# Supplementary material for: Dualistic MADS-box evolution forged legume diversity post-WGD
Source: Front Plant Sci. 2026 Jan 15;16:1740598. doi: 10.3389/fpls.2025.1740598 (PMC12853372; doi:10.3389/fpls.2025.1740598)
Supplement: Supplementary Table 1 — Taxon list of species used for our analyses [file Table1.xlsx]

## Sheet: Table S1
Supplementary Table 1. Taxon list of species used for our analyses
#	Taxon Name	Family	Subfamily	Tribe	Genus	Genome Size(bp)	MADS-box Number	reference
1	Acacia_crassicarpa	Fabaceae	Caesalpinioideae	Acacieae	Acacia	750735455	77	10.1093/g3journal/jkad284
2	Acacia_pycnantha	Fabaceae	Caesalpinioideae	Acacieae	Acacia	815414690	109	10.1371/journal.pone.0274267
3	Prosopis_alba	Fabaceae	Caesalpinioideae	Mimoseae	Prosopis	707161903	154	10.1002/ppp3.10404
4	Biancaea_sappan	Fabaceae	Caesalpinioideae	Caesalpinioideae	Biancaea	871972265	72	10.1016/j.xplc.2024.100944
5	Delonix_regia	Fabaceae	Caesalpinioideae	Caesalpinioideae	Delonix	580479956	77	10.1016/j.xplc.2024.100944
6	Senna_siamea	Fabaceae	Caesalpinioideae	Caesalpinioideae	Senna	437293135	63	10.1038/s41597-023-02593-2
7	Senna_tora	Fabaceae	Caesalpinioideae	Caesalpinioideae	Senna	526356977	82	10.1038/s41467-020-19681-1
8	Albizia_julibrissin	Fabaceae	Caesalpinioideae	Ingeae	Albizia	705272536	84	10.6084/m9.figshare.25037561.v1
9	Entada_phaseoloides	Fabaceae	Caesalpinioideae	Mimoseae	Entada	455541518	58	10.1111/1755-0998.13662
10	Mimosa_bimucronata	Fabaceae	Caesalpinioideae	Mimoseae	Mimosa	648362449	71	10.1016/j.xplc.2024.100944
11	Prosopis_cineraria	Fabaceae	Caesalpinioideae	Mimoseae	Prosopis	691555879	109	10.3390/ijms23158503
12	Bauhinia_championii	Fabaceae	Cercidoideae	Bauhiniinae	Bauhinia	750995420	73	10.1111/tpj.16620
13	Bauhinia_variegata	Fabaceae	Cercidoideae	Bauhiniinae	Bauhinia	326365182	100	10.1093/dnares/dsac012
14	Cercis_canadensis	Fabaceae	Cercidoideae	Cercidinae	Cercis	329952350	60	10.1126/science.aat1743
15	Abrus_precatorius	Fabaceae	Papilionoideae	Abrus	Abrus precatorius	347230236	68	10.3390/toxins11120691
16	Cicer_reticulatum	Fabaceae	Papilionoideae	Cicereae	Cicer	895252611	75	10.1093/dnares/dsw042
17	Aeschynomene_evenia	Fabaceae	Papilionoideae	Dalbergieae	Aeschynomene	376386978	76	10.1038/s41467-021-21094-7
18	Arachis_duranensis	Fabaceae	Papilionoideae	Dalbergieae	Arachis	1067483440	58	10.1016/j.jare.2021.10.009
19	Arachis_ipaensis	Fabaceae	Papilionoideae	Dalbergieae	Arachis	1349494404	63	10.1016/j.jare.2021.10.009
20	Dalbergia_cochinchinensis	Fabaceae	Papilionoideae	Dalbergieae	Dalbergia	700604944	81	10.1038/s41597-023-02593-2
21	Dalbergia_cultrata	Fabaceae	Papilionoideae	Dalbergieae	Dalbergia	645983249	70	10.1038/s41597-023-02593-2
22	Dalbergia_odorifera	Fabaceae	Papilionoideae	Dalbergieae	Dalbergia	638276160	64	10.1093/gigascience/giaa084
23	Nissolia_schottii	Fabaceae	Papilionoideae	Dalbergieae	Nissolia	466120566	76	10.1126/science.aat1743
24	Pterocarpus_macrocarpus	Fabaceae	Papilionoideae	Dalbergieae	Pterocarpus	634581834	73	10.1038/s41597-023-02593-2
25	Pterocarpus_santalinus	Fabaceae	Papilionoideae	Dalbergieae	Pterocarpus	623865624	66	10.1038/s41597-023-02593-2
26	Lathyrus_sativus	Fabaceae	Papilionoideae	Fabeae	Lathyrus	5967284493	79	10.1038/s41597-022-01903-4
27	Pisum_sativum	Fabaceae	Papilionoideae	Fabeae	Lathyrus	3796066963	102	10.1038/s41588-022-01172-2
28	Lupinus_albus	Fabaceae	Papilionoideae	Genisteae	Lupinus	450972408	135	10.1038/s41467-019-14197-9
29	Lupinus_angustifolius	Fabaceae	Papilionoideae	Genisteae	Lupinus	609203021	138	10.1111/tpj.15100
30	Lotus_japonicus	Fabaceae	Papilionoideae	Loteae	Lotus	554275048	75	10.1093/dnares/dsaa015
31	Gastrolobium_bilobum	Fabaceae	Papilionoideae	Mirbelieae	Gastrolobium	591270798	106	-
32	Cajanus_cajan	Fabaceae	Papilionoideae	Phaseoleae	Cajanus	594802861	77	10.1016/j.jare.2021.10.009
33	Glycine_canescens	Fabaceae	Papilionoideae	Phaseoleae	Glycine	901203699	145	10.1038/s41588-025-02280-5
34	Glycine_falcata	Fabaceae	Papilionoideae	Phaseoleae	Glycine	1407077419	137	10.1038/s41588-025-02280-5
35	Glycine_max	Fabaceae	Papilionoideae	Phaseoleae	Glycine	933123489	166	10.1093/g3journal/jkab272
36	Glycine_soja	Fabaceae	Papilionoideae	Phaseoleae	Glycine	1013211804	153	10.1038/s41467-019-09142-9
37	Glycine_stenophita	Fabaceae	Papilionoideae	Phaseoleae	Glycine	937147200	136	10.1038/s41588-025-02280-5
38	Lablab_purpureus	Fabaceae	Papilionoideae	Phaseoleae	Lablab	463266924	77	10.1093/gigascience/giy152
39	Mucuna_pruriens	Fabaceae	Papilionoideae	Phaseoleae	Mucuna	501071176	82	10.1093/dnares/dsac031
40	Psophocarpus_tetragonolobus	Fabaceae	Papilionoideae	Phaseoleae	Psophocarpus	712874888	78	10.1038/s41467-024-45048-x
41	Vigna_hirtella	Fabaceae	Papilionoideae	Phaseoleae	Vigna	474134210	64	10.1093/gigascience/giad050
42	Vigna_subterranea	Fabaceae	Papilionoideae	Phaseoleae	Vigna	535052523	69	10.1093/gigascience/giy152
43	Vigna_unguiculata	Fabaceae	Papilionoideae	Phaseoleae	Vigna	451130807	73	10.1038/s41597-019-0130-6
44	Phaseolus_acutifolius	Fabaceae	Papilionoideae	Phaseolus	Phaseolus acutifolius	661870301	73	10.1038/s41467-021-22858-x
45	Phaseolus_vulgaris	Fabaceae	Papilionoideae	Phaseolus	Phaseolus vulgaris	537700155	68	10.1186/s13059-016-0883-6
46	Ammopiptanthus_nanus	Fabaceae	Papilionoideae	Sophoreae	Ammopiptanthus	823736225	67	10.1093/gigascience/giy074
47	Medicago_polymorpha	Fabaceae	Papilionoideae	Trifolieae	Medicago	457531409	103	10.1038/s41438-021-00483-5
48	Medicago_ruthenica	Fabaceae	Papilionoideae	Trifolieae	Medicago	904130213	135	10.1186/s12915-021-01033-0
49	Medicago_truncatula	Fabaceae	Papilionoideae	Trifolieae	Medicago	430008013	124	10.1186/s12864-024-10112-9
50	Melilotus_albus	Fabaceae	Papilionoideae	Trifolieae	Melilotus	1051173139	177	10.1111/pbi.13742
51	Melilotus_officinalis	Fabaceae	Papilionoideae	Trifolieae	Melilotus	1066733061	155	10.1186/s12863-024-01224-y
52	Trifolium_pratense	Fabaceae	Papilionoideae	Trifolieae	Trifolium	345990850	119	10.46471/gigabyte.42
53	Polygala_tenuifolia	Polygalaceae	Polygala	Polygalaceae	Polygala	769619883	82	10.1093/hr/uhad139
54	Vitis_vinifera	Vitaceae	Viteae	Viteae	Vitis	475604073	92	10.1186/s13059-020-02131-y
55	Amborella_trichopoda	Amborellaceae	-	-	Amborella	706332648	32	10.1126/science.1241089
56	Nymphaea_colorata	Nymphaeaceae	-	-	Nymphaea	409930971	62	10.1038/s41586-019-1852-5
57	Arabidopsis_thaliana	Brassicaceae	Camelineae	Brassicaceae	Camelineae	119667750	108	10.1038/s41467-018-03016-2
58	Oryza_sativa	Poaceae	Oryzeae	Oryzinae	Oryza	374471240	69	10.1186/s12864-019-6262-4

## Sheet: Table S2
Supplementary Table 2. Soybean RNA-seq sample listed used
Sample	Tissue	source	condition	Class	Glyma.01G020500	Glyma.01G023500	Glyma.01G050000	Glyma.01G064100	Glyma.01G064200	Glyma.01G169600	Glyma.02G041500	Glyma.02G121500	Glyma.02G121600	Glyma.02G179300	Glyma.02G185500	Glyma.02G188900	Glyma.02G189500	Glyma.02G194000	Glyma.02G194300	Glyma.02G216600	Glyma.02G287700	Glyma.03G019300	Glyma.03G019400	Glyma.03G080000	Glyma.03G083700	Glyma.03G111500	Glyma.04G027200	Glyma.04G043800	Glyma.04G142500	Glyma.04G159300	Glyma.04G245500	Glyma.04G257100	Glyma.05G018800	Glyma.05G018900	Glyma.05G025700	Glyma.05G050700	Glyma.05G140000	Glyma.05G148700	Glyma.05G148800	Glyma.05G163200	Glyma.05G227200	Glyma.05G227300	Glyma.06G027200	Glyma.06G095700	Glyma.06G117600	Glyma.06G205800	Glyma.06G324400	Glyma.07G030200	Glyma.07G044800
4th trifoliate_24 hrs of iron stress_SRX9108740_Clark -Fe-Pi Leaf	leaf	SRX9108740	other	other	0.3	19	0	0	0	0	4.4	0	0	0	0.6	0	0	0	0	0	0	0.1	0	0	0.2	0	0	0	0.3	0	0	0	0.2	0	0	16.8	0	31	0.2	0	0	0	2.3	7.5	0	0	0	0	0.7
4th trifoliate_24 hrs of iron stress_SRX9108741_Clark -Fe-Pi Leaf	leaf	SRX9108741	other	other	0	19.3	0	0	0.3	0	14	0	0	0.4	0	0	0	0	0	0	0	0	0	0	0	0	0	0	0	0	0	0	0	0	0	9.4	0	30.1	0	0	0	0.4	0.9	7.6	0	0	0	0	0
4th trifoliate_24 hrs of iron stress_SRX9108742_Clark -Fe-Pi Leaf	leaf	SRX9108742	other	other	0	21.1	0	0	0	0	3.6	0	0	0	0	0	0	0	0	0	0	0.8	0	0	0	0	0	0	0	0	0	0	0	0	0	24.2	0	49	0	0	0	0	2.1	8.2	0	0	0	0	0
4th trifoliate_bean pod mottle virus (pBPMV-IA_R1M and pBPMV-GFP) for 6 weeks and then infected with Phakopsora pachyrhizi isolate LA04-1_SRX4338872_GFPVector_treated	leaf	SRX4338872	Phakopsora pachyrhizi	Biotic stress	0.2	3.9	0	0	0.2	0	0	0	0	0.2	0.8	0	0	0	0	0	0.3	8.8	0	0	0.4	0	0	0	0	0.7	0	0	13.4	0.8	0	10.9	0	22.9	0	0	0	0	0	3.2	0.2	0.9	0	0	0.7
4th trifoliate_bean pod mottle virus (pBPMV-IA_R1M and pBPMV-GFP) for 6 weeks and then infected with Phakopsora pachyrhizi isolate LA04-1_SRX4338873_GFPVector_treated	leaf	SRX4338873	Phakopsora pachyrhizi	Biotic stress	0.1	2.7	0	0	0	0	0	0	0	0	0	0	0	0	0	0	0	13.9	0	0	0.4	0	0	1.1	0	0	0	0	10.4	0	0	3.8	0	17.7	0	0	0	0	0.5	3.3	0	0	0	0	1.2
4th trifoliate_bean pod mottle virus (pBPMV-IA_R1M and pBPMV-GFP) for 6 weeks and then infected with Phakopsora pachyrhizi isolate LA04-1_SRX4338875_GFPVector_treated	leaf	SRX4338875	Phakopsora pachyrhizi	Biotic stress	0	2.1	0	0	0	0	0	0	0	0	0	0	0	0	0	0	0	4.7	0	0	0	0	0	3.2	0	0	0	0	13.6	0	0	4.6	0	26.8	0	0	0	0	0	0	0	0	0	0	0.9
4th trifoliate_bean pod mottle virus (pBPMV-IA_R1M and pBPMV-Rpp1) for 6 weeks and then infected with Phakopsora pachyrhizi isolate LA04-1_SRX4338870_GmRpp1_Silenced	leaf	SRX4338870	other	other	0	5.4	0	0	0	0	1	0	0	0	0	0	0	0	0	0	0	6.6	0	0	0	0	0	0	0	1.2	0	0	3	0	0	6.2	0	10.8	0	0	0	0	0	0	0	0	0	0	0
4th trifoliate_bean pod mottle virus (pBPMV-IA_R1M and pBPMV-Rpp1) for 6 weeks and then infected with Phakopsora pachyrhizi isolate LA04-1_SRX4338871_GmRpp1_Silenced	leaf	SRX4338871	other	other	0	3.3	0	0	0	0	0	0	0	0	0.7	0	0	0	0	0	0	7.3	0	0	0.8	0	0	0	0	1	0	0	6.9	0	0	5.6	0	16.4	0	0	0	0	0	3.3	0	0	0	0	0.4
4th trifoliate_bean pod mottle virus (pBPMV-IA_R1M and pBPMV-Rpp1) for 6 weeks and then infected with Phakopsora pachyrhizi isolate LA04-1_SRX4338874_GmRpp1_Silenced	leaf	SRX4338874	other	other	0	15.4	0	0	0	0	0	1.5	0	0	0.6	0	0	0	0	0	0	4.5	0	0	0	0	0	0	0	0.5	0	0	4.9	0	0	5.6	0	15.1	0	0	0	0	0	1.8	0	0	0	0	0
5th trifiolate leaf_high ozone_GSM1426230_FH-1	leaf	GSM1426230	Ozone	Abiotics stress	0.4	8	0	0	0.9	0	0	0	0.1	0	0.3	0	0	0	0	0.7	0	11	0	0	0	0	11.8	0.2	0	14.3	0	0	45.5	1	0.1	15.2	0	21.5	0.1	0	0	0.2	0.5	12.7	0	8.8	0	0	0.1
5th trifiolate leaf_high ozone_GSM1426231_MH-1	leaf	GSM1426231	Ozone	Abiotics stress	0.1	5.9	0	0	0.3	0	0	0	0	0	0.3	0	0	0	0	0.8	0	6.8	0	0	0.1	0	0	0.1	0	0.7	0	0	24.5	0.3	0.2	15.6	0	15.9	0	0.1	0	0	0.4	15.4	0.1	0	0	0	0.1
5th trifiolate leaf_high ozone_GSM1426234_FH-2	leaf	GSM1426234	Ozone	Abiotics stress	0.2	7.8	0	0	1.3	0	1.4	0	1.5	0	0.4	0	0	0	0	0.8	0.6	5.8	0	0	0.9	0	5.1	0	0	15.6	0	0	35.5	1.1	0.2	14.5	0	16.7	0	0	0	0	0.1	9.8	0	17.7	0	0	0.1
5th trifiolate leaf_high ozone_GSM1426235_MH-2	leaf	GSM1426235	Ozone	Abiotics stress	0.4	12.3	0	0	0.6	0	0	0	0	0	0.3	0	0	0	0	0.8	0	6.7	0	0	0.6	0	0.6	0	0	2.8	0	0	30.8	0.4	0.2	19	0	12.4	0	0.4	0	0.3	1.9	22.4	0	0.3	0	0	0.2
5th trifiolate leaf_high ozone_GSM1426236_FH-3	leaf	GSM1426236	Ozone	Abiotics stress	0.3	10.1	0	0	0.9	0	0.5	0	0	0	0	0	0	0	0	0.6	0	5.4	0	0	0.7	0	11.2	0	0	14.4	0	0	40.8	0.9	0	17	0	17.6	0	0.1	0	0	0	12.4	0	10.6	0	0	0
5th trifiolate leaf_high ozone_GSM1426237_MH-3	leaf	GSM1426237	Ozone	Abiotics stress	0.1	10.6	0	0	0.4	0	0	0	0	0	0.4	0	0	0	0	1.2	0	5	0	0	0.9	0	1.3	0	0	2.8	0	0	27.2	0.2	0.2	18.5	0	18.5	0	0.1	0	0.2	1.4	18.7	0.3	0	0	0	0.1
5th trifiolate leaf_high ozone_GSM1426242_FH-4	leaf	GSM1426242	Ozone	Abiotics stress	0	3.6	0	0	1.4	0.3	0	0	0.2	0	0.1	0	0	0	0	0.8	0	9.8	0	0	0.6	0	17	0	0	15.5	0	0	38.6	0.3	0	16.2	0	15.4	0	0.1	0	0.3	0.8	18.1	0	7.4	0	0.1	0.1
5th trifiolate leaf_high ozone_GSM1426243_MH-4	leaf	GSM1426243	Ozone	Abiotics stress	0.1	10.2	0	0	0.2	0	0	8	0	0.1	0.6	0	0	0	0	1	0	6.6	0	0	0.3	0	0.2	0	0	6.7	0	0	32.4	0.3	0.3	16.5	0	13.4	0	0.2	0.1	0.3	1.9	25.6	0.2	0.8	0	0	0
5th trifiolate leaf_low ozone_GSM1426228_FL-1	leaf	GSM1426228	other	other	0.2	9.3	0	0	0.6	0	0.2	0	0.2	0	0.3	0	0	0	0	0.4	0	9.2	0	0	0.5	0	16.1	0	0.3	18	0	0	40.9	3.3	0.1	13.5	0	24	0	0	0	0.2	0.6	7.7	0	9.5	0	0	0.4
5th trifiolate leaf_low ozone_GSM1426229_ML-1	leaf	GSM1426229	other	other	0.1	4.3	0	0	0	0.1	0	0	0	0.1	0.2	0	0	0	0	0.2	0	6.6	0	0	0.2	0	0.2	0	0	2.9	0	0	31.3	0.1	0.1	17.7	0	19	0	0	0	0.2	0.3	12.9	0	0	0	0.1	0
5th trifiolate leaf_low ozone_GSM1426232_FL-2	leaf	GSM1426232	other	other	0.4	12.5	0	0	1.4	0.1	0.8	4	2.8	0	0.2	0	0	0	0	0.4	0	9.1	0	0	0.6	0	14.3	0	0.1	14.7	0	0	38.6	0.9	0.1	17.9	0	20	0.1	0	0	0	0	17.7	0	13.6	0	0	0.1
5th trifiolate leaf_low ozone_GSM1426233_ML-2	leaf	GSM1426233	other	other	0.1	6.4	0	0	0.2	0.1	0	9.8	0.2	0.1	0.3	0	0	0	0	0.9	0	7.7	0	0	0.5	0	0.7	0	0	1.7	0	0	24.4	0.6	0.4	19.5	0	18.2	0	0.1	0	0.2	1.6	24.1	0	0	0	0.1	0
5th trifiolate leaf_low ozone_GSM1426238_FL-3	leaf	GSM1426238	other	other	0.3	7.5	0	0	1	0	0.6	0	0.6	0	0.3	0	0	0	0	0.8	0	6.2	0	0	0	0	14.1	0.1	0.1	16.6	0	0	37.7	1.2	0	15.8	0	18.4	0.2	0	0.1	0.1	0.8	17.3	0	13.4	0	0.2	0.5
5th trifiolate leaf_low ozone_GSM1426239_ML-3	leaf	GSM1426239	other	other	0.1	9.8	0	0	0.3	0	10.4	0	0.3	0.1	0.5	0	0	0	0	0.6	1.5	4.5	0	0	0.2	0	0	0	0	2.9	0	0	22.3	0.1	0.1	20.4	0	12.3	0.9	0	0	0.2	0.7	20.1	4.6	1.7	0	0.8	0
5th trifiolate leaf_low ozone_GSM1426240_FL-4	leaf	GSM1426240	other	other	0.1	9	0	0	1.3	0.1	0.1	0	0.5	0	0.2	0	0	0	0	0.5	0	5.8	0	0	0.2	0	11	0.1	0	15.2	0	0	43.3	0.7	0	15.9	0	15.7	0	0	0	0.1	0.4	16.1	0.1	10.7	0	0	0.1
5th trifiolate leaf_low ozone_GSM1426241_ML-4	leaf	GSM1426241	other	other	0.1	6.8	0	0	0.2	0	0	0	0	0.2	0.7	0	0	0	0	0.8	0	4.4	0	0	1	0	2.8	0	0	2.1	0	0	26.7	0.2	0.2	17.2	0	17	0.1	0.4	0	0.2	2.9	15.1	0	0	0	0	0.3
axillary meristem_--_SRX487293_AM	meristem	SRX487293	other	other	0.5	7.9	0	13.3	45.7	59.2	6.7	18.6	57.8	0.5	4.6	0	0	0	0	0	1.5	7.8	37.8	0	2	0	30.5	1.5	0	13.2	43.9	0	25	16.7	0	0.4	0	10.4	21.4	14.7	0	0	42.8	6.7	34.1	13.8	0.6	0	0.7
axillary meristem_control_SRX8134574_TL1-AM-1	meristem	SRX8134574	other	other	0.6	24.6	0	1.5	4.5	2.2	29	1.6	4.2	0.9	4.1	0	0	0	0	0.6	0.2	7.1	0.6	0	1.7	0	0.3	0.1	0	1.1	0.4	0	22.5	0.5	0	7.6	0	36.7	0.8	0.8	0.2	0	0.8	37.4	0.8	0.8	0	0	0
axillary meristem_control_SRX8134575_TL1-AM-2	meristem	SRX8134575	other	other	0.6	23.8	0	1.1	3.8	2.8	29.5	1.8	5.8	0.8	3.2	0	0	0	0.5	0.3	0	6	0.8	0	1.5	0	0	0.2	0	1.7	0	0	26.4	0.6	0.2	8.3	0	33.5	0.9	0.5	0	0	0.7	39.7	0.2	1	0	0.6	0
axillary meristem_control_SRX8134576_TL1-AM-3	meristem	SRX8134576	other	other	0.7	24.6	0	1.4	8.1	4.1	34.2	1.7	6.9	0.7	2.4	0	0	0	0	0	0	7.5	1.6	0	1	0	0	0	0	1.8	1.7	0	25.2	1.4	0	7.5	0	28.9	1.3	0.4	0	0	0.9	27.9	1.1	1.7	0	0	0.1
axillary meristem_treat_SRX8134570_Myb14-AM-1	meristem	SRX8134570	other	other	0.4	22.6	0	1.6	0.3	1.1	33.7	1	1.5	0.7	2.7	0	0	0	0	0.4	0	6.4	0	0	0.8	0	0.4	0.3	0	0.8	0	0	15.8	0	0.2	5.8	0	28.2	0.5	0.3	0	0	1	33.5	0	0.8	0	0.3	0
axillary meristem_treat_SRX8134571_Myb14-AM-2	meristem	SRX8134571	other	other	0.6	24.1	0	1.1	1	1.9	37	0.8	1.7	0.5	4.4	0	0	0	0	0.1	0	4.9	0	0	0.9	0	0	0	0	0.2	0	0	14	0.2	0.2	6	0	25.3	0.5	0.8	0	0	0.5	32.8	0	0.5	0.1	0	0
axillary meristem_treat_SRX8134572_Myb14-AM-3	meristem	SRX8134572	other	other	0.8	23.3	0	0.6	1.1	0.4	35.4	0.4	1.4	0.3	3.4	0	0	0	0.1	0.6	0	6.7	0.4	0	1.4	0	0	0.1	0	0.5	0	0	14.7	0.2	0	7.5	0	30.3	0.2	0.8	0	0	0.7	31.3	0	0.8	0	0	0
cotyledon_--_GSM1056102_R12_100-200mgCOT_BR1	cotyledon	GSM1056102	other	other	0	0.7	0	0	0	0.7	0	0	0	0.8	4.3	0	0	0	0	0	0	0	0	0	0	0	0	7.9	1.9	0	0	0	0	0	0	0	0	0	0	0	0	0	0	0	0	0	0	0	0
cotyledon_--_GSM1056103_R62_100-200mgCOT_BR2	cotyledon	GSM1056103	other	other	0	1.9	0	0	0	0.8	0	0	0	0.7	6	0	0	0	0	0.7	0	0	0.1	0	0	0	0	10	5.9	0	0	0	2	0	0	0	0	0.3	0	0.2	0	0	0	0	0	0	0	0	0
cotyledon_--_GSM1056104_R13_400-500mgCOT_BR1	cotyledon	GSM1056104	other	other	0	0	0	0	0	0	0	0	0	0	3.2	0	0	0	0	0	0	0	0	0	0	0	0	12.7	4.3	0	0	0	1.5	0	0	0	0	0.6	0	0	0	0	0	0	0	0	0	0	0
cotyledon_--_GSM1056105_R63_400-500mgCOT_BR2	cotyledon	GSM1056105	other	other	0.2	1	0	0	0	0.3	0	0	0	0.2	6	0	0	0	0	0.8	0	0	0	0	0	0	0	12.9	10.9	0	0	0	1.5	0	0	0	0	0.9	0	0	0	0	0	0	0	0	0	0	0
cotyledon_--_GSM1056108_R50_5-6mgCOT	cotyledon	GSM1056108	other	other	0	8.9	0	0	0	0.2	0.6	0	0	0	17.2	0	0	0	0	0	0	0	0	0	2.3	0	0	1.3	5	0	0	0	7.6	0	0	0	0	1	0.3	0	0	0	0	0	0	0	0.5	0	0
cotyledon_--_GSM1515813_Cotyledon_Stage1_rep1	cotyledon	GSM1515813	other	other	0	2.8	0	0	0	0	0	0	0	0	0	0	0	0	0	0	0	0	0	0	0	0	0	0	0	0	0	0	0	0	0	0	0	2.2	0	0	0	0	0	0.5	0	0	0	0	0
cotyledon_--_GSM1515814_Cotyledon_Stage1_rep2	cotyledon	GSM1515814	other	other	0	4.3	0	0	0	0.1	1.6	0	0	0.1	0.5	0	0	0	0	0.1	0	0.5	0	0	0	0	0.2	0	0	0	0	0	1.5	0	0	0	0	1.3	0	0	0	0.3	0	1.9	0.3	0	0	0	0
cotyledon_--_GSM1515815_Cotyledon_Stage1_rep3	cotyledon	GSM1515815	other	other	0	8.4	0	0	0	0	5.6	0	0	0.7	0.8	0	0	0	0	0.1	0	0.3	0	0	0	0	0	0	0	0	0	0	0.6	0	0	0	0	1.7	0.2	0	0	0	0	0.7	1.1	0	0	0	0
cotyledon_--_GSM1515816_Cotyledon_Stage2_rep1	cotyledon	GSM1515816	other	other	0.8	1.5	0	0	0	0	0	0	0	0	0	0	0	0	0	0	0.4	0.2	0	0	0	0	0	0	0	0	0	0	2.1	0	0	0	0	0.5	0	0.2	0	0	0	0.6	0	0	0	0	0
cotyledon_--_GSM1515817_Cotyledon_Stage2_rep2	cotyledon	GSM1515817	other	other	2	3.2	0	0	0	0	1	0	0	0.6	1	0	0	0	0	0.4	0.2	0.1	0	0	0	0	1.4	0.1	0	0	0	0	2.3	0	0.1	0	0	0.7	0	0.4	0	0	0	4.6	0.3	0	0	0	0
cotyledon_--_GSM1515818_Cotyledon_Stage2_rep3	cotyledon	GSM1515818	other	other	1.6	3.2	0	0	0	0	0.3	0	0	0.3	1.1	0	0	0	0	0.5	0	0	0	0	0.4	0	0.9	0.4	0	0	0	0	2.3	0	0	0	0	0.5	0	0.8	0	0	0	3.5	0	0	0	0	0
cotyledon_--_GSM1515819_Cotyledon_Stage3_rep1	cotyledon	GSM1515819	other	other	1.5	3.3	0	0	0	0	1.6	0	0	0.1	1	0	0	0	0	0.8	1.1	0.1	0	0	5.5	0	0.9	0.3	0	0	0	0	3.9	0	0	0	0	1	0.1	0.7	0	0	0	3.9	0.7	0	0	0	0
cotyledon_--_GSM1515820_Cotyledon_Stage3_rep2	cotyledon	GSM1515820	other	other	1.6	3.3	0	0	0.1	0	1.1	0	0	0	1.1	0	0	0	0	1	0.9	0.2	0	0	4.8	0	1.5	0.5	0	0	0	0	5.7	0	0	0	0	1.1	0	1	0	0	0	4	1	0.1	0	0	0
cotyledon_--_GSM1515821_Cotyledon_Stage3_rep3	cotyledon	GSM1515821	other	other	2	3.8	0	0	0	0	0.6	0	0	0	0.6	0	0	0	0	0.1	0.4	0.3	0	0	6	0	0.9	0.1	0	0	0	0	2.8	0	0	0	0	0.8	0	1	0	0	0	2.5	0.4	0	0	0	0
cotyledon_--_GSM1625822_Cotyledon (25-50 mg) control mRNA-Seq biorep 1	cotyledon	GSM1625822	other	other	0	0	0	0	0	0	0	0	0	0	0	0	0	0	0	0	0	0	0	0	0	0	0	0	0	0	0	0	0	0	0	0	0	0	0	0	0	0	0	0	0	0	0	0	0
cotyledon_--_GSM1625823_Cotyledon (25-50 mg) Ribosome Profiling biorep 1	cotyledon	GSM1625823	other	other	0	0	0	0	0	0	0	0	0	0	0	0	0	0	0	0	0	0	0	0	0	0	0	0	0	0	0	0	0	0	0	0	0	0	0	0	0	0	0	0	0	0	0	0	0
cotyledon_--_GSM1625824_Cotyledon (25-50 mg) Control mRNA-Seq biorep 2	cotyledon	GSM1625824	other	other	0	0	0	0	0	0	0	0	0	0	0	0	0	0	0	0	0	0	0	0	0	0	0	0	0	0	0	0	0	0	0	0	0	0	0	0	0	0	0	0	0	0	0	0	0
cotyledon_--_GSM1625825_Cotyledon (25-50 mg) Ribosome Profiling biorep 2	cotyledon	GSM1625825	other	other	0	0	0	0	0	0	0	0	0	0	0	0	0	0	0	0	0	0	0	0	0	0	0	0	0	0	0	0	0	0	0	0	0	0	0	0	0	0	0	0	0	0	0	0	0
cotyledon_--_GSM1625830_Cotyledon (100-200 mg) control mRNA-Seq biorep 1	cotyledon	GSM1625830	other	other	0	0	0	0	0	0	0	0	0	0	0	0	0	0	0	0	0	0	0	0	0	0	0	0	0	0	0	0	0	0	0	0	0	0	0	0	0	0	0	0	0	0	0	0	0
cotyledon_--_GSM1625831_Cotyledon (100-200 mg) Ribosome Profiling biorep 1	cotyledon	GSM1625831	other	other	0	0	0	0	0	0	0	0	0	0	0	0	0	0	0	0	0	0	0	0	0	0	0	0	0	0	0	0	0	0	0	0	0	0	0	0	0	0	0	0	0	0	0	0	0
cotyledon_--_GSM1625832_Cotyledon (100-200 mg) Control mRNA-Seq biorep 2	cotyledon	GSM1625832	other	other	0	0	0	0	0	0	0	0	0	0	0	0	0	0	0	0	0	0	0	0	0	0	0	0	0	0	0	0	0	0	0	0	0	0	0	0	0	0	0	0	0	0	0	0	0
cotyledon_--_GSM1625833_Cotyledon (100-200 mg) Ribosome Profiling biorep 2	cotyledon	GSM1625833	other	other	0	0	0	0	0	0	0	0	0	0	0	0	0	0	0	0	0	0	0	0	0	0	0	0	0	0	0	0	0	0	0	0	0	0	0	0	0	0	0	0	0	0	0	0	0
cotyledon_--_GSM1625838_Cotyledon (300-400 mg) control mRNA-Seq biorep 1	cotyledon	GSM1625838	other	other	0	0	0	0	0	0	0	0	0	0	0	0	0	0	0	0	0	0	0	0	0	0	0	0	0	0	0	0	0	0	0	0	0	0	0	0	0	0	0	0	0	0	0	0	0
cotyledon_--_GSM1625839_Cotyledon (300-400 mg) Ribosome Profiling biorep 1	cotyledon	GSM1625839	other	other	0	0	0	0	0	0	0	0	0	0	0	0	0	0	0	0	0	0	0	0	0	0	0	0	0	0	0	0	0	0	0	0	0	0	0	0	0	0	0	0	0	0	0	0	0
cotyledon_--_GSM1625840_Cotyledon (300-400 mg) Control mRNA-Seq biorep 2	cotyledon	GSM1625840	other	other	0	0	0	0	0	0	0	0	0	0	0	0	0	0	0	0	0	0	0	0	0	0	0	0	0	0	0	0	0	0	0	0	0	0	0	0	0	0	0	0	0	0	0	0	0
cotyledon_--_GSM1625841_Cotyledon (300-400 mg) Ribosome Profiling biorep 2	cotyledon	GSM1625841	other	other	0	0	0	0	0	0	0	0	0	0	0	0	0	0	0	0	0	0	0	0	0	0	0	0	0	0	0	0	0	0	0	0	0	0	0	0	0	0	0	0	0	0	0	0	0
cotyledon_--_GSM848963_Cotyledon (25-50 mg)	cotyledon	GSM848963	other	other	0	0	0	0	0	0	0	0	0	0	0	0	0	0	0	0	0	0	0	0	0	0	0	0	0	0	0	0	0	0	0	0	0	0	0	0	0	0	0	0	0	0	0	0	0
cotyledon_--_GSM848965_Cotyledon (100-200 mg)	cotyledon	GSM848965	other	other	0	0	0	0	0	0	0	0	0	0	0	0	0	0	0	0	0	0	0	0	0	0	0	0	0	0	0	0	0	0	0	0	0	0	0	0	0	0	0	0	0	0	0	0	0
cotyledon_--_GSM848967_Cotyledon (300-400 mg)	cotyledon	GSM848967	other	other	0	0	0	0	0	0	0	0	0	0	0	0	0	0	0	0	0	0	0	0	0	0	0	0	0	0	0	0	0	0	0	0	0	0	0	0	0	0	0	0	0	0	0	0	0
cotyledon_--_GSM856145_mRNA-seq of cotyledons	cotyledon	GSM856145	other	other	0	0	0	15.3	0	24.4	0	14.9	0	0	29.3	0	0	0	0	0	54.5	0.8	3.8	0	7.5	0	8.5	15.2	3	0.8	0	82.8	1.8	2.4	0	0	0	11.6	42.9	12.2	0	0	0	0	0	0	120.1	0	0
cotyledon_--_SRX474441_Cotyledon2	cotyledon	SRX474441	other	other	0.2	4.6	0	0	0	0	0.9	0	0	0	0.6	0	0	0	0	0	0	0.3	0	0	0	0	2.6	0.2	0	0	0	0	4	0	0	0	0	0	0	0	0	0	0	0.6	1.2	0	0	0	0
cotyledon_--_SRX487203_Cotyledon	cotyledon	SRX487203	other	other	0	1.4	0	0	0	0	1.8	0	0	0	0	0	0	0	0	0	0	1.9	0	0	0	0	0	0	0	0	0	0	0	0	0	0	0	0	0	0	0	0	0	0	0	0	0	0	0
cotyledon_--_SRX531067_ctrB1	cotyledon	SRX531067	other	other	0	1.1	0	0.1	0	0	0	0	0	1.6	2.6	0	0	0	0	0	0	0	0	0	1.5	0	0	3.6	6.8	0	0	0.6	0.8	0	0	0	0	0	0.6	0	0	0	0	0	0	0	0.3	0	0
cotyledon_--_SRX531068_crtB 2	cotyledon	SRX531068	other	other	0	2.3	0	0	0	0.4	0	0	0	1	1.9	0	0	0	0	0	0	0	0	0	0.9	0	0	1.4	6.2	0	0	2	1	0.2	0	0	0	0	0.2	0	0	0	0	0	0	0	2.1	0	0
cotyledon_--_SRX531090_wt Jack	cotyledon	SRX531090	other	other	0	1.9	0	0	0	0	0	0	0	2	0.6	0	0	0	0	0	0	0	0	0	0	0	0	1.7	8.8	0	0	0	3.8	0	0	0	0	0	0	0.2	0	0	0	0	0.5	0	0.8	0	0
cotyledon_--_SRX9290407_MON87705_C	cotyledon	SRX9290407	other	other	0	0	0	0	0	0	0	0	0	0	2	0	0	0	0	0	0	0	0	0	0	0	0	0	0	0	0	0	0	0	0	0	0	0	0	0	0	0	0	0	0	0	0	0	0
cotyledon_--_SRX9290411_A3525_C	cotyledon	SRX9290411	other	other	0	0	0	0	0	0	0	0	0	0	1.6	0	0	0	0	0.2	0	0	0	0	0	0	0	0	0	0	0	0	0	0	0	0	0	0	0	0	0	1.1	0	0	0	0	0	0	0
cotyledon_--_SRX9290415_FG72_C	cotyledon	SRX9290415	other	other	0	0	0	0	0	0	0	0	0	1.1	2.8	0	0	0	0	0	0	0	0	0	0	0	0	0.3	0	0	0	0	0	0	0	0	0	1	0	0	0	0	0	0	0	0	0	0	0
cotyledon_--_SRX9290420_JACK_C	cotyledon	SRX9290420	other	other	0	0	0	0	0	0	0	0	0	0	0	0	0	0	0	0	0	0	0	0	0	0	0	0.4	0	0	0	0	0	0	0	0	0	0	0	0	0	0	0	0	0	0	0	0	0
cotyledon_--_SRX9290424_Zhonghuang13_C	cotyledon	SRX9290424	other	other	0	0	0	0	0	0	0	0	0	0	2.1	0	0	0	0	0	0	0	0	0	0	0	0	1.6	0	0	0	0	0	0	0	0	0	1.5	0	0	0	2.1	0	0	0	0	0	0	0
cotyledon_--_SRX9290429_MON87708_C	cotyledon	SRX9290429	other	other	0	0	0	0	0	0	0	0	0	0	3.5	0	0	0	0	0.3	0	0	0	0	0	0	0	0	0	0	0	0	0	0	0	0	0	1.5	0	0	0	0	0	0	0	0	0	0	0
cotyledon_--_SRX9290433_MON0188_C	cotyledon	SRX9290433	other	other	0	0	0	0	0	0	0	0	0	0.5	2	0	0	0	0	0	0	0	0	0	0	0	0	3.7	1.1	0	0	0	0	0	0	0	0	0.6	0	0	0	0.6	0	0	0	0	0	0	0
cotyledon_2,4-D 24h*_GSM2472704_mRNA 24h+2,4-D rep1	cotyledon	GSM2472704	other	other	0	9.5	0	0	0	0	0	0	0	0	23	0	0	0	0	4.9	0	0	0	0	0	0	0	0.4	11.8	0	0	0	21.8	0	0.4	0	0	0.9	0	0	0	0.5	0	0	0	0	0	0	0
cotyledon_2,4-D 24h*_GSM2472705_mRNA 24h+2,4-D rep2	cotyledon	GSM2472705	other	other	0	7.5	0	0	0	0	0	0	0	0	27.3	0	0	0	0	9.2	0	0.1	0	0	0	0	0	0.5	10.7	0	0	0	17.9	0	0.1	0	0	1.6	0	0	0	0.3	0	0	0	0	0	0	0
cotyledon_2,4-D 24h*_GSM2472706_mRNA 24h+2,4-D rep3	cotyledon	GSM2472706	other	other	0	9.5	0	0	0	0	0	0	0	0.1	30.9	0	0	0	0	6.5	0	0	0	0	0	0	0	0.4	14.1	0.1	0	0	24.1	0	0	0	0	0.7	0	0	0	0.3	0	0	0	0	0	0	0
cotyledon_2,4-D control_GSM2472701_mRNA 24h-2,4-D rep1	cotyledon	GSM2472701	other	other	0	0.3	0	0	0	0.4	0	0	0	0	4.2	0	0	0	0	0	0	0	0	0	0	0	0	0	9.3	0	0	0	1.9	0	0	0	0	0	0	0	0	0	0	0	0	0	0	0	0
cotyledon_2,4-D control_GSM2472702_mRNA 24h-2,4-D rep2	cotyledon	GSM2472702	other	other	0	0.4	0	0	0	0	0	0	0	0	3	0	0	0	0	0	0	0	0	0	0	0	0	0	14	0	0	0	2	0	0	0	0	0	0	0	0	0	0	0	0	0	0	0	0
cotyledon_2,4-D control_GSM2472703_mRNA 24h-2,4-D rep3	cotyledon	GSM2472703	other	other	0	1.3	0	0	0	0	0	0	0	0	3.4	0	0	0	0.2	0	0	0	0	0	0	0	0	0	11.9	0	0	0	3.2	0	0	0	0	0	0	0	0.1	0	0	0	0	0	0	0	0
developing seed_--_GSM1959587_3mlpa-Stage1-Rep1	seed	GSM1959587	other	other	0.3	1.6	0	18.6	0	25.6	0.4	13.4	0	0.7	22.1	0	0	0	0	3.9	34.1	0	8.9	0	18.9	0	12.5	10.9	0	0.7	0	56.7	2.6	7.2	0.1	1.1	0	14.2	47.6	22.5	0	0	1.7	0	0	0.4	80.7	0	0
developing seed_--_GSM1959588_3mlpa-Stage1-Rep2	seed	GSM1959588	other	other	0.1	1	0	17	0	27.6	0.3	12.5	0	0.9	21.7	0	0	0	0	2.9	33.2	0	9	0	16.5	0	14.8	6.1	0	1.3	0	59	3	6.3	0	0.7	0	17.3	50.6	20.6	0.1	0	1.3	0	0	1.4	88.2	0	0
developing seed_--_GSM1959589_3mlpa-Stage1-Rep3	seed	GSM1959589	other	other	0.1	2	0	17.6	0	21.8	0.2	13.3	0	1.5	21.9	0	0	0	0	3.8	32.4	0	8.8	0	16.6	0	12.8	8.1	0	0.9	0	55.6	2.3	5.7	0	0.4	0	16.9	48	20.4	0.1	0	1.2	0	0	0.6	77	0	0
developing seed_--_GSM1959590_3mlpa-Stage2-Rep1	seed	GSM1959590	other	other	0.1	1.8	0	14.4	0	21.7	0.4	12	0	1.5	24.3	0	0	0	0	1.7	27	0	6.4	0	18.4	0	9.3	12.1	0	0.5	0	48.9	2.2	5.9	0	0.5	0	13.8	44.8	15.6	0	0	0.7	0	0	1	73.7	0	0.1
developing seed_--_GSM1959591_3mlpa-Stage2-Rep2	seed	GSM1959591	other	other	0.1	2.2	0	15.8	0	23.7	0.3	12.9	0	0.3	20.8	0	0	0	0	2.1	30.3	0	7.5	0	20	0	10.9	12	0	0.1	0	48.4	1.8	6.4	0	0.6	0	14.4	46.2	18.9	0.1	0	1.7	0	0	0.2	74.5	0	0
developing seed_--_GSM1959592_3mlpa-Stage2-Rep3	seed	GSM1959592	other	other	0.2	2.3	0	13.7	0	24.3	0.2	11.7	0	1.4	21.5	0	0	0	0	1.5	23.6	0.1	6.4	0	18.2	0	9.5	11.4	0	0.4	0	50.3	1.4	4.9	0	0.4	0	15.1	46.3	18.7	0	0	1.5	0	0	0.2	67.2	0	0
developing seed_--_GSM1959593_3mlpa-Stage3-Rep1	seed	GSM1959593	other	other	0	0.8	0	15.5	0	19.8	0	12.7	0	0.6	20.6	0.3	0	0	0	1.3	26	0	4	0	14	0	8.3	12.2	0	0.3	0	51	1.9	4	0	0.4	0	9	46.6	17.1	0	0	1.2	0	0	0.9	79.4	0	0.1
developing seed_--_GSM1959594_3mlpa-Stage3-Rep2	seed	GSM1959594	other	other	0	0.6	0	9.7	0	18.7	0	7.4	0	2.8	18.1	0.8	0	0	0	1.4	25.5	0	3	0	15.4	0	5.8	12.1	0	0.7	0	47.2	1.9	3.3	0	0	0	11.5	44.5	13.7	0	0	0.6	0	0	0.9	70.6	0	0
developing seed_--_GSM1959595_3mlpa-Stage3-Rep3	seed	GSM1959595	other	other	0.2	0.7	0	11.2	0	20.8	0.1	9.4	0	1	16.4	0.3	0	0	0	1.7	23.7	0	3.9	0	10.6	0	5.3	9.4	0	0.2	0	47.7	1.5	3.5	0	0	0	10.7	45	12.7	0	0	0.4	0.2	0	0	71.5	0	0
developing seed_--_GSM1959596_3mlpa-Stage4-Rep1	seed	GSM1959596	other	other	0	0.8	0	12.5	0	18.2	0	12.8	0	0.4	17.2	0	0	0	0	1	27.2	0.5	3.8	0	14.2	0	7.3	12.5	0	0.3	0	45.6	2	4.4	0	0.1	0	6.5	39.3	12.4	0	0	0	0	0	0.2	73.2	0	0
developing seed_--_GSM1959597_3mlpa-Stage4-Rep2	seed	GSM1959597	other	other	0	1.3	0	11.8	0	16.7	0	11.6	0	1.1	15.9	0.5	0	0	0	1.7	30.5	0	3.5	0	12.1	0	5.1	10.9	0	0.2	0	48.4	1.6	4	0	0.2	0	5.9	39.3	13	0	0	0.7	0	0	0.2	72.5	0	0
developing seed_--_GSM1959598_3mlpa-Stage4-Rep3	seed	GSM1959598	other	other	0	0.4	0	8.4	0	13.8	0	8.5	0	1.2	12.9	0.5	0	0	0	0.9	23.7	0.5	1.4	0	6.5	0	5.3	10.6	0	0	0	54.2	1.4	5.7	0	0	0	5.7	21.2	9.4	0	0	0.7	0	0	0	61.8	0	0
developing seed_--_GSM1959599_3mlpa-Stage5-Rep1	seed	GSM1959599	other	other	0	0.3	0	6.3	0	13.7	0.3	5.7	0	0.9	19.2	0	0	0	0	0	15	0	2.5	0	5.3	0	1.5	10	0	0.3	0	61	4.7	4.8	0.2	0	0	8.6	18.1	7.3	0	0	0	0	0	0	66.1	0	0
developing seed_--_GSM1959600_3mlpa-Stage5-Rep2	seed	GSM1959600	other	other	0	0.7	0	6.7	0	14.7	0	7	0	1.3	19.1	0.2	0	0	0	0.9	16.6	0	1.4	0	11.1	0	2.2	11.7	0	0	0	52.2	2.3	5.5	0.2	0	0	7.2	17.9	6.2	0	0	0	0	0	0.3	65.8	0	0
developing seed_--_GSM1959601_3mlpa-Stage5-Rep3	seed	GSM1959601	other	other	0.1	1	0	11.7	0	11.5	0	10	0	1.3	8.5	0.4	0	0	0	1.8	20.2	0.3	0.9	0	3.7	0	6.3	14.2	0	0.2	0	48	0.8	5	0	0	0	5.4	14	12.3	0	0	1.3	0	0	0	62.9	0	0
developing seed_--_GSM1959602_3MWT-Stage1-Rep1	seed	GSM1959602	other	other	0.1	0.9	0	23.4	0	25.8	7.8	17.2	0	0.5	25.7	0	0	0	0	5.1	39.7	0	15.7	0.5	17.1	0	19.8	9.5	1.1	2.6	0	61.8	2.6	6.2	0	0.7	0	18.9	53	26.3	0.1	0	9.4	0.2	0	3.5	84.3	0	0
developing seed_--_GSM1959603_3MWT-Stage1-Rep2	seed	GSM1959603	other	other	0.1	2.3	0	14.7	0	17.1	3.7	13.3	0	1.1	28.5	0	0	0	0	4.1	30.5	0	9.7	0	23.6	0	22.3	9.9	4.5	2	0	54.5	3.8	4	0	0.2	0	14.3	50.3	21.1	0	0	7.4	0.2	0	1	88.7	0	0
developing seed_--_GSM1959604_3MWT-Stage1-Rep3	seed	GSM1959604	other	other	0	0.8	0	26.3	0	26.1	8.7	21.3	0	0.2	30.1	0	0	0	0	3.2	45	0.7	16.7	0	15.5	0	25.4	7.7	0	2.7	0	68.7	3.2	5	0.2	0.7	0	19.3	57.5	28.8	0.1	0	10	0	0	3.6	99.8	0	0
developing seed_--_GSM1959605_3MWT-Stage2-Rep1	seed	GSM1959605	other	other	0.2	1.9	0	13.1	0	19.2	1.5	10.6	0	0.8	29.2	0	0	0	0	1.3	25.2	0.4	7.7	0	16.2	0	15.4	11.1	4.6	1.1	0	51.6	1.9	3.5	0	0.4	0	10.6	51.3	16.2	0	0	5.4	0	0	1.2	69	0	0
developing seed_--_GSM1959606_3MWT-Stage2-Rep2	seed	GSM1959606	other	other	0.1	3.2	0	12.1	0	17.3	1.1	10.5	0	0.2	22	0	0	0	0	0.7	25.7	0	6.4	0	17.7	0	16.3	11.6	5	1.1	0	47.7	3	3.6	0	0.3	0	9.8	44.7	14.2	0	0	4.6	0	0	0.8	68.8	0	0
developing seed_--_GSM1959607_3MWT-Stage2-Rep3	seed	GSM1959607	other	other	0.1	2.4	0	14.8	0	16.4	2.6	12.2	0	0	20.1	0	0	0	0	1.1	22.9	0.6	7.3	0	17.8	0	17.5	12.3	5.3	1.7	0	39.2	2.8	3.8	0	0	0	10.4	39.9	16.5	0	0	4.8	0	0	1.4	54.2	0	0.1
developing seed_--_GSM1959608_3MWT-Stage3-Rep1	seed	GSM1959608	other	other	0	0.8	0	13.1	0	19.9	1.7	10.2	0	0.7	21	0	0	0	0	0.5	23	0.7	5.9	0	13.1	0	9.2	11.1	2	0.8	0	49.4	1.3	3.3	0	0	0	9.4	53.2	14.5	0	0	4.2	0	0	0.4	69.6	0	0
developing seed_--_GSM1959609_3MWT-Stage3-Rep2	seed	GSM1959609	other	other	0	0.8	0	12.2	0	16.6	1.5	9.7	0	0.8	17	0	0	0	0	1.1	22.7	0.1	5.3	0	12.6	0	9.9	11	1.8	0	0	46.3	1.4	2.8	0	0.2	0	9	43.5	12.5	0	0	3.5	0	0	0.5	61.3	0	0
developing seed_--_GSM1959610_3MWT-Stage3-Rep3	seed	GSM1959610	other	other	0	0.3	0	11.4	0	19.1	1.6	6.2	0	0.2	13.6	0	0	0	0	0	24.7	0.9	3.9	0	8.2	0	7.9	11.9	2.3	0	0	44.5	1.4	2	0	0	0	6.8	51.2	12.6	0	0	2.3	0	0	0.2	72.6	0	0
developing seed_--_GSM1959611_3MWT-Stage4-Rep1	seed	GSM1959611	other	other	0	0.2	0	13.2	0	16.9	2.4	12.3	0	0.7	14.5	0	0	0	0	0.6	29	0.7	5.4	0	7.9	0	7.4	12.1	0.7	0.7	0	48.9	1.6	3.7	0	0	0	6.3	39.9	11.7	0.2	0	1.1	0	0	0.3	67	0	0
developing seed_--_GSM1959612_3MWT-Stage4-Rep2	seed	GSM1959612	other	other	0	0.5	0	10.4	0	13.4	1.6	8.8	0	0.5	16.5	0	0	0	0	0.9	25.4	1.9	4.6	0	5.3	0	8.5	12.7	3.6	0.3	0	48	1.2	4.2	0	0	0	4.2	36.9	10.9	0	0	2.2	0	0	0	70.6	0	0
developing seed_--_GSM1959613_3MWT-Stage4-Rep3	seed	GSM1959613	other	other	0	0.6	0	12.1	0	14.9	2.5	9	0	1.2	16.5	0	0	0	0	0	30	0	5.8	0	4.3	0	6.3	12.1	0.7	0	0	49.1	2.1	4.1	0	0	0	6.2	40	10.2	0	0	1.9	0	0	0	79.4	0	0
developing seed_--_GSM1959614_3MWT-Stage5-Rep1	seed	GSM1959614	other	other	0	0.7	0	14.6	0	15.8	2.4	9.5	0	1.1	19.6	0	0	0	0	0.5	27.5	0.8	5.7	0	5.4	0	9	14.7	1.1	0.2	0	48.3	0.5	3.6	0	0	0	7.2	33.9	10.4	0	0	2.1	0	0	0.4	66.9	0	0
developing seed_--_GSM1959615_3MWT-Stage5-Rep2	seed	GSM1959615	other	other	0	0	0	15.8	0	16.5	2.3	10.2	0	0.3	12.8	0	0	0	0	0.7	29.7	2.2	4.5	0	7.3	0	7.9	14.6	1.3	0.3	0	47.1	2.2	3.8	0	0	0	7.4	29.1	8.4	0	0	1.3	0	0	0	71.3	0	0
developing seed_--_GSM1959616_3MWT-Stage5-Rep3	seed	GSM1959616	other	other	0	0.3	0	12.2	0	13.3	2.1	9.8	0	1.1	12.5	0	0	0	0	1.4	25.7	0	5.9	0	3.7	0	5.7	16.1	0.5	0	0	55.2	2.2	3.2	0	0	0	7.5	21.8	8.1	0	0	1.5	0	0	0	71.8	0	0
developing seed_--_GSM2091561_a_N_18_1	seed	GSM2091561	other	other	0	1.9	0	13.6	0	23.7	0.3	11.6	0	0.4	21.3	0.1	0	0	0.2	3.8	27.8	0.5	8.9	0	15.6	0	12	10.9	3.1	1	0	50	2.2	4.8	0.1	1.1	0	16.6	50.3	16.6	0.2	0	1	0.1	0	0.8	63.1	0	0
developing seed_--_GSM2091562_a_N_18_2	seed	GSM2091562	other	other	0	1.8	0	15.5	0	22.9	0.3	11.9	0	0	24.2	0	0	0	0	3.5	27.6	0.6	9.7	0	15.1	0	12.3	7.8	2.7	1.4	0	50.3	3.2	5.3	0	0.8	0	16.8	49.4	17.5	0.2	0	1.1	0	0	1.7	62.3	0	0
developing seed_--_GSM2091563_a_N_25_1	seed	GSM2091563	other	other	0.1	1.3	0	10.5	0	18.7	0	8.8	0	0.4	18.8	0	0	0	0	1	22.2	0.1	4	0	4.8	0	7.1	8.8	3.7	0.5	0	48.9	2.6	3.1	0	0.1	0	10.1	43	11.1	0.4	0	0.2	0	0	0.1	62.5	0	0.2
developing seed_--_GSM2091564_a_N_25_2	seed	GSM2091564	other	other	0	1.3	0	10.4	0	17.4	0.4	8.5	0	0.2	16	0.8	0	0	0	2.1	21	0.3	5.2	0	6.2	0	7.1	8.8	4.2	1.1	0	44.3	2.6	3.8	0	0.5	0	10	42.8	14	0.3	0	0.7	0	0	0.5	53.5	0	0
developing seed_--_GSM2091565_a_N_35_1	seed	GSM2091565	other	other	0	0.6	0	8.6	0	13.3	0	9	0	0.6	20.7	0	0	0	0	0.9	16.9	1.9	2.2	0	3.1	0	5.3	11	1.6	0.5	0	46.6	3.1	4.9	0	0.1	0	8.3	23	6.4	0	0	0.3	0	0	0.2	64.5	0	0
developing seed_--_GSM2091566_a_N_35_2	seed	GSM2091566	other	other	0	0.9	0	6.3	0	12.2	0	8	0	0.4	17.9	0.3	0	0	0	0.5	14	1.2	1.1	0	1.6	0	5.4	9.7	1.6	0.5	0	40.6	4.7	3.9	0.2	0.1	0	6.2	15.7	4.8	0.2	0	0.5	0	0	0.4	52.7	0	0
developing seed_--_GSM2091567_a_N_50_1	seed	GSM2091567	other	other	0.2	0	0	12	0	10.8	0	9.9	0	0.8	8.5	0	0	0	0	0.9	14	2.3	1.2	0	1.7	0	3.3	11.9	3.6	0.5	0	52.5	7.3	12.1	0.3	0	0	7.5	14	2.3	0	0	0	0	0	0.5	55.2	0	0.2
developing seed_--_GSM2091568_a_N_50_2	seed	GSM2091568	other	other	0.4	0	0	12.6	0	3.9	0.2	9	0	2.8	7.5	0	0	0	0	0.8	3.9	1.5	0.3	0	3.3	0	1.8	12.1	5.4	0.7	0	45	3.9	12	0	0	0	6	20.2	1.7	0	0	0	0	0	0.4	50.4	0	0
developing seed_--_GSM2091569_a_N_55_1	seed	GSM2091569	other	other	1.7	0.1	0	4.1	0	0	0	2.3	0	2.7	7.7	0.4	0	0	0	0.7	0	0.9	0	0	0.6	0	0.6	5.5	1.1	0.3	0	13.6	2.3	0.3	0.2	0	0	5.7	12.7	0.4	0	0	0	0	0	0	15	0	0
developing seed_--_GSM2091570_a_N_55_2	seed	GSM2091570	other	other	1.4	0	0	6.3	0	0	0.1	3.7	0	2.5	10.3	0.9	0	0	0	0.8	0	1	0	0	0.9	0	0.9	5.6	0.5	0.6	0	23.8	3.2	0.5	0.1	0	0	8.7	18.8	0.6	0	0	0	0	0	0	20.2	0	0
developing seed_--_GSM2091571_D47_18_1	seed	GSM2091571	other	other	0.1	1.1	0	14.7	0	22.6	0.2	12.3	0	0.2	19.8	0	0	0	0	4.3	25.7	0	7.4	0	12	0	10.6	9.4	2.1	0.9	0	53.5	2.7	3.6	0.1	1	0	13.9	51.8	16.2	0.5	0	1.7	0.1	0	0.7	68.5	0	0
developing seed_--_GSM2091572_D47_18_2	seed	GSM2091572	other	other	0	1.4	0	14.9	0	22.6	0.3	12.1	0	0.9	23.3	0	0	0	0	3.6	26	0	6.5	0	13.5	0	10.8	8.3	2.6	0.8	0	53.3	3.8	3.8	0	0.8	0	13.8	49.6	15.4	0.2	0	1.3	0.3	0	0.6	66	0	0
developing seed_--_GSM2091573_D47_25_1	seed	GSM2091573	other	other	0	0.7	0	9.3	0	16	0	8.4	0	0	15.5	0	0	0	0	1.3	20.6	0.1	3.1	0	3.2	0	7.1	7	3.7	0.2	0	49.1	3.5	3.2	0.1	0.3	0	9	44.3	10.7	0	0	0.2	0	0.4	0.3	61.9	0	0
developing seed_--_GSM2091574_D47_25_2	seed	GSM2091574	other	other	0.1	0.8	0	10.7	0	16.4	0.2	8.6	0	0.6	16.7	0.1	0	0	0	1.6	20.8	0	3.3	0	4.3	0	5.6	7.8	3.4	0.5	0	48.1	2.8	2.8	0	0.3	0	8.7	45.7	13.4	0.1	0	0.5	0	0	0.5	63.2	0	0.2
developing seed_--_GSM2091575_D47_35_1	seed	GSM2091575	other	other	0	1.1	0	11.3	0	15.1	0	11.9	0	0.5	17	0	0	0	0	0	23	1	0.7	0	0.9	0	3.8	7	0.9	0.3	0	48.5	3.7	3.7	0	0	0	5.9	21.4	5.5	0	0	0.4	0	0	0.6	52	0	0
developing seed_--_GSM2091576_D47_35_2	seed	GSM2091576	other	other	0	0.3	0	12.1	0	17.2	0	10.9	0	0.2	17.3	0	0	0	0	1.5	23.1	0.5	0.5	0	1.2	0	6.1	8.4	1.2	0.5	0	45.7	4.4	4.4	0	0	0	5.3	17.7	5.1	0	0	0.8	0	0.3	0.1	60.3	0	0
developing seed_--_GSM2091577_D47_50_1	seed	GSM2091577	other	other	0.2	0.3	0	12.3	0	10.4	0.1	8.9	0	0.7	11.4	0	0	0	0	1.8	11.2	0	0.2	0	2.6	0	5.3	8.9	3.4	0.6	0	54.8	4.1	9.8	0.1	0	0	8.9	11	2.9	0	0	0	0	0	0.5	59.2	0	0
developing seed_--_GSM2091578_D47_50_2	seed	GSM2091578	other	other	0	0.2	0	12.2	0	13.2	0	7.9	0	0.9	15.1	0	0	0	0	0.5	11.6	0.3	1	0	2.3	0	4.6	9.9	2.4	0.8	0	57.2	5	12.2	0.6	0	0	6.7	13	4.7	0	0	0	0	0	0.1	60	0	0
developing seed_--_GSM2091579_D47_55_1	seed	GSM2091579	other	other	2	0.4	0	10.7	0	3	0.2	4.6	0	0.4	9.8	0.4	0	0	0	0.7	1.1	1.2	0.2	0	1.9	0	3	6.6	1.5	0.2	0	32.4	1.8	5	0	0	0	5.8	17.3	1.7	0	0	0	0	0.3	0	39.2	0	0
developing seed_--_GSM2091580_D47_55_2	seed	GSM2091580	other	other	2.1	0	0	11.7	0	2.7	0	6.9	0	0.5	10.7	0	0	0	0	1.1	1.5	1.3	0.3	0	3.2	0	4.1	5.2	1.9	0.7	0	33.7	2.1	6.1	0.5	0	0	6.9	15.5	1.2	0	0	0	0	0.5	0	42.1	0	0
developing seed_--_GSM2712219_3mlpa-Stage1-Rep1_re-analyzed	seed	GSM2712219	other	other	0.3	1.6	0	18.6	0	25.6	0.4	13.4	0	0.7	22.1	0	0	0	0	4	34	0	8.9	0	18.9	0	12.5	10.9	0	0.7	0	56.9	2.6	7.2	0.1	0.9	0	14.1	48	22.4	0	0	1.7	0	0	0.4	78.6	0	0
developing seed_--_GSM2712220_3mlpa-Stage1-Rep2_re-analyzed	seed	GSM2712220	other	other	0.1	1	0	17	0	27.5	0.3	12.5	0	0.9	21.8	0	0	0	0	3	33.1	0	9	0	16.5	0	14.8	6.1	0	1.3	0	59.2	3	6.3	0	0.7	0	17.4	50.4	20.6	0.1	0	1.3	0	0	1.4	89.1	0	0.1
developing seed_--_GSM2712221_3mlpa-Stage1-Rep3_re-analyzed	seed	GSM2712221	other	other	0.1	2.1	0	17.6	0	21.8	0.2	13.3	0	1.5	21.9	0	0	0	0	3.6	32.3	0	8.8	0	16.6	0	12.8	8.1	0	0.9	0	55.3	2.3	5.6	0	0.4	0	16.7	48.7	20.4	0.1	0	1.2	0	0	0.6	76.8	0	0
developing seed_--_GSM2712222_3mlpa-Stage2-Rep1_re-analyzed	seed	GSM2712222	other	other	0.1	1.8	0	14.4	0	21.6	0.4	12	0	1.5	24.3	0	0	0	0	1.7	27	0	6.4	0	18.4	0	9.3	12.1	0	0.5	0	48.8	2.2	5.9	0	0.5	0	13.7	44.9	15.6	0	0	0.7	0	0	1	73.6	0	0.1
developing seed_--_GSM2712223_3mlpa-Stage2-Rep2_re-analyzed	seed	GSM2712223	other	other	0.1	2.2	0	15.8	0	20.3	0.3	12.9	0	0.3	20.8	0	0	0	0	2.1	30.4	0	7.5	0	20	0	10.9	12	0	0.1	0	48.4	1.8	6.4	0	0.6	0	14.4	46	18.9	0.1	0	1.7	0	0	0.2	74.1	0	0
developing seed_--_GSM2712224_3mlpa-Stage2-Rep3_re-analyzed	seed	GSM2712224	other	other	0.2	2.3	0	13.7	0	24.3	0.2	11.7	0	1.4	21.5	0	0	0	0	1.5	23.7	0.1	6.4	0	18.2	0	9.5	11.4	0	0.4	0	50.2	1.4	4.9	0	0.4	0	15.2	46.5	18.5	0	0	1.5	0	0	0.2	67.8	0	0
developing seed_--_GSM2712225_3mlpa-Stage3-Rep1_re-analyzed	seed	GSM2712225	other	other	0	0.8	0	15.5	0	19.8	0	12.7	0	0.6	18.8	0.3	0	0	0	1.2	26	0	4	0	14	0	8.3	12.2	0	0.3	0	51.2	1.9	4.1	0	0.4	0	9	47.1	17.1	0	0	1.2	0	0	0.9	79.4	0	0.1
developing seed_--_GSM2712226_3mlpa-Stage3-Rep2_re-analyzed	seed	GSM2712226	other	other	0	0.6	0	9.7	0	18.7	0	7.4	0	2.8	18.1	0.8	0	0	0	1.5	25.3	0	3	0	15.4	0	5.8	12.1	0	0.7	0	47.2	1.9	3.3	0	0	0	11.5	44.3	13.8	0	0	0.6	0	0	0.9	73.3	0	0
developing seed_--_GSM2712227_3mlpa-Stage3-Rep3_re-analyzed	seed	GSM2712227	other	other	0.2	0.7	0	11.2	0	20.8	0.1	9.4	0	1	16.4	0.3	0	0	0	1.5	23.6	0	3.9	0	10.6	0	5.3	9.4	0	0.2	0	47.9	1.5	3.7	0	0	0	10.7	45	12.8	0	0	0.4	0.2	0	0	71.6	0	0
developing seed_--_GSM2712228_3mlpa-Stage4-Rep1_re-analyzed	seed	GSM2712228	other	other	0	0.8	0	12.5	0	18.2	0	12.8	0	0.4	16.3	0	0	0	0	1	27.3	0.5	3.8	0	14.2	0	7.4	12.5	0	0.3	0	45.8	2	4.4	0	0.1	0	6.5	39.7	12.3	0	0	0	0	0	0.2	72.9	0	0
developing seed_--_GSM2712229_3mlpa-Stage4-Rep2_re-analyzed	seed	GSM2712229	other	other	0	1.3	0	11.8	0	16.8	0	11.6	0	1.1	15.9	0.5	0	0	0	1.6	30.8	0	3.5	0	12.1	0	5.1	10.9	0	0.2	0	47.5	1.6	4	0	0.2	0	5.9	38.6	13	0	0	0.7	0	0	0.2	72.9	0	0
developing seed_--_GSM2712230_3mlpa-Stage4-Rep3_re-analyzed	seed	GSM2712230	other	other	0	0.4	0	8.4	0	13.8	0	8.5	0	1.2	12.8	0.5	0	0	0	0.9	23.5	0.5	1.4	0	6.5	0	5.4	10.6	0	0	0	53.8	1.4	5.7	0.2	0	0	5.7	20.5	9.4	0	0	0.7	0	0	0	61.8	0	0
developing seed_--_GSM2712231_3mlpa-Stage5-Rep1_re-analyzed	seed	GSM2712231	other	other	0	0.3	0	6.3	0	13.8	0.3	5.7	0	0.9	19.2	0	0	0	0	0	14.9	0	2.5	0	5.3	0	1.5	10	0	0.3	0	61	4.7	4.8	0.2	0	0	8.6	18.4	7.4	0	0	0	0	0	0	66.5	0	0
developing seed_--_GSM2712232_3mlpa-Stage5-Rep2_re-analyzed	seed	GSM2712232	other	other	0	0.7	0	6.7	0	14.7	0	7	0	1.3	19.1	0.2	0	0	0	0.9	16.7	0	1.4	0	11.1	0	2.4	11.7	0	0	0	52.6	2.3	5.6	0.2	0	0	7.2	18.2	6.1	0	0	0	0	0	0.3	65.7	0	0
developing seed_--_GSM2712233_3mlpa-Stage5-Rep3_re-analyzed	seed	GSM2712233	other	other	0.1	1	0	11.7	0	11.5	0	10	0	1.3	8.5	0.4	0	0	0	1.8	20.1	0.3	0.9	0	3.7	0	6.5	14.2	0	0.2	0	48.3	0.8	5	0	0	0	5.4	13.4	12.3	0	0	1.3	0	0	0	62.9	0	0
developing seed_--_GSM2712234_3MWT-Stage1-Rep1_re-analyzed	seed	GSM2712234	other	other	0.1	0.9	0	23.4	0	28.5	7.8	17.2	0	0.5	25.7	0	0	0	0	5	39.6	0	15.7	0.5	17.1	0	19.8	9.5	1.1	2.6	0	62	2.6	6.1	0	0.7	0	19.1	53.7	26.5	0.1	0	9.4	0.2	0	3.5	84.3	0	0
developing seed_--_GSM2712235_3MWT-Stage1-Rep2_re-analyzed	seed	GSM2712235	other	other	0.1	2.3	0	14.7	0	17.1	3.7	13.3	0	1.1	23.4	0	0	0	0	4.3	30.8	0	9.7	0	23.6	0	22.3	9.9	4.5	2	0	54.3	3.8	4	0	0.2	0	14.3	50.6	20.9	0	0	7.4	0.2	0	1	85.7	0	0
developing seed_--_GSM2712236_3MWT-Stage1-Rep3_re-analyzed	seed	GSM2712236	other	other	0	0.8	0	26.3	0	26.5	8.7	21.3	0	0.2	30.2	0	0	0	0	3.3	45.1	0.7	16.7	0	15.5	0	25.4	7.7	0	2.7	0	68.7	3.2	4.9	0.2	0.7	0	19.3	56.4	29.4	0.1	0	10	0	0	3.6	99.6	0	0
developing seed_--_GSM2712237_3MWT-Stage2-Rep1_re-analyzed	seed	GSM2712237	other	other	0.2	1.9	0	13.1	0	19.2	1.5	10.6	0	0.8	24.7	0	0	0	0	1.6	25.4	0.4	7.7	0	16.2	0	15.4	11.1	4.6	1.1	0	51.7	1.9	3.5	0	0.4	0	10.6	51.4	16.5	0	0	5.4	0	0	1.2	69	0	0
developing seed_--_GSM2712238_3MWT-Stage2-Rep2_re-analyzed	seed	GSM2712238	other	other	0.1	3.2	0	12.1	0	17.3	1.1	10.5	0	0.2	22	0	0	0	0	0.7	25.7	0	6.4	0	17.7	0	16.3	11.6	5	1.1	0	47.5	3	3.5	0	0.3	0	9.8	44.8	14.1	0	0	4.6	0	0	0.8	69.1	0	0
developing seed_--_GSM2712239_3MWT-Stage2-Rep3_re-analyzed	seed	GSM2712239	other	other	0.1	2.4	0	14.8	0	16.4	2.6	12.2	0	0	20.1	0	0	0	0	1.2	22.7	0.6	7.3	0	17.8	0	17.5	12.3	5.4	1.7	0	39.3	2.8	3.8	0	0	0	10.4	39.7	16.6	0	0	4.8	0	0	1.4	56.1	0	0.1
developing seed_--_GSM2712240_3MWT-Stage3-Rep1_re-analyzed	seed	GSM2712240	other	other	0	0.8	0	13.1	0	19.9	1.7	10.2	0	0.7	21	0	0	0	0	0.5	23.3	0.7	5.9	0	13.1	0	9.2	11.1	2	0.8	0	49.5	1.3	3.3	0	0	0	9.4	52.7	14.5	0	0	4.2	0	0	0.4	69.9	0	0
developing seed_--_GSM2712241_3MWT-Stage3-Rep2_re-analyzed	seed	GSM2712241	other	other	0	0.8	0	12.2	0	16.6	1.5	9.7	0	0.8	17	0	0	0	0	1.1	22.7	0.1	5.3	0	12.6	0	9.9	11	1.8	0	0	46.3	1.4	2.8	0	0.2	0	9	43.3	12.7	0	0	3.5	0	0	0.5	61.4	0	0
developing seed_--_GSM2712242_3MWT-Stage3-Rep3_re-analyzed	seed	GSM2712242	other	other	0	0.3	0	11.4	0	19.2	1.6	6.2	0	0.2	13.7	0	0	0	0	0	24.5	0.9	3.9	0	8.2	0	7.9	11.9	2.3	0	0	44.3	1.4	2.1	0	0	0	7	51.8	12.7	0	0	2.3	0	0	0.2	71.7	0	0
developing seed_--_GSM2712243_3MWT-Stage4-Rep1_re-analyzed	seed	GSM2712243	other	other	0	0.2	0	13.2	0	16.9	2.4	12.3	0	0.7	14.5	0	0	0	0	0.6	29	0.7	5.4	0	7.9	0	7.4	12.2	0.7	0.7	0	49.1	1.6	3.7	0	0	0	6.3	40.5	11.6	0.2	0	1.1	0	0	0.3	66.5	0	0
developing seed_--_GSM2712244_3MWT-Stage4-Rep2_re-analyzed	seed	GSM2712244	other	other	0	0.5	0	10.4	0	13.4	1.6	8.8	0	0.5	15.9	0	0	0	0	1.2	25.3	1.9	4.6	0	5.3	0	8.5	12.7	3.6	0.3	0	47.7	1.2	4.2	0	0	0	4.2	37	10.7	0	0	2.2	0	0	0	71	0	0
developing seed_--_GSM2712245_3MWT-Stage4-Rep3_re-analyzed	seed	GSM2712245	other	other	0	0.6	0	12.1	0	14.9	2.5	9	0	1.2	16.5	0	0	0	0	0	30	0	5.8	0	4.3	0	6.3	12.1	0.7	0	0	48.3	2.1	4.1	0	0	0	6.3	40.5	10.7	0	0	1.9	0	0	0	77.4	0	0
developing seed_--_GSM2712246_3MWT-Stage5-Rep1_re-analyzed	seed	GSM2712246	other	other	0	0.7	0	14.6	0	15.8	2.4	9.5	0	1.1	19.9	0	0	0	0	0.5	27.9	0.8	5.7	0	5.4	0	9	14.7	1.1	0.2	0	48.5	0.5	3.5	0	0	0	7.2	33.5	10.5	0	0	2.1	0	0	0.4	69.3	0	0
developing seed_--_GSM2712247_3MWT-Stage5-Rep2_re-analyzed	seed	GSM2712247	other	other	0	0	0	15.8	0	16.4	2.3	10.2	0	0.3	12.8	0	0	0	0	0.7	29.9	2.2	4.5	0	7.3	0	7.9	14.6	1.3	0.3	0	46.9	2.2	3.8	0	0	0	7.4	29.6	8.3	0	0	1.3	0	0	0	71.3	0	0
developing seed_--_GSM2712248_3MWT-Stage5-Rep3_re-analyzed	seed	GSM2712248	other	other	0	0.4	0	12.2	0	13.3	2.1	9.8	0	1.1	12.5	0	0	0	0	1.3	26.1	0	5.9	0	3.7	0	5.7	16.1	0.5	0	0	54.9	2.2	3.1	0	0	0	7.5	22.2	8.1	0	0	1.5	0	0	0	72.6	0	0
developing seed_--_GSM2712249_1mlpa-Stage1-Rep1	seed	GSM2712249	other	other	0	0.7	0	21	0	30.5	0	15.8	0	0.4	27.4	0	0	0	0	3.8	37.5	1.3	13.3	0	19.2	0	20.8	7.9	0	2.4	0	65.8	2.3	4.7	0	0.5	0	16.4	51.6	20.6	0	0	4	0	0	1.7	91.4	0	0
developing seed_--_GSM2712250_1mlpa-Stage1-Rep2	seed	GSM2712250	other	other	0.4	0.7	0	20.1	0	28.6	0	12.8	0	0.7	24.8	0.3	0	0	0	5.1	36.5	0.7	11.4	0	19.1	1	19.7	9	0	1.9	0	56.5	3.1	4.1	0	0.7	0	17.2	52.1	21.3	0	0	4.5	0	0	2.4	84.6	0	0
developing seed_--_GSM2712251_1mlpa-Stage1-Rep3	seed	GSM2712251	other	other	0.3	1.2	0	19.2	0	28.3	0.2	13.8	0	0.4	26	0.4	0	0	0	3.1	33.3	1.8	10.3	0	17.5	0	18.6	9.7	0	1.8	0	54	2.6	5.4	0.1	1.4	0	16	50.8	17.7	0.1	0	3	0	0	2.5	81.5	0	0
developing seed_--_GSM2712252_1mlpa-Stage2-Rep1	seed	GSM2712252	other	other	0	1.2	0	15	0	20	0	10.4	0	0.5	28	0	0	0	0	2.5	28.1	1.4	9.3	0	16.3	0	16.4	11.6	0	0.5	0	51.3	1.5	4.5	0	0.8	0	13.9	50.9	16.9	0	0	2.3	0	0	1.3	78	0	0.3
developing seed_--_GSM2712253_1mlpa-Stage2-Rep2	seed	GSM2712253	other	other	0	1.9	0	15	0	21.6	0.2	12.8	0	0.6	20.7	0.5	0	0	0	1.4	30.2	0.1	5	0	14.9	0	18.4	11.5	0	0.5	0	51.4	2.3	2.8	0	0.8	0	11.9	51.2	15.6	0	0	2.9	0	0	0.7	82.2	0.2	0.1
developing seed_--_GSM2712254_1mlpa-Stage2-Rep3	seed	GSM2712254	other	other	0.1	1.4	0	17.7	0	20.8	0	13.1	0	0.8	23.7	0	0	0	0	1.5	31.3	0.2	6	0	17	0	15.2	11.7	0	0.5	0	48.5	1.4	3	0	0.4	0	11.9	47.3	14.9	0	0	2.5	0	0	0.9	76.2	0	0
developing seed_--_GSM2712255_1mlpa-Stage3-Rep1	seed	GSM2712255	other	other	0	1.1	0	11.9	0	18.9	0	10.8	0	0	22.3	1.2	0	0	0	1.4	26.5	0.5	5.3	0	13.7	0	10.2	11	0	0.5	0	50.6	1.3	2	0	0	0	11.3	49.7	12	0	0	1.3	0	0	1.5	79.9	0	0.1
developing seed_--_GSM2712256_1mlpa-Stage3-Rep2	seed	GSM2712256	other	other	0	1.1	0	12	0	16.1	0	10	0	0	20.1	1.9	0	0	0	1.3	26.4	0.4	5	0	8	0	10.2	13.4	0	0.2	0	47.2	0.5	2.8	0	0	0	8.8	41.5	10.6	0.1	0	1.4	0	0	1.2	83.1	0	0
developing seed_--_GSM2712257_1mlpa-Stage3-Rep3	seed	GSM2712257	other	other	0	1.4	0	16.3	0	23.3	0	13.1	0	0.6	17.8	2	0	0	0	1.8	25.8	0	7.1	0	11.5	0	9.6	10.3	0	0.7	0	55	0.9	6	0	0.7	0	11	50.1	14.3	0	0	1.4	0	0	0.7	86.5	0	0
developing seed_--_GSM2712258_1mlpa-Stage4-Rep1	seed	GSM2712258	other	other	0.1	0.6	0	9.7	0	14.2	0	8.9	0	0.5	20.5	0.9	0	0	0	0.6	25.4	0	3.3	0	4	0	9	11.7	0	0.2	0	43.3	0.5	2.6	0	0.3	0	7.1	32.8	8.7	0	0	1.7	0	0	0.8	72.2	0	0
developing seed_--_GSM2712259_1mlpa-Stage4-Rep2	seed	GSM2712259	other	other	0	0.4	0	9.9	0	11.5	0	7.5	0	0	17.2	0	0	0	0	0.6	21	0	3.3	0	4.4	0	7.5	11.7	0	0	0	43.9	0.6	2.5	0	0	0	7.4	29.3	6.6	0	0	1.5	0	0	0.2	66.5	0	0
developing seed_--_GSM2712260_1mlpa-Stage4-Rep3	seed	GSM2712260	other	other	0	1.2	0	10.2	0	15.9	0	7.4	0	0.8	19.5	0.5	0	0	0	1.5	22.7	0.3	3.4	0	5.8	0	8.7	12	0	0.2	0.2	39.1	1.7	2.7	0	0	0	8.4	26.8	6.6	0.1	0	1.3	0	0	0.6	66.4	0	0
developing seed_--_GSM2712261_1mlpa-Stage5-Rep1	seed	GSM2712261	other	other	0	0.6	0	9.8	0	15.7	0.2	8.3	0	0.7	10.3	0	0	0	0	1	18.1	0	3.1	0	5.9	0	6.6	10.2	0	0	0	52.4	2.4	4.4	0	0	0	5.1	17.4	5.2	0	0	0	0	0	0	65.9	0	0
developing seed_--_GSM2712262_1mlpa-Stage5-Rep2	seed	GSM2712262	other	other	0	1.1	0	11.6	0	17.3	0	10.2	0	0.8	12.6	0	0	0	0	1	19.5	0	3.6	0	5.9	0	8.1	11.1	0	0.3	0	48.2	0.7	4.1	0	0	0	5.9	21.9	6.5	0.2	0	1.1	0	0	0.3	72.3	0	0
developing seed_--_GSM2712263_1mlpa-Stage5-Rep3	seed	GSM2712263	other	other	0	0.7	0	8.7	0	14.3	0	8	0	0.3	11.6	0	0	0	0	0	18.6	0	1.5	0	3.6	0	6.1	10.4	0	0.1	0	50.8	4.3	5.5	0	0.2	0	5	16.6	4.9	0	0	0.7	0	0	0	60.9	0	0
developing seed_--_GSM2712264_1MWT-Stage1-Rep1	seed	GSM2712264	other	other	0.2	1.4	0	18.1	0	23.6	0	12	0	0	26.3	0.7	0	0	0	3.5	32.1	0	9.3	0	17.9	0	19.9	9.5	0	1.6	0	58.1	3.1	3.5	0	0.8	0	16.2	53.5	18	0.1	0	2	0	0	1.4	92.6	0	0
developing seed_--_GSM2712265_1MWT-Stage1-Rep2	seed	GSM2712265	other	other	0	0	0	18.6	0	21	0	13	0	1.2	29.7	0.6	0	0	0.2	2.9	38.5	1.7	11.5	0	18	0	23	7.3	0	1.7	0	61.1	1.9	3.8	0	0.9	0	18.4	59.6	19.8	0	0	2.6	0.2	0	2.7	90.9	0	0
developing seed_--_GSM2712266_1MWT-Stage1-Rep3	seed	GSM2712266	other	other	0	0.3	0	16	0	28.5	0	12.9	0	0	34.9	0.3	0	0	0	3	34.6	2.8	12	0	15.6	0	12.4	9	0	1	0	57.1	1.7	5	0	0.6	0	15.8	55.6	17.9	0.1	0	2.5	0	0	1.2	91.7	0	0.1
developing seed_--_GSM2712267_1MWT-Stage2-Rep1	seed	GSM2712267	other	other	0	1.3	0	18.9	0	26.6	0	15.3	0	0.4	24.5	0.4	0	0	0	3.5	32.7	0.9	10.6	0	21	0	16.6	9	0	1.2	0	58.4	2	6.1	0	0.3	0	11.7	50.1	17.5	0.3	0	2.8	0	0	1.5	83.4	0	0
developing seed_--_GSM2712268_1MWT-Stage2-Rep2	seed	GSM2712268	other	other	0.2	1.5	0	15.8	0	22.1	0	11.8	0	0.7	30.6	0.5	0	0	0	3.8	33.6	1.2	8.9	0	18.4	0	15.3	11.8	0	0.4	0	54.9	2	4	0	0.8	0	15.6	50.8	19.4	0	0	2.9	0	0	0.4	87.2	0	0
developing seed_--_GSM2712269_1MWT-Stage2-Rep3	seed	GSM2712269	other	other	0	1.3	0	15.7	0	23.1	0	12.7	0	0	20.1	1.3	0	0	0	2	26.3	0.8	6.7	0	13.7	0	12.6	9.9	0	0.1	0	53.8	0.8	4.4	0	0	0	10.5	49.2	12	0	0	1.6	0	0	0.5	90.2	0	0
developing seed_--_GSM2712270_1MWT-Stage3-Rep1	seed	GSM2712270	other	other	0	2.2	0	15	0	22.9	0	9.4	0	0.8	23.9	0.5	0	0	0	2.1	29.3	0.3	7	0	13.9	0	11.3	11.6	0	0.3	0	52.2	0.7	3.5	0	0.6	0	11.9	51.7	12.2	0.2	0	2	0	0	0.5	82.5	0	0
developing seed_--_GSM2712271_1MWT-Stage3-Rep2	seed	GSM2712271	other	other	0.1	1.3	0	15.4	0	23.7	0	11.5	0	0.1	19.1	1.8	0	0	0	1.6	27	1	8.1	0	14.5	0	12.7	10.5	0	0.4	0	51.8	1.4	5.1	0	0.5	0	10.2	46.1	12.8	0.1	0	1.4	0	0	0.6	71.9	0	0.1
developing seed_--_GSM2712272_1MWT-Stage3-Rep3	seed	GSM2712272	other	other	0.1	1.9	0	16.5	0	19.8	0.2	11.3	0	0.6	26	1.6	0	0	0	2	26.8	1.4	8.4	0	15.7	0	12.1	11.5	0	0.4	0	45	1.2	5.8	0	0.3	0	10.5	43.5	13.9	0.1	0	2.2	0	0	0.5	64.6	0	0
developing seed_--_GSM2712273_1MWT-Stage4-Rep1	seed	GSM2712273	other	other	0.1	1.4	0	13.3	0	20.2	0	10.9	0	0.5	18.4	3.1	0	0	0	1.3	28.8	0.9	5.6	0	7.4	0	10.6	11.8	0	0.2	0	49.5	1.6	3.9	0	0	0	10.4	47.6	13.3	0	0	0.8	0	0	0.2	77.3	0	0
developing seed_--_GSM2712274_1MWT-Stage4-Rep2	seed	GSM2712274	other	other	0	1	0	13.9	0	18.3	0	9	0	0.2	21.3	2.9	0	0	0	1.2	30.5	1.2	4.5	0	8.2	0	9.4	10.6	0	0.2	0	49	1.2	3.8	0	0	0	10.4	37.3	10.1	0	0	1.4	0	0	0.9	73.6	0	0
developing seed_--_GSM2712275_1MWT-Stage4-Rep3	seed	GSM2712275	other	other	0	1.7	0	14.2	0	17	0.6	11.3	0	0.4	19.3	3.5	0	0	0	1.2	30.3	1.3	5.2	0	9.9	0	9.4	11.4	0	0	0	50.5	0.9	3	0	0	0	8.9	43.8	11.5	0	0	1.5	0	0	0.8	77.2	0	0
developing seed_--_GSM2712276_1MWT-Stage5-Rep1	seed	GSM2712276	other	other	0	0.2	0	9.4	0	13.9	0	8.7	0	1.1	12.5	0	0	0	0	0	16.8	0.3	3	0	3.7	0	6.4	11.2	0	0.1	0	44.3	0	3.6	0	0	0	4.5	14.3	5.1	0	0	0.4	0	0	0	55	0	0
developing seed_--_GSM2712277_1MWT-Stage5-Rep2	seed	GSM2712277	other	other	0	0.9	0	12.8	0	17.6	0	11	0	1.1	16	0	0	0	0	0.2	20.3	0.3	2.8	0	5.1	0	9.4	10.6	0	0.1	0	50	1.6	4.6	0	0	0	6.1	20.5	7.8	0	0	1.4	0	0	0	60.3	0	0.2
developing seed_--_GSM2712278_1MWT-Stage5-Rep3	seed	GSM2712278	other	other	0	0.8	0	10.5	0	13.1	0	8.9	0	1.7	11.7	0	0	0	0	1.3	17.8	0	2.8	0	5.2	0	4.5	10.9	0	0	0	57.4	1.4	5.6	0	0	0	4.1	16	6.2	0	0	0.6	0	0.3	0.2	55.5	0	0
developing seed_--_SRX6376772_Wm82_20DPF_R2	seed	SRX6376772	other	other	0	0.7	0	9.1	0	10.2	2	6.1	0	0.2	13.2	0	0	0	0	1.2	25.4	1	2.3	0	2.9	0	3.3	5.4	5	1.7	0	57.5	3.3	3.2	0.2	0	0	10.7	36.5	7.4	0.4	0	0	0	0.1	0.1	85.7	0	0
developing seed_--_SRX6376773_Wm82_20DPF_R3	seed	SRX6376773	other	other	0	0.9	0	10.6	0	19	1.4	5.8	0	0.3	17.6	0	0	0	0	0.7	22.1	0.7	2.1	0	5.3	0	5.5	5.9	6	1.1	0	53	0.9	3.6	0	0.2	0	12.9	54.6	9.4	0	0	0	0	0	0.3	90.5	0	0
developing seed_--_SRX6376774_Wm82_25DPF_R1	seed	SRX6376774	other	other	0	0.4	0	8.1	0	10.8	1.3	7.7	0	0.3	18.5	0	0	0	0	0.4	9.4	1.9	1.1	0	1.2	0	2.6	6.5	4.6	1.1	0	49.7	2	5.5	0	0	0	8.2	25.4	3.3	0	0	0.3	0	0	0.1	73.9	0	0
developing seed_--_SRX6376775_Wm82_25DPF_R2	seed	SRX6376775	other	other	0	0.9	0	8.9	0	12	1	5.1	0	0	16.4	0	0	0	0	0.1	19.4	0.4	1	0	2.6	0	3.7	4.2	5.9	0.6	0	51.7	1	2	0	0	0	10.1	48.1	7.5	0	0	0.5	0	0.2	0	85.4	0	0
developing seed_--_SRX6376776_Wm82_25DPF_R3	seed	SRX6376776	other	other	0	1.8	0	8.9	0	10.8	2.2	6.6	0	0	13.6	0	0	0	0	0.8	17.8	2.2	0.5	0	1.5	0	4.2	5.4	5.4	0.9	0	53	1.2	4.8	0.3	0	0	10.1	29.3	5	0	0	0.1	0	0	0.3	76.9	0	0
developing seed_--_SRX6376777_Wm82_40DPF_R1	seed	SRX6376777	other	other	0	0.5	0	11.2	0	13.1	2.1	9.4	0	0.5	9.1	0	0	0	0	0.3	38.1	3.9	0.6	0	1.3	0	2.6	6.4	1	3.6	0	68.1	7.5	6.7	0	0	0	8.9	17.5	5.1	0	0	0	0	0	0.3	86.2	0	0
developing seed_--_SRX6376778_Wm82_40DPF_R2	seed	SRX6376778	other	other	0.1	0.4	0	5.8	0	7.4	1	4.5	0	0	7.2	0	0	0	0	0.7	24.4	3.5	0.2	0	1.6	0	2.1	8.2	1.7	0.9	0	50.3	8.2	5.5	0	0	0	6.4	6.7	2.6	0	0	0	0	0	0.5	63.9	0	0
developing seed_--_SRX6376779_Wm82_40DPF_R3	seed	SRX6376779	other	other	0	1.2	0	4.5	0	10.4	1.8	6.8	0	0	8.7	0	0	0	0	0.3	17.5	0	0	0	0	0	2	9.2	2.4	0.6	0	57.9	2.6	9	0	0	0	7.8	9.3	3.6	0	0	0.2	0	0	0.4	62.6	0	0
developing seed_--_SRX6376780_OE_20DPF_R3	seed	SRX6376780	other	other	0.2	1	0	9.6	0	13.4	1.2	7.3	0	0.3	17.3	0	0	0	0	0.6	21.5	1	1.6	0	2.5	0	4.2	5.5	5.7	1	0	53.5	2.2	4.7	0.2	0.1	0	10.7	39.4	6	0	0	0.5	0	0	0.4	87.1	0	0
developing seed_--_SRX6376781_OE_25DPF_R1	seed	SRX6376781	other	other	0	1.1	0	8.8	0	14.7	1.5	9.9	0	0.7	16	0	0	0	0	0.4	17.8	1.2	0.6	0	2.7	0	4.1	6	5	1.9	0	54.7	3.1	4.4	0	0	0	9.3	32.3	4.9	0	0	0.3	0	0	0.1	84.2	0	0
developing seed_--_SRX6376782_OE_20DPF_R1	seed	SRX6376782	other	other	0.2	0.7	0	9.8	0	13	1	6.7	0	0.2	14.5	0	0	0	0	1.5	22.1	0.9	2.1	0	2.1	0	4.7	5.4	4.8	1.2	0	54.1	1.6	2.8	0	0	0	9.6	37.7	6.6	0	0	0	0	0	0.2	87.4	0	0
developing seed_--_SRX6376783_OE_20DPF_R2	seed	SRX6376783	other	other	0.1	1.5	0	7.8	0	13.5	1.2	6.1	0	0	14.9	0.3	0	0	0	0.2	20.2	0.8	1	0	4.3	0	3.5	6.3	4.3	0.4	0	59.8	1.6	3.6	0.1	0	0	9.5	40.1	5.7	0	0	0.4	0	0	0.3	90.1	0	0
developing seed_--_SRX6376784_OE_40DPF_R1	seed	SRX6376784	other	other	0.1	0.2	0	6.6	0	12.4	1.3	5.9	0	0.6	7.4	0	0	0	0	0.7	21.4	2.4	0.4	0	1.6	0	1.6	8.6	1.8	1.6	0	57.7	5	7.5	0	0	0	6.9	9.1	3.8	0	0	0.2	0	0	0	71.6	0	0
developing seed_--_SRX6376785_OE_40DPF_R2	seed	SRX6376785	other	other	0	0.3	0	7.4	0	10	1.1	7.1	0	0	8	0	0	0	0	0.2	22.5	4	0.2	0	1.8	0	2.3	8.1	2.6	1.1	0	56.7	4.7	8.5	0	0	0	6	9.5	3.7	0.3	0	0.4	0	0	0	65.9	0	0
developing seed_--_SRX6376786_OE_25DPF_R2	seed	SRX6376786	other	other	0	1.3	0	9	0	13.3	1.5	9.4	0	0	16.8	0	0	0	0	0.5	19.3	0.7	1.3	0	1.8	0	2.5	6.3	5.3	1.4	0	55.8	2.8	4.6	0	0	0	8.4	27.3	6.1	0	0	0	0	0	0.3	86.2	0	0
developing seed_--_SRX6376787_OE_25DPF_R3	seed	SRX6376787	other	other	0	1	0	10.2	0	13.6	1.6	8.6	0	0.9	18.1	0	0	0	0	1.4	17.4	1.2	1.5	0	1.3	0	3.4	5.4	4.1	1.5	0	55.4	2.4	3.3	0	0	0	8.1	30.8	5	0	0	0.1	0	0.2	0.3	82.6	0	0
developing seed_--_SRX6376788_OE_40DPF_R3	seed	SRX6376788	other	other	0.2	0	0	6	0	10.5	1.6	5.8	0	0	6.9	0	0	0	0	1.1	25	3.4	0.5	0	0.9	0	2.6	7.4	1.5	1.8	0	65.3	6.4	7.7	0.2	0	0	5.6	12	3.4	0	0	0.1	0	0	0.2	68	0	0
developing seed_--_SRX6376789_Wm82_20DPF_R1	seed	SRX6376789	other	other	0	1.1	0	10.1	0	18.1	1.1	6	0	0	15.8	0	0	0	0	0.5	24.4	0.5	2.2	0	5.2	0	4.2	4.7	6.9	1.3	0	55.8	2.2	3.2	0	0.2	0	9.9	45.4	7.4	0	0	0.3	0	0	0.3	87.2	0	0
differentiated embryo_--_GSM2472710_mRNA 6 wk diff rep1	embryo	GSM2472710	other	other	0.1	19.7	0	0	0	0	3.5	0	0	0	13.8	0	0	0	0	3.1	0	0	0	0	0	0	0	0.1	12.9	0	0	0	16.7	0	0	4	0	0	0	0	0	0	0	0.4	0	0	0	0	0
differentiated embryo_--_GSM2472711_mRNA 6 wk diff rep2	embryo	GSM2472711	other	other	0.5	0.3	0	0	0	0	0	0	0	0	13.4	0	0	0	0	0	0	0	0	0	0	0	0	0	15.5	0	0	0	12.2	0	0.1	0	0	0	0	0	0	0	0	0	0	0	0	0	0
differentiated embryo_--_GSM2472712_mRNA 6 wk diff rep3	embryo	GSM2472712	other	other	0.7	4.2	0	0	0	0	2	0	0	0.2	14.1	0	0	0	0	1.8	0	0	0	0	0	0	0	0	15.3	0	0	0	7.5	0	0	0	0	0	0	0	0.1	0	0	0	0	0	0	0	0
distal leaf abscission zone_25 ul/l ethylene 0h_SRX763903_LAZ_0h_rep1	leaf	SRX763903	other	other	0	22.8	0	0	0	0	39.3	0	0	0	0	0	0	0	0	0	0	0	0	0	0	0	0	0	0	0	0	0	0	0	0	0	0	0	0	0	0	0	0	0	0	0	0	0	0.9
distal leaf abscission zone_25 ul/l ethylene 0h_SRX763913_LAZ_0h_rep2	leaf	SRX763913	other	other	1.2	12.2	0	0	0	0	33.4	0	0	0	0	0	0	0	0	2.1	0	0	0	0	0	0	0	0	0	0	0	0	0	0	0	0	0	0	0	0	0	0	0	0	0	0	0	0	1.3
distal leaf abscission zone_25 ul/l ethylene 0h_SRX763923_LAZ_0h_rep3	leaf	SRX763923	other	other	0	15.8	0	0	0	0	24.2	0	0	0	0	0	0	0	0	0	0	0	0	0	0	0	0	0	0	0	0	0	0	0	0	0	0	0	0	0	0	0	0	0	0	0	0	0	0
distal leaf abscission zone_25 ul/l ethylene 12h_SRX763904_LAZ_12h_rep1	leaf	SRX763904	other	other	2.5	19.2	0	0	0	0	30.7	0	0	0	0	0	0	0	0	0	0	0	0	0	0.9	0	0	0	0	0	0	0	0	0	0	0	0	0	0	0	0	0	0	3.1	0	0	0	0	0
distal leaf abscission zone_25 ul/l ethylene 12h_SRX763914_LAZ_12h_rep2	leaf	SRX763914	other	other	3.6	12.3	0	0	0	0	24.5	0	0	0	0	0	0	0	0	0	0	0	0	0	1.3	0	0	0	0	0	0	0	0	0	0	0	0	0	0	0	0	0	0	0	0	0	0	0	0
distal leaf abscission zone_25 ul/l ethylene 12h_SRX763924_LAZ_12h_rep3	leaf	SRX763924	other	other	1	24.1	0	0	0	0	22.7	0	0	0	0	0	0	0	0	0	0	0	0	0	1.4	0	0	0	0	0	0	0	0	0	0	0	0	0	0	0	0	0	0	0	0	0	0	0	0
distal leaf abscission zone_25 ul/l ethylene 24h_SRX763905_LAZ_24h_rep1	leaf	SRX763905	other	other	3.4	20.8	0	0	0	0	20.7	0	0	0	0	0	0	0	0	0	0	0	0	0	0	0	0	0	0	0	0	0	0	0	0	0	0	0	0	0	0	0	0	0	0	0	0	0	0
distal leaf abscission zone_25 ul/l ethylene 24h_SRX763915_LAZ_24h_rep2	leaf	SRX763915	other	other	1.8	25.5	0	0	0	0	25.2	0	0	0	0	0	0	0	0	0	0	0	0	0	0	0	0	0	0	0	0	0	0	0	0	0	0	1.9	0	0	0	0	0	0	0	0	0	0	0
distal leaf abscission zone_25 ul/l ethylene 24h_SRX763925_LAZ_24h_rep3	leaf	SRX763925	other	other	0	18.6	0	0	0	0	21.2	0	0	0	0	0	0	0	0	0	0	0	0	0	0	0	0	0	0	0	0	0	0	0	0	0	0	1	0	0	0	0	0	0	0	0	0	0	0
distal leaf abscission zone_25 ul/l ethylene 48h_SRX763906_LAZ_48h_rep1	leaf	SRX763906	other	other	0	10.2	0	0	0	0	21.8	0	0	0	0	0	0	0	2.1	0	0	0	0	0	0	0	0	0	0	0	0	0	0	0	0	0	0	0	0	0	0	0	0	3.4	0	0	0	0	0
distal leaf abscission zone_25 ul/l ethylene 48h_SRX763916_LAZ_48h_rep2	leaf	SRX763916	other	other	0	0	0	0	0	0	7.9	0	0	0	0	0	0	0	0	0	0	0	0	0	0	0	0	0	0	0	0	0	0	0	0	0	0	0	0	0	0	0	0	0	0	0	0	0	0
distal leaf abscission zone_25 ul/l ethylene 48h_SRX763926_LAZ_48h_rep3	leaf	SRX763926	other	other	0.8	13	0	0	0	0	13.3	0	0	0	0	0	0	0	0	1.3	0	0	0	0	0	0	0	0	0	0	0	0	0	0	0	0	0	0	0	0	0	0	0	1.4	0	0	0	0	0
distal leaf abscission zone_25 ul/l ethylene 72h_SRX763907_LAZ_72h_rep1	leaf	SRX763907	other	other	0	0	0	0	0	0	13	0	0	0	0	0	0	0	0	0	0	0	0	0	0	0	0	0	0	0	0	0	0	0	0	0	0	0	0	0	0	0	0	15.7	0	0	0	0	0
distal leaf abscission zone_25 ul/l ethylene 72h_SRX763917_LAZ_72h_rep2	leaf	SRX763917	other	other	0	0	0	0	0	0	10.6	0	0	2	0	0	0	0	0	0	0	0	0	0	0	0	0	0	0	0	0	0	0	0	0	0	0	0	0	0	0	0	0	5.1	0	0	0	0	0
distal leaf abscission zone_25 ul/l ethylene 72h_SRX763927_LAZ_72h_rep3	leaf	SRX763927	other	other	0	0	0	0	0	0	13.9	0	0	0	0	0	0	0	0	0	0	0	0	0	2.6	0	2.1	0	0	0	0	0	0	0	0	0	0	0	0	0	0	0	0	0	0	0	0	0	0
dry seed_--_GSM721279_Dry seed	seed	GSM721279	other	other	0	0	0	0	0	0	0	0	0	0.5	4	0	0	0	0	0	0	0	0	0	0	0	0	4.7	0	0	0	0	0	0	0	0	0	2.8	0	0	0	1.1	0	0	0	0	0	0	0
embryo axis_--_GSM2633525_Soybean Mid-Maturation Embryo Axis-Biological Replicate 1	embryo	GSM2633525	other	other	0	4.9	0	0	0	0	0	0	0	0	5.4	0	0	0	0	0	0	0	0	0	0	0	0	0	0	0	0	0	2.9	0	0	0	0	0	0	0	0	0	0	0	0	0	0	0	0
embryo axis_--_GSM2633526_Soybean Mid-Maturation Embryo Axis-Biological Replicate 2	embryo	GSM2633526	other	other	1	0	0	0	0	0	0	0	0	0	3.4	0	0	0	0	0	0	0	0	0	0	0	0	0	0	0	0	0	0	0	0	0	0	5.3	0	0	0	0	0	0	0	0	0	0	0
embryo axis_--_GSM2633527_Soybean Mid-Maturation Embryo Axis-Biological Replicate 3	embryo	GSM2633527	other	other	0	1.2	0	0	0	0	0	0	0	0	2.5	0	0	0	0	0	0	0	0	0	0	0	0	0	0	0	0	0	7.1	0	0	0	0	2.5	0	0	0	0	0	0	0	0	0	0	0
embryo axis_--_GSM3508918_R109_300_400YAxis	embryo	GSM3508918	other	other	1	0.1	0	0.1	0	0	0	0	0	0.4	6.6	0	0	0	0	0.6	0	0	0	0	0	0	0	1	0.5	0	0	0.2	4.9	0	0	0	0	8.7	0.5	0	0	0	0	0	0	0	0.7	0	0
embryo axis_--_GSM3508919_R107_200_300YAxis	embryo	GSM3508919	other	other	1	0.2	0	0	0	0	0	0	0	0	7.7	0	0	0	0	1.4	0	0	0	0	0	0	0	0.5	0.7	0	0	0.2	1.8	0	0	0.1	0	6.8	0	0	0	0.4	0	0	0	0	0.3	0	0
embryo cotyledons_--_GSM2633528_Soybean Mid-Maturation Embryo Cotyledons-Biological Replicate 1	embryo	GSM2633528	other	other	0	1.6	0	0	0	0	0	0	0	0	0	0	0	0	0	0	0	0	0	0	0	0	0	5	0	0	0	0	5.9	0	0	0	0	0	0	0	0	0	0	0	0	0	0	0	0
embryo cotyledons_--_GSM2633529_Soybean Mid-Maturation Embryo Cotyledons-Biological Replicate 2	embryo	GSM2633529	other	other	0	0	0	0	0	0	0	0	0	2.3	0	0	0	0	0	0	0	0	0	0	0	0	0	0	3.1	0	0	0	2.1	0	0	0	0	0	0	0	0	0	0	0	0	0	0	0	0
embryo cotyledons_--_GSM2633530_Soybean Mid-Maturation Embryo Cotyledons-Biological Replicate 3	embryo	GSM2633530	other	other	0	0	0	0	0	0	0	0	0	0	0	0	0	0	0	0	0	0	0	0	0	0	0	0	0	0	0	0	3.8	0	0	0	0	0	0	0	0	0	0	0	0	0	0	0	0
Embryo Proper_--_GSM1380774_Soybean Globular Stage Embryo Proper-Biological replicate 4	embryo	GSM1380774	other	other	0	0.7	0	0	0	0	2.1	0	0	0	11.3	0	0	0	0	0.8	0	0	0	0	0.5	0	0	0	9.5	0	0	0	22.8	0	0	0	0	0.3	0	0	0	0	0	14	0	0	0	0	0
Embryo Proper_--_GSM1380775_Soybean Globular Stage Embryo Proper-Biological replicate 5	embryo	GSM1380775	other	other	1.5	0	0	0	0	0	1.8	0	0	0	17	0	0	0	0	0.7	0	0	0	0	0	0	0	0	0	0	0	0	21	0	0	0	0	5.1	0	0	0	0	0	19.4	0	0	0	0	0
Embryo Proper_--_GSM1380776_Soybean Globular Stage Embryo Proper-Biological replicate 6	embryo	GSM1380776	other	other	0	0	0	0	0	0	0	0	0	0.1	11.8	0	0	0	0	3.3	0	0	0	0	0.9	0	0	0	0	0	0	0	17	0	0	0	0	0	0	0	0	0	0	10.8	0	0	0	0	0
Embryo Proper_--_GSM1380799_Soybean Heart Stage Embryo Proper-Biological replicate 1	embryo	GSM1380799	other	other	0	8.8	0	0	0	0.4	1.5	0	0	0	12	0	0	0	0	1.6	0	0	0	0	0	0	0	0	4	0	0	0	28.9	0	0	0	0	1.6	0	0.2	0	0	0	1.6	0	0	0.3	0	0
Embryo Proper_--_GSM1380800_Soybean Heart Stage Embryo Proper-Biological replicate 2	embryo	GSM1380800	other	other	0	11.5	0	0	0	0	3.8	0	0	0	10.3	0	0	0	0	3.2	0	0	0	0	0	0	0	0	2.5	0	0	0	21.3	0	0	0	0	1.5	0	0	0	0	0	0	0	0	0	0	0
Embryo Proper_--_GSM1380801_Soybean Heart Stage Embryo Proper-Biological replicate 3	embryo	GSM1380801	other	other	0	7.1	0	0	0	0	1	0	0	0	10.5	0	0	0	0	2.1	0	0	0	0	0	0	0	0	0	0	0	0	23.1	0	0	0	0	2.1	0.4	0.3	0	0	0	0.9	0	0	0	0	0
embryo proper_--_GSM721717_Globular-stage embryo proper region	embryo	GSM721717	other	other	0	0	0	0	0	0	0	0	0	0	7.1	0	0	0	0	5.2	0	0	0	0	0	0	0	0	0	0	0	0	17.9	0	0	0	0	0	0	0	0	0	0	8.1	0	0	0	0	0
embryo_--_GSM1125101_Day 5, rep a	embryo	GSM1125101	other	other	0.1	1.8	0	0	0	0.7	0	0	0	0.5	10.4	0	0	0	0	0.2	0	0.2	0	0	0.2	0	0	0.2	7.8	0	0	0.2	1.4	0	0	0	0	0	0	0	0	0	0	0	0	0	0.4	0	0
embryo_--_GSM1125102_Day 5, rep b	embryo	GSM1125102	other	other	0	1.9	0	0	0	0.7	0	0	0	0.1	10.6	0	0	0	0	0.4	0	0.1	0	0	0.8	0	0	0.7	9.3	0	0	0.3	0.8	0	0	0.1	0	0.1	0.4	0	0	0	0	0	0.1	0	0.2	0	0
embryo_--_GSM1125103_Day 5, rep c	embryo	GSM1125103	other	other	0	1.9	0	0	0	0.4	0	0	0	0	9.4	0	0	0	0	0.1	0	0.1	0	0	0	0	0	0.2	9	0	0	0.2	1.3	0	0	0.1	0	0	0	0.1	0	0	0	0	0	0	0.2	0	0
embryo_--_GSM1125104_Day 10, rep a	embryo	GSM1125104	other	other	0	1.3	0	0	0	1.6	0.1	0	0	0.2	6.1	0	0	0	0	0.1	0	0.4	0	0	0	0	0	1.7	7	0	0	0	0.6	0	0	0	0	0	0	0	0	0	0	0	0.1	0	0	0	0
embryo_--_GSM1125105_Day 10, rep b	embryo	GSM1125105	other	other	0.1	2	0	0	0	1.9	0.1	0	0	0	5.9	0	0	0	0	0.1	0	0.1	0	0	0	0	0	2	8.3	0	0	0	0.9	0	0	0	0	0	0.1	0	0	0	0	0	0	0	0.1	0	0
embryo_--_GSM1125106_Day 10, rep c	embryo	GSM1125106	other	other	0	1.6	0	0	0	1.6	0	0	0	0.1	5.6	0	0	0	0	0.3	0	0.5	0	0	0.1	0	0	2.1	9.4	0	0	0.1	1.6	0	0	0	0	0	0.1	0	0	0	0	0	0	0	0.6	0	0
embryo_--_GSM1125107_Day 15, rep a	embryo	GSM1125107	other	other	0	1.8	0	0	0	1	0.1	0	0	0.3	3.5	0	0	0	0	0.2	0	0.1	0	0	0	0	0	4.5	2.3	0	0	0	1.4	0	0	0	0	0	0	0	0	0	0	0	0	0	0	0	0
embryo_--_GSM1125108_Day 15, rep b	embryo	GSM1125108	other	other	0.1	1	0	0	0	1.2	0	0	0	0.3	3.7	0	0	0	0	0.5	0	0.1	0	0	0	0	0	5.4	4.1	0	0	0	1.5	0	0	0	0	0	0	0	0	0	0	0	0	0	0	0	0
embryo_--_GSM1125109_Day 15, rep c	embryo	GSM1125109	other	other	0	1.6	0	0	0	2.2	0	0	0	0.7	4.6	0	0	0	0	0.6	0	0	0.2	0	0	0	0	6.4	4.8	0	0	0	2.6	0	0	0	0	0.1	0	0	0	0	0	0	0	0	0	0	0
embryo_--_GSM1125110_Day 20, rep a	embryo	GSM1125110	other	other	0	0.9	0	0	0	0.2	0	0	0	0	4.2	0	0	0	0	0.6	0	0	0	0	0	0	0	5.5	7.7	0	0	0	1.3	0	0	0	0	0.2	0	0	0	0	0	0	0.2	0	0	0	0
embryo_--_GSM1125111_Day 20, rep b	embryo	GSM1125111	other	other	0.1	0.7	0	0	0	0.8	0.1	0	0	0.4	2.6	0	0	0	0	0.6	0	0.2	0	0	0	0	0	6.2	3.8	0	0	0	2.2	0	0	0	0	0.9	0	0	0	0	0	0	0	0	0	0	0
embryo_--_GSM1125112_Day 20, rep c	embryo	GSM1125112	other	other	0.1	1.1	0	0	0	0.3	0	0	0	0.1	4.1	0	0	0	0	0.5	0	0	0.1	0	0	0	0	5.9	8.4	0	0	0	1.1	0	0	0	0	0.1	0	0	0	0	0	0	0.2	0	0	0	0
embryo_--_GSM1125113_Day 25, rep a	embryo	GSM1125113	other	other	0.2	0.3	0	0	0	0	0	0	0	0.8	2.9	0	0	0	0	0.7	0	0	0	0	0	0	0	8	18.8	0	0	0.1	0.9	0	0	0	0	1.3	0	0	0	0	0	0	0	0	0	0	0
embryo_--_GSM1125114_Day 25, rep b	embryo	GSM1125114	other	other	0.5	0.5	0	0	0	0.3	0	0	0	0.2	3.3	0	0	0	0	0.6	0	0	0	0	0	0	0	10.4	15.9	0	0	0	1	0	0	0	0	1.6	0.1	0	0	0	0	0	0	0	0	0	0
embryo_--_GSM1125115_Day 25, rep c	embryo	GSM1125115	other	other	0.3	0.6	0	0	0	0.5	0	0	0	0	3.6	0	0	0	0	0.6	0	0.1	0	0	0	0	0	9.5	17.9	0	0	0	0.8	0	0	0	0	0.9	0	0	0	0	0	0	0	0	0	0	0
embryo_--_GSM1125116_Day 30, rep a	embryo	GSM1125116	other	other	0.2	1	0	0	0	0.4	0.1	0	0	0.2	2.5	0	0	0	0	0.9	0	0.1	0	0	0	0	0	11.3	13.7	0	0	0	1.6	0	0	0	0	0.6	0	0	0	0	0	0	0	0	0	0	0
embryo_--_GSM1125117_Day 30, rep b	embryo	GSM1125117	other	other	0	1	0	0	0	0.1	0	0	0	0.3	3.8	0	0	0	0	0.9	0	0	0	0	0	0	0	6	1.8	0	0	0	6.1	0	0	0	0	0.4	0	0	0	0	0	0	0	0	0	0	0
embryo_--_GSM1125118_Day 30, rep c	embryo	GSM1125118	other	other	0.2	0.6	0	0	0	0.6	0	0	0	0	3.9	0	0	0	0	0.9	0	0	0	0	0	0	0	11.1	6.3	0	0	0	3.9	0	0	0	0	0.4	0	0	0	0	0	0	0	0	0.1	0	0
embryo_--_GSM1125119_Day 35, rep a	embryo	GSM1125119	other	other	0.6	0.2	0	0	0	0.3	0	0	0	0.3	4.9	0	0	0	0	0.6	0	0	0.2	0	0	0	0	8.9	11.7	0	0	0	1.5	0	0	0	0	3.4	0	0	0	0	0	0	0	0	0	0	0
embryo_--_GSM1125120_Day 35, rep b	embryo	GSM1125120	other	other	0.3	1.2	0	0	0	0.4	0	0	0	0.5	4.3	0	0	0	0	0.3	0	0	0	0	0	0	0	11.9	16.3	0	0	0	1.5	0	0.1	0	0	2.4	0	0	0	0	0	0	0	0	0	0	0
embryo_--_GSM1125121_Day 35, rep c	embryo	GSM1125121	other	other	0.4	0.2	0	0	0	0.4	0	0	0	0	3.9	0	0	0	0	1.4	0	0.8	0	0	0	0	0	11.1	19.2	0	0.1	0	0.9	0	0	0	0	3	0	0	0	0	0	0	0.2	0	0.1	0	0
embryo_--_GSM1125122_Day 40, rep a	embryo	GSM1125122	other	other	1	0.1	0	0	0	0	0	0	0	0	3.3	0	0	0	0	0.2	0	0.5	0	0	0	0	0	10.4	3.3	0	0	0	2	0	0	0	0	2	0	0	0	0	0	0	0	0	0	0	0
embryo_--_GSM1125123_Day 40, rep b	embryo	GSM1125123	other	other	0.4	0.2	0	0	0	0.2	0	0	0	0.1	1.6	0	0	0	0	0.3	0	0.4	0	0	0	0	0	7.6	10	0	0	0	2.2	0	0	0	0	1.8	0	0	0	0	0	0	0.2	0	0	0	0
embryo_--_GSM1125124_Day 40, rep c	embryo	GSM1125124	other	other	0.3	0.7	0	0	0	0.5	0	0	0	0	5.1	0	0	0	0	0	0	0	0	0	0	0	0	8.3	16.6	0	0	0	2.2	0	0	0.1	0	2.6	0	0	0	0	0	0	0	0	0	0	0
embryo_--_GSM1125125_Day 45, rep a	embryo	GSM1125125	other	other	1.2	0.3	0	0	0	0.2	0	0	0	0.3	6.1	0	0	0	0	1	0	0.1	0	0	0	0	0	5.3	7.9	0	0	0	1.8	0	0	0	0	1.2	0	0	0	0	0	0	0	0	0.1	0	0
embryo_--_GSM1125126_Day 45, rep b	embryo	GSM1125126	other	other	1.3	0.1	0	0	0	0.3	0	0	0	0	5.2	0	0	0	0	0.7	0	2	0	0	0	0	0	1.3	1.8	0	0	0	0.9	0	0	0	0	2.6	0	0	0	0	0	0	0	0	0	0	0
embryo_--_GSM1125127_Day 45, rep c	embryo	GSM1125127	other	other	1.4	0.1	0	0	0	0.4	0	0	0	0.1	6.1	0	0	0	0	1	0	0	0	0	0	0	0	1.9	1.5	0	0	0	1.3	0	0	0	0	4.5	0	0	0	0	0	0	0	0	0	0	0
embryo_--_GSM1125128_Day 55, rep a	embryo	GSM1125128	other	other	0.9	0.3	0	0	0	0	0	0	0	3.9	11.5	0	0	0	0	1.2	0	0	0	0	0	0	0	3.8	0	0	0	0	1	0	0	0	0	7.5	0	0	0	0	0	0	0	0	0	0	0
embryo_--_GSM1125129_Day 55, rep b	embryo	GSM1125129	other	other	1.4	0.1	0	0	0	0	0	0	0	0.2	13.4	0.1	0	0	0	0.7	0	1.2	0	0	0	0	0	0.7	1.1	0	0	0	1.5	0	0	0	0	6.2	0.2	0	0	0	0	0	0	0	0	0	0
embryo_--_GSM1125130_Day 55, rep c	embryo	GSM1125130	other	other	0.8	0	0	0	0	0	0	0	0	1.5	6.6	0	0	0	0	1.7	0	0	0	0	0	0	0	8.9	0	0	0	0	0.2	0	0	0	0	6	0	0	0	0	0	0	0	0	0.2	0	0
embryo_--_GSM2646604_Soybean Cotyledon-stage Embryo-Biological Replicate 1	embryo	GSM2646604	other	other	0	4.7	0	0	0	0	0.6	0.3	0	0	9.5	0	0	0	0	0	0	0	0	0	0	0	0	0	0	0	0	0	7.5	0	0	0	0	0.4	0.5	0	0	0	0	0	0	0	0	0	0
embryo_--_GSM2646605_Soybean Cotyledon-stage Embryo-Biological Replicate 2	embryo	GSM2646605	other	other	0	4	0	0	0	0	0	0	0	0	13.3	0	0	0	0	0	0	0	0	0	0	0	0	0	1.5	0	0	0.3	4.7	0.2	0	0	0	0	0.2	0	0	0	0	0	0	0	0.7	0	0
embryo_--_GSM2646606_Soybean Cotyledon-stage Embryo-Biological Replicate 3	embryo	GSM2646606	other	other	0	5.6	0	0	0	0	0	0.2	0	0	13.1	0	0	0	0	0	0	0	0	0	0.8	0	0	0.3	3.4	0	0	0	5.8	0	0	0	0	0	0.4	0	0	0	0	0	0	0	0.7	0	0
embryo_--_GSM2646607_Soybean Early Maturation-stage Embryo-Biological Replicate 1	embryo	GSM2646607	other	other	0	0.3	0	0	0	1.6	0	0	0	0	6.6	0	0	0	0	0	0	0	0	0	0	0	0	0.3	1.5	0	0	0	0	0	0	0	0	0	0	0	0.2	0	0	0	0	0	0.2	0	0
embryo_--_GSM2646608_Soybean Early Maturation-stage Embryo-Biological Replicate 2	embryo	GSM2646608	other	other	0	0	0	0	0	0	0	0	0	0	5.4	0	0	0	0	0	0	0	0	0	0	0	0	0	1.7	0	0	0	0	0	0	0	0	0	0	0	0	0	0	0	0	0	0	0	0
embryo_--_GSM2646609_Soybean Early Maturation-stage Embryo-Biological Replicate 3	embryo	GSM2646609	other	other	0	0	0	0	0	0.5	0	0	0	0	6.3	0	0	0	0	0	0	0	0	0	0	0	0	0	3.8	0	0	0	0.4	0	0	0	0.2	0.2	0	0	0	0.2	0	0	0	0	0	0	0
embryo_--_GSM2646610_Soybean Mid Maturation-stage Embryo-Biological Replicate 1	embryo	GSM2646610	other	other	0	0	0	0	0	0	0	0	0	0	0.9	0	0	0	0	0	0	0	0	0	0	0	0	4.6	0	0	0	0	0	0	0	0	0	0	0	0	0	0	0	0	0	0	0	0	0
embryo_--_GSM2646611_Soybean Mid Maturation-stage Embryo-Biological Replicate 2	embryo	GSM2646611	other	other	0	0	0	0	0	0	0	0	0	0	0.4	0	0	0	0	0.7	0	0	0	0	0	0	0	5.1	1.5	0	0	0	0	0	0	0	0	0	0	0	0	0	0	0	0	0	0	0	0
embryo_--_GSM2646612_Soybean Mid Maturation-stage Embryo-Biological Replicate 3	embryo	GSM2646612	other	other	0	0	0	0	0	0	0	0	0	1	0	0	0	0	0	0	0	0	0	0	0	0	0	1.7	0	0	0	0	0	0	0	0	0	0	0	0	0	0	0	0	0	0	0	0	0
embryo_--_GSM2646613_Soybean Late Maturation-stage Embryo-Biological Replicate 1	embryo	GSM2646613	other	other	1	0	0	0	0	0	0	0	0	0.6	0	0	0	0	0	0	0	0	0	0	0	0	0	0.8	0	0	0	0	0	0	0	0	0	1.3	0	0	0	0	0	0	0	0	0	0	0
embryo_--_GSM2646614_Soybean Late Maturation-stage Embryo-Biological Replicate 2	embryo	GSM2646614	other	other	0.3	0	0	0	0	0	0	0	0	0	1.6	0	0	0	0	0.7	0	0	0	0	0	0	0	0.7	0	0	0	0	0	0	0	0	0	1.6	0	0	0	0	0	0	0	0	0	0	0
embryo_--_GSM2646615_Soybean Late Maturation-stage Embryo-Biological Replicate 3	embryo	GSM2646615	other	other	0.6	0	0	0	0	0	0	0	0	0	0.7	0	0	0	0	0	0	0	0	0	0	0	0	0	0	0	0	0	0	0	0	0	0	0.5	0	0	0	0	0	0	0	0	0	0	0
embryonic axis_0 hours after imbibition_GSM2204137_dry	embryo	GSM2204137	other	other	0.4	0	0	0	0	0	0.1	0	0	0.3	10.3	0	0	0	0	0.6	0	0.9	0	0	0	0	0	0.3	2	0	0	0	2.6	0	0	0.1	0	12.2	0	0	0	3	0	0	0	0	0	0	0
embryonic axis_0 hours after imbibition_GSM2204138_dry_rep	embryo	GSM2204138	other	other	0.4	0.2	0	0	0	0	0	0	0	0.4	11.6	0	0	0	0	0.4	0	0.5	0	0	0	0	0	0.3	1.4	0	0	0	2	0	0	0	0	11.5	0	0	0	4.4	0	0	0	0	0	0	0
embryonic axis_12 hours after imbibition_GSM2204143_12HAI	embryo	GSM2204143	other	other	1.7	5.3	0	0	0	0	1	0	0	0.2	9.3	0	0	0	0	0.5	0	0.3	0	0	0	0	0	1.4	0.3	0	0	0	5.8	0	0	0	0	3.4	0	0	0	1.3	0	0	0	0	0	0	0
embryonic axis_12 hours after imbibition_GSM2204144_12HAI_rep	embryo	GSM2204144	other	other	2.4	5.7	0	0	0	0.1	1.1	0	0	0	9.8	0	0	0	0	0.5	0	0.3	0	0	0	0	0	1.6	0.5	0	0.1	0	6.9	0	0	0.1	0	2.6	0	0	0	1.2	0	0	0	0	0	0	0
embryonic axis_12HAI_control_GSM3090220_12HAI_rep1 [12CR1]	embryo	GSM3090220	other	other	1.4	3.3	0	0	0	0	0.5	0	0	0.3	9	0	0	0	0	0.2	0	0.4	0	0	0	0	0	0	0.3	0	0	0	3.2	0	0	0	0	2.3	0	0	0	1	0	0	0	0	0	0	0
embryonic axis_12HAI_control_GSM3090221_12HAI_rep2 [12CR2]	embryo	GSM3090221	other	other	2.3	5.1	0	0	0	0	0.7	0	0	0	11	0	0	0	0	0.9	0	0	0	0	0	0	0	0.3	1.1	0	0	0	5.1	0	0	0	0	2.4	0	0	0	0.6	0	0	0	0	0	0	0
embryonic axis_12HAI_control_GSM3090222_12HAI_rep3 [12CR3]	embryo	GSM3090222	other	other	1.4	2.4	0	0	0	0	0.4	0	0	0	7.4	0	0	0	0	0.6	0	0.2	0	0	0	0	0	0.2	0	0	0	0	3.5	0	0	0	0	0.4	0	0	0	0.3	0	0	0	0	0	0	0
embryonic axis_12HAI_PBZ_GSM3090223_12HAI_PBZ_rep1 [12PR1]	embryo	PBZ	other	other	0.3	2.9	0	0	0	0	0.8	0	0	0	8.6	0	0	0	0	0.1	0	0	0	0	0	0	0	0.4	0.5	0	0	0	3.7	0	0	0	0	1.7	0	0	0	0.7	0	0	0	0.9	0	0	0
embryonic axis_12HAI_PBZ_GSM3090224_12HAI_PBZ_rep2 [12PR2]	embryo	PBZ	other	other	2.2	3.3	0	0	0	0	0.6	0	0	0.2	10.4	0	0	0	0	0.7	0	0.3	0	0	0	0	0	0.3	0	0	0	0	6	0	0	0	0	1.6	0	0	0	0.7	0	0	0	0	0	0	0
embryonic axis_12HAI_PBZ_GSM3090225_12HAI_PBZ_rep3 [12PR3]	embryo	PBZ	other	other	0.9	2.8	0	0	0	0	0.3	0	0	0	6.7	0	0	0	0	0	0	0	0	0	0	0	0	0	0.9	0	0	0	4.5	0	0	0	0	1.8	0	0	0	0.2	0	0	0	0	0	0	0
embryonic axis_24 hours after imbibition_GSM2204145_24HAI	embryo	GSM2204145	other	other	1.9	11.8	0	0	0	0	4.4	0	0	0.2	4.1	0	0	0	0	1.4	0	0.8	0	0	0	0	0	0.4	0.5	0	0	0	7.4	0	0	0.4	0	2.3	0	0	0	0.7	0	1.8	0	0	0	0	0
embryonic axis_24 hours after imbibition_GSM2204146_24HAI_rep	embryo	GSM2204146	other	other	2.2	15.9	0	0	0	0	4.3	0	0	0.5	4.1	0	0	0	0.1	0.8	0	0.4	0	0	0	0	0.2	0.3	0.4	0	0	0.2	8.1	0	0	0.4	0	4.2	0.1	0	0	0.4	0	1.6	0	0	0	0.1	0
embryonic axis_24HAI_control_GSM3090226_24HAI_rep1 [24CR1]	embryo	GSM3090226	other	other	1.6	8.5	0	0	0	0	2.5	0	0	0	4.1	0	0	0	0	0.1	0	0	0	0	0	0	0	0.2	0	0	0	0	6.3	0	0	0.4	0	0.6	0	0	0	0	0	0.6	0	0	0	0	0
embryonic axis_24HAI_control_GSM3090227_24HAI_rep2 [24CR2]	embryo	GSM3090227	other	other	2.8	12.7	0	0	0	0	2.9	0	0	0	5.2	0	0	0	0	0.4	0	0.6	0	0	0	0	0	0	0	0	0	0	5.4	0	0	0	0	0.3	0	0	0	0.3	0	0	0	0	0	0	0
embryonic axis_24HAI_control_GSM3090228_24HAI_rep3 [24CR3]	embryo	GSM3090228	other	other	2.7	12.3	0	0	0	0	2.9	0	0	0.5	4.7	0	0	0	0	0.9	0	0.6	0	0	0	0	0	0.1	0	0	0	0	7	0	0	0.3	0	0.8	0	0	0	0.3	0	0.3	0	0	0	0	0
embryonic axis_24HAI_PBZ_GSM3090229_24HAI_PBZ_rep1 [24PR1]	embryo	PBZ	other	other	1.8	7.6	0	0	0	0	1.9	0	0	0.3	4.7	0	0	0	0	0.1	0	0.3	0	0	0	0	0	0.1	0	0	0	0	5.4	0	0	0	0	0.9	0	0	0	0.2	0	0	0	0	0	0	0
embryonic axis_24HAI_PBZ_GSM3090230_24HAI_PBZ_rep2 [24PR2]	embryo	PBZ	other	other	1.8	10.8	0	0	0	0	2.9	0	0	0.2	4.4	0	0	0	0	0.5	0	0.5	0	0	0	0	0	0.2	0	0	0	0	6.5	0	0	0.1	0	1.8	0	0	0	0.6	0	0	0	0	0	0	0
embryonic axis_24HAI_PBZ_GSM3090231_24HAI_PBZ_rep3 [24PR3]	embryo	PBZ	other	other	1.5	9.2	0	0	0	0	3.2	0	0	0	3	0	0	0	0	1	0	0.4	0	0	0	0	0	0	0	0	0	0	5.8	0	0	0	0	0.9	0	0	0	0	0	0	0	0	0	0	0
embryonic axis_3 hours after imbibition_GSM2204139_3HAI	embryo	GSM2204139	other	other	0.9	0.2	0	0	0	0	0	0	0	1	9.7	0.1	0	0	0	0.5	0	0.1	0	0	0	0	0	7.3	1.8	0	0	0	3.4	0	0	0	0	6.8	0	0	0	2.2	0	0	0	0	0	0	0
embryonic axis_3 hours after imbibition_GSM2204140_3HAI_rep	embryo	GSM2204140	other	other	0.8	0.2	0	0	0	0	0	0	0	0.3	11.1	0	0	0	0	0.4	0	0	0	0	0	0	0	7.4	1.8	0	0	0	3.1	0	0	0	0	6.5	0	0	0	3	0	0	0	0	0	0	0
embryonic axis_36HAI_control_GSM3090232_36HAI_rep1 [36CR1]	embryo	GSM3090232	other	other	1.3	16	0	0.5	0	0	4.7	0	0	0.3	1.8	0	0	0	0	0.4	0	0.2	0	0	0	0	0	0	0	0	0	0	6.2	0	0	0.5	0	2.6	0	0	0	0	0	2.9	0	0	0	0.3	0
embryonic axis_36HAI_control_GSM3090233_36HAI_rep2 [36CR2]	embryo	GSM3090233	other	other	1	15.2	0	0	0	0	6.3	0	0	0.6	1.9	0	0	0	0	1.5	0	0.6	0	0	0	0	0	0	0	0	0	0	4.9	0	0	0.9	0	1.1	0	0	0	0	0	3.3	0	0	0	0	0
embryonic axis_36HAI_control_GSM3090234_36HAI_rep3 [36CR3]	embryo	GSM3090234	other	other	1.4	12.4	0	0	0	0	6.3	0	0	0.2	1.3	0	0	0	0	1.1	0	0.4	0.3	0	0	0	0.2	0	0	0	0	0	5.7	0	0	0.3	0	2.6	0	0	0	0	0	0.5	0	0	0	0	0
embryonic axis_36HAI_PBZ_GSM3090235_36HAI_PBZ_rep1 [36PR1]	embryo	PBZ	other	other	1	15.5	0	0	0	0	9	0	0	0	2.1	0	0	0	0	2.8	0	0	0	0	0	0	0	0.2	0.5	0	0	0	7	0	0	0	0	2.1	0	0	0	0.3	0	2	0	0	0	0.3	0
embryonic axis_36HAI_PBZ_GSM3090236_36HAI_PBZ_rep2 [36PR2]	embryo	PBZ	other	other	0.6	15.5	0	0	0	0	6.7	0	0	0.4	2	0	0	0	0	3	0	0.3	0	0	0	0	0	0	0	0	0	0	5.8	0	0	0.6	0	1.9	0	0	0	0	0	0.3	0	0	0	0	0
embryonic axis_36HAI_PBZ_GSM3090237_36HAI_PBZ_rep3 [36PR3]	embryo	PBZ	other	other	1.5	12.8	0	0	0	0	4.9	0	0	0.8	1.5	0	0	0	0.6	1.9	0	0	0	0	0	0	0	0	0	0	0	0	8.1	0	0	0.3	0	1.9	0	0	0	0	0	1.6	0	0	0	0	0
embryonic axis_6 hours after imbibition_GSM2204141_6HAI	embryo	GSM2204141	other	other	1.8	0.7	0	0	0	0.1	0	0	0	0.8	11.7	0.2	0	0	0	0.2	0	0.1	0	0	0	0	0	6.1	1.1	0	0	0	6.3	0	0	0	0	7.8	0.1	0	0	1.4	0	0	0	0	0	0	0
embryonic axis_6 hours after imbibition_GSM2204142_6HAI_rep	embryo	GSM2204142	other	other	1.8	0.5	0	0	0	0.2	0	0	0	0.8	10.2	0.2	0	0	0	0.2	0	0.2	0	0	0	0	0	5.9	1.1	0	0	0	6.3	0	0	0	0	7.6	0	0	0	1	0	0	0	0	0	0	0
embryonic axis_dry_SRX9470060_dry axes, 22-year-old seed	embryo	SRX9470060	other	other	0	0	0	0	0	0	0	0	0	0	0	0	0	0	0	0	0	0	0	0	0	0	0	0	0	0	0	0	0	0	0	0	0	0	0	0	0	0	0	0	0	0	0	0	0
embryonic axis_dry_SRX9470061_dry axes, 22-year-old seed	embryo	SRX9470061	other	other	0	0	0	0	0	0	0	0	0	2	4.7	0	0	0	0	0	0	0	0	0	0	0	0	0	0	0	0	0	0	0	0	0	0	0	0	0	0	0	0	0	0	0	0	0	0
embryonic axis_dry_SRX9470062_dry axes, 22-year-old seed	embryo	SRX9470062	other	other	0	0	0	0	0	0	0	0	0	0	4.6	0	0	0	0	0	0	0	0	0	0	0	0	0	0	0	0	0	3.2	0	0	0	0	1.2	0	0	0	0	0	0	0	0	0	0	0
embryonic axis_dry_SRX9470063_dry axes, 22-year-old seed	embryo	SRX9470063	other	other	0	0	0	0	0	0	0	0	0	0	5.8	0	0	0	0	0	0	0	0	0	0	0	0	0	0	0	0	0	1.6	0	0	0	0	1.9	0	0	0	0	0	0	0	0	0	0	0
embryonic axis_dry_SRX9470064_dry axes, 22-year-old seed	embryo	SRX9470064	other	other	0	0	0	0	0	0	0	0	0	0	0	0	0	0	0	0	0	0	0	0	0	0	0	0	0	0	0	0	0	0	0	0	0	0	0	0	0	0	0	0	0	0	0	0	0
embryonic axis_dry_SRX9470065_dry axes, 19-year-old seed	embryo	SRX9470065	other	other	0	0	0	0	0	0	0	0	0	0	1.7	0	0	0	0	0	0	0	0	0	0	0	0	0	0	0	0	0	0	0	0	0	0	2.8	0	0	0	0	0	0	0	0	0	0	0
embryonic axis_dry_SRX9470066_dry axes, 19-year-old seed	embryo	SRX9470066	other	other	0.3	0	0	0	0	0	0	0	0	0	2.6	0	0	0	0	0	0	0	0	0	0	0	0	0	0	0	0	0	0	0	0	0	0	0	0	0	0	0	0	0	0	0	0	0	0
embryonic axis_dry_SRX9470067_dry axes, 19-year-old seed	embryo	SRX9470067	other	other	0	0	0	0	0	0	0	0	0	0	6.6	0	0	0	0	0.7	0	0	0	0	0	0	0	0	0	0	0	0	0	0	0	0	0	0	0	0	0	0	0	0	0	0	0	0	0
embryonic axis_dry_SRX9470068_dry axes, 19-year-old seed	embryo	SRX9470068	other	other	0	0	0	0	0	0	0	0	0	0	4	0	0	0	0	0	0	0	0	0	0	0	0	0	0	0	0	0	0	0	0	0	0	0	0	0	0	0	0	0	0	0	0	0	0
embryonic axis_dry_SRX9470069_dry axes, 19-year-old seed	embryo	SRX9470069	other	other	0	0	0	0	0	0	0	0	0	0	2.5	0	0	0	0	0	0	0	0	0	0	0	0	0.4	2.2	0	0	0	0	0	0	0	0	0	0	0	0	0	0	0	0	0	0	0	0
embryonic axis_dry_SRX9470071_dry axes, 3-year-old seed	embryo	SRX9470071	other	other	0	0	0	0	0	0	0	0	0	0	6.1	0	0	0	0	0	0	0	0	0	0	0	0	0	0.9	0	0	0	0	0	0	0	0	1.1	0	0	0	0	0	0	0	0	0	0	0
embryonic axis_dry_SRX9470072_dry axes, 3-year-old seed	embryo	SRX9470072	other	other	0	0	0	0	0	0	0	0	0	0	5.9	0	0	0	0	0	0	0	0	0	0	0	0	0	0	0	0	0	0	0	0	0	0	1.3	0	0	0	0	0	0	0	0	0	0	0
embryonic axis_dry_SRX9470073_dry axes, 3-year-old seed	embryo	SRX9470073	other	other	0	0	0	0	0	0	0	0	0	0	9.2	0	0	0	0	0.8	0	0	0	0	0	0	0	0.4	0	0	0	0	2.9	0	0	0	0	0.8	0	0	0	0	0	0	0	0	0	0	0
embryonic axis_dry_SRX9470074_dry axes, 3-year-old seed	embryo	SRX9470074	other	other	0	0	0	0	0	0	0	0	0	0	5.6	0	0	0	0	1.3	0	0	0	0	0	0	0	0	0	0	0	0	2.3	0	0	0	0	0.9	0	0	0	0	0	0	0	0	0	0	0
embryonic axis_dry_SRX9470075_dry axes, 3-year-old seed	embryo	SRX9470075	other	other	0	0	0	0	0	0	0	0	0	0	5.9	0	0	0	0	1	0	0	0	0	0	0	0	0	0	0	0	0	1.7	0	0	0	0	0	0	0	0	0	0	0	0	0	0	0	0
embryonic axis_imbibed 24 hours_SRX9470049_24-hour-imbibed axes, 22-year-old seed, associated cotyledons did not green	embryo	SRX9470049	other	other	0.8	0	0	0	0	0	0	0	0	0	1.7	0	0	0	0	0	0	0	0	0	0	0	0	0	0	0	0	0	1.4	0	0	0	0	0.2	0	0	0	0	0	0	0	0	0	0	0
embryonic axis_imbibed 24 hours_SRX9470050_24-hour-imbibed axes, 22-year-old seed, associated cotyledons did not green	embryo	SRX9470050	other	other	0	0	0	0	0	0	0	0	0	0	3.1	0	0	0	0	0	0	0	0	0	0	0	0	0	0	0	0	0	0	0	0	0	0	0	0	0	0	0	0	0	0	0	0	0	0
embryonic axis_imbibed 24 hours_SRX9470051_24-hour-imbibed axes, 22-year-old seed, associated cotyledons did not green	embryo	SRX9470051	other	other	0	0	0	0	0	0	0	0	0	0	1.5	0	0	0	0	1.7	0	0	0	0	0	0	0	0	0	0	0	0	0	0	0	0	0	0	0	0	0	0	0	0	0	0	0	0	0
embryonic axis_imbibed 24 hours_SRX9470052_24-hour-imbibed axes, 22-year-old seed, associated cotyledons did not green	embryo	SRX9470052	other	other	0	0	0	0	0	0	0	0	0	0	4	0	0	0	0	0.5	0	0	0	0	0	0	0	0	0	0	0	0	3	0	0	0	0	0	0	0	0	0	0	0	0	0	0	0	0
embryonic axis_imbibed 24 hours_SRX9470053_24-hour-imbibed axes, 22-year-old seed, associated cotyledons did not green	embryo	SRX9470053	other	other	0	0	0	0	0	0	0	0	0	0	11.6	0	0	0	0	0	0	0	0	0	0	0	0	0	0	0	0	0	0	0	0	0	0	0	0	0	0	0	0	0	0	0	0	0	0
embryonic axis_imbibed 24 hours_SRX9470054_24-hour-imbibed axes, 19-year-old seed, associated cotyledons did not green	embryo	SRX9470054	other	other	0	0	0	0	0	0	0	0	0	0	2.6	0	0	0	0	1.9	0	0	0	0	0	0	0	0	0	0	0	0	1.4	0	0	0	0	0	0	0	0	0	0	0	0	0	0	0	0
embryonic axis_imbibed 24 hours_SRX9470055_24-hour-imbibed axes, 19-year-old seed, associated cotyledons did not green	embryo	SRX9470055	other	other	0.2	0	0	0	0	0	0	0	0	0	3.2	0	0	0	0	2.1	0	0	0	0	0	0	0	0	0	0	0	0	0.8	0	0	0	0	0	0	0	0	0	0	0	0	0	0	0	0
embryonic axis_imbibed 24 hours_SRX9470056_24-hour-imbibed axes, 19-year-old seed, associated cotyledons did not green	embryo	SRX9470056	other	other	0.5	0	0	0	0	0	0	0	0	0	4.9	0	0	0	0	1.9	0	0	0	0	0	0	0	0	0.6	0	0	0	0	0	0	0	0	0.4	0	0	0	0	0	0	0	0	0	0	0
embryonic axis_imbibed 24 hours_SRX9470057_24-hour-imbibed axes, 19-year-old seed, associated cotyledons did not green	embryo	SRX9470057	other	other	1.6	0.4	0	0	0	0	0	0	0	0	2.3	0	0	0	0	0.5	0	0	0	0	0	0	0	0	0	0	0	0	2	0	0	0	0	1.2	0	0	0	0	0	0	0	0	0	0	0
embryonic axis_imbibed 24 hours_SRX9470058_24-hour-imbibed axes, 19-year-old seed, associated cotyledons did not green	embryo	SRX9470058	other	other	0.6	0	0	0	0	0	0	0	0	0	2.5	0	0	0	0	0.8	0	0	0	0	0	0	0	0	0	0	0	0	1.8	0	0	0	0	0.5	0	0	0	0	0	0	0	0	0	0	0
embryonic axis_imbibed 24 hours_SRX9470059_24-hour-imbibed axes, 19-year-old seed, associated cotyledons greened	embryo	SRX9470059	other	other	1.6	0	0	0	0	0	0	0	0	0	3.9	0	0	0	0	0.6	0	0	0	0	0	0	0	0.3	0	0	0	0	5.5	0	0	0	0	0	0	0	0	0	0	0	0	0	0	0	0
embryonic axis_imbibed 24 hours_SRX9470070_24-hour-imbibed axes, 19-year-old seed, associated cotyledons greened	embryo	SRX9470070	other	other	1.7	1	0	0	0	0	0	0	0	0	0.8	0	0	0	0	1	0	0	0	0	0	0	0	0	0	0	0	0	1.2	0	0	0	0	0	0	0	0	0	0	0	0	0	0	0	0
embryonic axis_imbibed 24 hours_SRX9470076_24-hour-imbibed axes, 19-year-old seed, associated cotyledons greened	embryo	SRX9470076	other	other	1	0	0	0	0	0	0	0	0	0	2.1	0	0	0	0	1.1	0	0	0	0	0	0	0	0	0	0	0	0	1.1	0	0	0	0	0	0	0	0	0	0	0	0	0	0	0	0
embryonic axis_imbibed 24 hours_SRX9470077_24-hour-imbibed axes, 3-year-old seed, associated cotyledons greened	embryo	SRX9470077	other	other	0.8	0.4	0	0	0	0	0	0	0	0	1.7	0	0	0	0	3.3	0	0	0	0	0	0	0	0.6	0	0	0	0	3	0	0	0	0	0	0	0	0	0	0	0	0	0	0	0	0
embryonic axis_imbibed 24 hours_SRX9470078_24-hour-imbibed axes, 3-year-old seed, associated cotyledons greened	embryo	SRX9470078	other	other	1.5	0.6	0	0	0	0	0	0	0	0	3.1	0	0	0	0	0	0	0	0	0	0	0	0	0.6	0	0	0	0	1.8	0	0	0	0	0	0	0	0	0	0	0	0	0	0	0	0
embryonic axis_imbibed 24 hours_SRX9470079_24-hour-imbibed axes, 3-year-old seed, associated cotyledons greened	embryo	SRX9470079	other	other	0.3	0	0	0	0	0	0	0	0	0	1.7	0	0	0	0	0	0	0	0	0	0	0	0	0	0	0	0	0	0	0	0	0	0	0	0	0	0	0	0	0	0	0	0	0	0
embryonic axis_imbibed 24 hours_SRX9470080_24-hour-imbibed axes, 3-year-old seed, associated cotyledons greened	embryo	SRX9470080	other	other	0	2.1	0	0	0	0	0	0	0	0	0	0	0	0	0	2.8	0	0	0	0	0	0	0	0	0	0	0	0	2.9	0	0	0	0	0	0	0	0	0	0	0	0	0	0	0	0
embryonic axis_imbibed 24 hours_SRX9470081_24-hour-imbibed axes, 3-year-old seed, associated cotyledons greened	embryo	SRX9470081	other	other	0	0.9	0	0	0	0	0	0	0	0	1.3	0	0	0	0	0.5	0	0	0	0	0	0	0	0.2	0.7	0	0	0	1.8	0	0	0	0	0	0	0	0	0	0	0	0	0	0	0	0
embryonic axis_imbibed 24 hours_SRX9470082_24-hour-imbibed axes, 19-year-old seed, associated cotyledons greened	embryo	SRX9470082	other	other	1.9	1.6	0	0	0	0	0	0	0	0	1	0	0	0	0	2.1	0	0	0	0	0	0	0	1.1	0	0	0	0	2.5	0	0	0	0	0	0	0	0	0	0	0	0	0	0	0	0
embryonic axis_imbibed 24 hours_SRX9470083_24-hour-imbibed axes, 19-year-old seed, associated cotyledons greened	embryo	SRX9470083	other	other	1.5	0.6	0	0	0	0	0	0	0	0	1.6	0	0	0	0	2.6	0	0	0	0	0	0	0	0	0	0	0	0	3.9	0	0	0	0	0	0	0	0	0	0	0	0	0	0	0	0
embryonic cotyledon_--_GSM721277_B1 stage cotyledons	embryo	GSM721277	other	other	0	0	0	0	0	0.8	0	0	0	2.1	3.4	0	0	0	0	0	0	1.1	0	0	0	0	0	31.3	2.9	0	0	5.8	0	0	0	0	0	1.4	0	0.6	0	0	0	0	0	0	4.9	0	0
embryonic cotyledon_--_GSM721278_AA1 stage cotyledons	embryo	GSM721278	other	other	1	0.7	0	0	0	0	0	0	0	3	14.4	0	0	0	0	0	0	0.6	0	0	0	0	0	9.7	0	0	0	0	0.3	0	0	0	0	6.9	0	0	0.3	0.2	0	0	0	0	0	0	0
Endosperm_--_GSM1123214_Soybean Early Maturation Endosperm-Biological replicate 3	endosperm	GSM1123214	other	other	0	0	0	0	0	4.2	0	0	0	0	24.8	0	0	0	0	40.3	0	0	0	0	47.1	0	0	57.2	0	0	0	0	0	0	1	0	0	0	11.7	0	0	0	0	0	0	0	7.3	0	0
Endosperm_--_GSM1380777_Soybean Globular Stage Endosperm-Biological replicate 2	endosperm	GSM1380777	other	other	0	0	0	6.3	0	1.7	0	6.6	0	6.3	83.9	2.2	0	0	2.4	26.7	0	7.5	54.8	2.3	54.5	0	81.8	0	0	0	0	0	2.7	0	0.9	0	13.7	14.4	69.8	17.7	2	0.3	0.7	0	0	0	3.9	0	0
Endosperm_--_GSM1380778_Soybean Globular Stage Endosperm-Biological replicate 3	endosperm	GSM1380778	other	other	0	0	0	5	0	1.4	0	6.9	0	7.9	83.8	4.8	2.2	0	2.4	20.1	1.1	2.2	48.9	8.3	52	0	71.3	0	0	0	0	0.3	0	0	0	0	10.2	9.2	61.1	15.6	1.9	2.8	0	0.4	0	0	6.2	0	0
Endosperm_--_GSM1380779_Soybean Globular Stage Endosperm-Biological replicate 5	endosperm	GSM1380779	other	other	0	0	0	12	0	7.5	0	8.6	0	11.7	93.2	0.7	0	0	2	37	1.6	9.6	56.2	1	66.9	0	92.7	0	0	0.9	0	2.4	1.9	0	0	0	13.1	25.7	79	28.5	3.6	0.7	0	3.5	0	0	13.9	0	0.2
Endosperm_--_GSM1380802_Soybean Heart Stage Endosperm-Biological replicate 1	endosperm	GSM1380802	other	other	0	0	0	0.7	0	1.4	0	0	0	4.6	19.3	0	0	0	0.9	14.8	0	0.3	3.8	3	25.9	0	10.9	3.8	3.5	0	0	0	1.7	0	0.9	0	0.4	0.3	6.3	1	0	1.2	0	6.3	0	0.2	4.4	0	0
Endosperm_--_GSM1380803_Soybean Heart Stage Endosperm-Biological replicate 2	endosperm	GSM1380803	other	other	0	0	0	0.4	0	0.7	0	0	0	4.5	12.8	3.7	0	0	0	12	0.8	0	0.6	3.7	33.8	0	2.1	4.3	2.1	0	0	0	0.5	0	0.6	0	0	0	3	0	0	0.7	0	2.7	0	0	0.7	0	0.2
Endosperm_--_GSM1380804_Soybean Heart Stage Endosperm-Biological replicate 3	endosperm	GSM1380804	other	other	0	0	0	0	0	0	0	0	0	4.7	12.8	1	0	0	0.5	15.1	0	0	2.1	2.9	33	0	2.3	8.5	0	0	0	0	0	0	0	0.7	0	0	2.4	0.7	0	0.7	0	3.3	0	0	0.7	0	0
Endosperm_--_GSM1398276_Soybean Early Maturation Endosperm- biological replicate 1	endosperm	GSM1398276	other	other	0	0	0	0	0	0	0	0	0	0	22.5	0	0	0	0	53	0	0	0	0	76.5	0	0	72.1	0	0	0	0	0	0	0	0	0	0	12.7	0	0	0	0	0	0	0	0	0	0
Endosperm_--_GSM1398277_Soybean Early Maturation Endosperm- biological replicate 2	endosperm	GSM1398277	other	other	0	0	0	0	0	0	0	0	0	0	17.1	0	0	0	0	27	0	0	0	0	47.7	0	0	56.4	8.8	0	0	0	0	0	0.7	0	0	0	9.1	0	0	0	0	0	0	0	1.7	0	0
first trifoliate leaves and apex_stored 11 yrs after seed regeneration_SRX5895434_CN033248_S10	leaf	SRX5895434	other	other	0	11.2	0	0	0	0	8.5	0	0	0	1.1	0	0	0	0	1.1	0	0	0	0	0.4	0	2.2	0	0	0	0	0	0.9	0	0	6.4	0	3.2	0	0	0	0	2.8	4.6	0	0.2	0	0	1.1
first trifoliate leaves and apex_stored 13 yrs after seed regeneration_SRX5895378_CN032634X1_S48	leaf	SRX5895378	other	other	0	14	0	0	0	1.9	12.6	0	0	0	0.4	0	0	0	0	0.2	0	0.3	0	0	0	0	1	0	0.4	0.2	0	0	0.4	0	0	4.9	0	11	0	0	0	0	2.2	2.5	0	0	0	0	0.5
first trifoliate leaves and apex_stored 13 yrs after seed regeneration_SRX5895380_CN052873_S46	leaf	SRX5895380	other	other	0	9.5	0	0	0	0.3	6.9	0	0	0	0.3	0	0	0	0	2.2	0	0	0.3	0	0.5	0	9.9	0	0	0	0	0	0	0	0	5.3	0	0.5	0	0	0	0	4.5	6.9	0	0	0	0	0.7
first trifoliate leaves and apex_stored 13 yrs after seed regeneration_SRX5895398_CN036333_S22	leaf	SRX5895398	other	other	0	10.4	0	0	0	0	8.5	0	0	0	0	0	0	0	0	1	0	0	0	0	0	0	0	0.4	0	0	0	0.3	0	0	0	3.6	0	4.5	0	0	0	0	4.5	4.6	0	0	0	0	0.3
first trifoliate leaves and apex_stored 13 yrs after seed regeneration_SRX5895399_CN036215_S21	leaf	SRX5895399	other	other	0	8.4	0	0.3	0.5	0.3	13.9	0	1.2	0.9	0	0	0	0	0.8	1	0	0	0.3	0	0	0	0	0.2	0	0	0	0.3	5.5	0	0	5	0	9.9	0.6	0	0	0	4.7	5.6	0	1.7	0	0	0.2
first trifoliate leaves and apex_stored 13 yrs after seed regeneration_SRX5895401_CN036337_S23	leaf	SRX5895401	other	other	0.4	11.5	0	0	0	0	18.3	0.3	0	0	0.4	0	0	0	0	0.2	0	0	0	0	0	0	0	0	0	0	0	0	0	0.4	0	2.7	0	5.2	0	0	0	0	5.8	7.4	0	0.4	0	0	0
first trifoliate leaves and apex_stored 13 yrs after seed regeneration_SRX5895420_CN035756_S18	leaf	SRX5895420	other	other	0	10.7	0	0	0	0.7	8.8	0	0.6	0	0	0	0	0	0.9	0.7	0	2	0	0	0.5	0	0	0	0.3	0.7	0	0	6.4	0	0.6	8.8	0	12.9	0.7	0	0	0	3.6	3.4	0	2.6	0	0	0
first trifoliate leaves and apex_stored 13 yrs after seed regeneration_SRX5895425_CN045107_S37	leaf	SRX5895425	other	other	0	10.6	0	0	0	0.7	8.8	0.2	0.5	0.4	1.8	0	0	0	0	1.8	0	0.1	0	0	0	0	8.2	0	0	1.1	0	0.2	4.9	0	0	3.3	0	1	0	0	0	0	3.7	3.7	0	1.3	0	0	0
first trifoliate leaves and apex_stored 13 yrs after seed regeneration_SRX5895428_CN045092_S36	leaf	SRX5895428	other	other	0	8.7	0	0	0	0	10.1	0	0	0	0	0	0	0	0	1.5	0	0	0	0	0.4	0	0	0	0	1.6	0	0	3.9	0	0	6.2	0	3.4	0	0.3	0	0	3.2	4	0	1.1	0	0	0
first trifoliate leaves and apex_stored 13 yrs after seed regeneration_SRX5895433_CN032766_S9	leaf	SRX5895433	other	other	0.4	10.5	0	0	0	0	2.9	0	0	0	0	0	0	0	0	0	0	0	0	0	0	0	1.1	0	0	0	0	0	0	0	0	4.5	0	4.8	0.2	0	0	0	6.8	3.5	0.4	0	0	0	1.1
first trifoliate leaves and apex_stored 13 yrs after seed regeneration_SRX5895436_CN032634_S8	leaf	SRX5895436	other	other	0.2	13.9	0	0	0	0.9	15.9	0	0.3	0	0	0	0	0	0.8	1.7	0	0	0	0	0	0	0	0	0.4	0	0	0	1.3	0	0	5.1	0	15.4	0	0	0	0	3.7	1.3	0	0.3	0	0	0
first trifoliate leaves and apex_stored 13 yrs after seed regeneration_SRX5895444_CN032634X2_S72	leaf	SRX5895444	other	other	0	14.2	0	0	0	0	15	0	0	0	0	0	0	0	0	0.8	0	0	0.4	0	0	0	0	0	0	0	0	0	2.1	0	0	4.3	0	10.3	0	0	0	0	2.7	2.3	0	0	0	0	0.3
first trifoliate leaves and apex_stored 14 yrs after seed regeneration_SRX5895400_CN036342_S24	leaf	SRX5895400	other	other	0	11.7	0	0	0	0.7	11.1	0.2	0	0	0.6	0	0	0	0	0.5	0	0	0	0	0	0	1	0	0	1.2	0	0	3.5	0.3	0	2.8	0	4.8	0	0.6	0	0	6.6	4.5	0	0.9	0	0	0
first trifoliate leaves and apex_stored 14 yrs after seed regeneration_SRX5895404_CN107880_S71	leaf	SRX5895404	other	other	0	7.4	0	0	0	0	3.2	0	0	0	0	0	0	0	0.9	2.3	0	0	0	0	0	0	4.4	0	0	0	0	0	1.5	0	0.3	4.7	0	5.8	0	0	0	0	7.5	4.5	0	0	0	0	0.5
first trifoliate leaves and apex_stored 14 yrs after seed regeneration_SRX5895405_CN107865_S70	leaf	SRX5895405	other	other	0	10.6	0	0.3	0	0	6.7	0	0.3	0.7	1	0	0	0	0	1.2	0	2.1	0	0	0	0	1.4	0	0	0.2	0	0	1.8	0	0.2	6.9	0	8.4	0.3	0.3	0	0	4.3	4.1	0	0.5	0	0	2
first trifoliate leaves and apex_stored 14 yrs after seed regeneration_SRX5895429_CN035920_S19	leaf	SRX5895429	other	other	0	9	0	0	0	0.3	12.4	0	0	0	0.6	0	0	0	0	0	0	0.7	0	0	0	0	0	0	0	0	0	0	6.3	0	0	9.3	0	8.1	0.8	0	0	0	1	6.8	0	2.6	0	0	0
first trifoliate leaves and apex_stored 14 yrs after seed regeneration_SRX5895443_CN107844_S69	leaf	SRX5895443	other	other	0	8.6	0	0	0	0	10.1	0	0.3	0.7	0	0	0	0	0	0.2	0.3	0	0	0	0	0	3.7	0.2	0	0	0	0	2.5	0	0	7.5	0	4.1	0	0	0	0	4.1	2.3	0	3	0	0	0.9
first trifoliate leaves and apex_stored 15 yrs after seed regeneration_SRX5895386_CN107472_S62	leaf	SRX5895386	other	other	0	11.1	0	0.2	0	0	8.9	0	0	0	0.2	0	0	0	0	1.2	0	0	0	0	0.8	0	1.6	0	0.4	0.3	0	0	3.7	0	0	8.6	0	6.7	0.2	0.2	0	0	3.6	4.4	0	0.7	0	0	0.6
first trifoliate leaves and apex_stored 15 yrs after seed regeneration_SRX5895387_CN107459_S61	leaf	SRX5895387	other	other	0	8.4	0	0	0	1.2	5.6	0	0	0	0.4	0	0	0	0	1	0	0	0	0	0	0	1.9	0	0	0	0.9	0	0.7	0	0	5	0	0	0	0	0	0	1	1.8	0	0	0.3	0	0.7
first trifoliate leaves and apex_stored 15 yrs after seed regeneration_SRX5895388_CN107563_S64	leaf	SRX5895388	other	other	0.2	10.4	0	0	0.3	1.1	14.1	0	0.6	0	0.9	0	0	0	0	0.6	0	0.9	0	0	0.8	0	1.2	0	0	0.3	0	0.2	4.9	0	0.2	5.1	0	2.6	0	0	0	0	2.7	3.1	0	0.9	0	0	0
first trifoliate leaves and apex_stored 15 yrs after seed regeneration_SRX5895389_CN107515_S63	leaf	SRX5895389	other	other	0	6.4	0	0	0	0	6.1	0	0	0	0.3	0	0	0	0	1.2	0	0	0.4	0	0	0	1.7	0	0.7	0.6	0	0	4.5	0	0	7.9	0	2	0	0	0	0	3.1	3.2	0	1.6	0	0	0.3
first trifoliate leaves and apex_stored 15 yrs after seed regeneration_SRX5895392_CN107652_S68	leaf	SRX5895392	other	other	0	10.9	0	0	0	0.5	10.8	0	0	0	0	0	0	0	0.2	1.7	0	0.5	0	0	0.4	0	2.5	0	0	0.3	0	0.3	0.4	0	0	8	0	3.6	0	0	0	0	3.3	4.9	0	1.6	0	0	0.7
first trifoliate leaves and apex_stored 16 yrs after seed regeneration_SRX5895393_CN107614_S67	leaf	SRX5895393	other	other	0	10.9	0	0	0	1.6	12.3	0	0	0	0.9	0	0	0	0	3.2	0.3	0	0	0	0.5	0	0.8	0	0	0	0	0	1.3	0	0	10.7	0	2.8	0	0	0	0	3.6	2.7	0	0	0	0	0.5
first trifoliate leaves and apex_stored 16 yrs after seed regeneration_SRX5895402_CN042536_S33	leaf	SRX5895402	other	other	0	7.6	0	0	0.6	1.6	7.6	0	1.8	0	0	0	0	0	0.8	0.3	0	0	0	0	0.4	0	3.2	0	0.3	1.7	0	0.2	9.1	0	0	6.9	0	7.8	0	0	0	0	1.7	3.6	0	3	0	0	3.6
first trifoliate leaves and apex_stored 16 yrs after seed regeneration_SRX5895407_CN107450_S60	leaf	SRX5895407	other	other	0	10.6	0	0	0	0.3	11.7	0	0	0	0	0	0	0	0	1	0	0.7	0	0	0	0	2.1	0	0	0	0	0.2	3.5	0	0.2	6	0	6.6	0.6	0	0	0	3.1	2.2	0	2	0	0	0.2
first trifoliate leaves and apex_stored 16 yrs after seed regeneration_SRX5895427_CN045087_S35	leaf	SRX5895427	other	other	0	7.8	0	0	0.3	1.7	8.5	0	0.5	0	1.3	0	0	0	0	1.1	0.3	0	0	0	0	0	1.7	0	0	1.7	0	0	5.4	0	0.5	6	0	2.2	0	0	0	0	3.4	2.4	0	2.3	0	0	0.2
first trifoliate leaves and apex_stored 16 yrs after seed regeneration_SRX5895445_CN107574_S66	leaf	SRX5895445	other	other	0	9.9	0	0	0	0	10.6	0	0	0	0.9	0	0	0	0	0	0	0.3	0	0	0	0	0.6	0	0	0	0	0	0.8	0	0	3.2	0	14.1	0	0	0	0	3.9	1.9	0	0	0	0	2.3
first trifoliate leaves and apex_stored 16 yrs after seed regeneration_SRX5895446_CN107570_S65	leaf	SRX5895446	other	other	0	11	0	0	0.3	0	13	0	0	0	0.7	0	0	0	0	1.3	0.3	0.8	0.3	0	0	0	0	0	0	0.4	0	0.9	2.6	0	0	8.2	0	3.8	0	0	0	0	3.4	5.3	0	1	0	0	0
first trifoliate leaves and apex_stored 17 yrs after seed regeneration_SRX5895384_CN052644_S42	leaf	SRX5895384	other	other	0.4	9.5	0	0	0.5	0	9	0	0.3	0	0	0	0	0	0	1.4	0	0	0	0	0	0	0	0	0	1.3	0	0	5.3	0	0.3	2.7	0	5.8	0	0	0	0	4.1	6.4	0	0	0	0	0
first trifoliate leaves and apex_stored 17 yrs after seed regeneration_SRX5895385_CN052635_S41	leaf	SRX5895385	other	other	0	12.1	0	0	0	1.2	10.6	0	0.4	0	0	0	0	0	0	0.7	0	0.5	0	0	0	0	0.6	0	0	1.1	0	0	4.8	0	0	2.6	0	7.1	0	0	0	0	1.9	9.4	0	0	0	0	0.3
first trifoliate leaves and apex_stored 17 yrs after seed regeneration_SRX5895406_CN107449_S59	leaf	SRX5895406	other	other	0.2	5.3	0	0	0.6	0.3	9.6	0	0	0.4	1.2	0	0	0	0	1	0	0.9	0	0	0.4	0	0.4	0	0	0	0	0	3.4	0.3	0.5	3.3	0	1.8	0	0	0	0	1.7	7.6	0	1	0	0	1.8
first trifoliate leaves and apex_stored 17 yrs after seed regeneration_SRX5895408_CN052740_S45	leaf	SRX5895408	other	other	0	11.6	0	0	0	0.3	9.1	0	0	0	1	0	0	0	0.8	1.4	0	0	0	0	0	0	0	0	0	0	0	0	0.7	0	0	4.9	0	2.4	0	0.3	0	0	3.8	3.4	0	0.7	0	0	1.6
first trifoliate leaves and apex_stored 17 yrs after seed regeneration_SRX5895413_CN107420_S55	leaf	SRX5895413	other	other	0	8.2	0	0	0	0.8	3.5	0	0	0	0.6	0	0	0	0	0.6	0	0.7	0	0	0	0	2.1	0	0.4	0	0	0	0	0	0	3.9	0	0.4	0	0	0	0	1.2	3.1	0	0	0	0	0
first trifoliate leaves and apex_stored 18 yrs after seed regeneration_SRX5895391_CN039193_S29	leaf	SRX5895391	other	other	0.2	11.1	0	0.3	0	0	7.6	0	0	0.8	0	0	0	0	0	3.8	0	0	0	0	0	0	9.7	0	0.4	0	0	0	0.4	0.3	0	1.6	0	10.4	0.3	0	0	0	4.9	12.5	0	0	0	0	0
first trifoliate leaves and apex_stored 18 yrs after seed regeneration_SRX5895396_CN039178_S28	leaf	SRX5895396	other	other	0	11.6	0	0	0	0	9.4	0	0	0.7	0.3	0	0	0	0	1.1	0	0	0	0	0	0	0.7	0	0	0	0	0	0.8	0	0.2	4.4	0	5.8	0.4	0	0	0	1.8	3.1	0	0.5	0	0	0
first trifoliate leaves and apex_stored 18 yrs after seed regeneration_SRX5895417_CN033267_S15	leaf	SRX5895417	other	other	0	12	0	0	0	0	2.9	0	0	0	0	0	0	0	0	0.5	0	0	0	0	0	0	2.5	0	0	0.2	0	0	4.4	0	0	6.5	0	0.9	0	0	0	0	11.1	4.2	0	0.7	0	0	1.3
first trifoliate leaves and apex_stored 18 yrs after seed regeneration_SRX5895424_CN033259_S14	leaf	SRX5895424	other	other	0	9.2	0	0	0	0	4.1	0	0	0	0	0	0	0	0	1.8	0.3	0	0	0	0	0	0.5	0	0	0	0	0	2.6	0	0	7.1	0	1.2	0	0	0	0	1.3	0.9	0	0	0	0	0.2
first trifoliate leaves and apex_stored 18 yrs after seed regeneration_SRX5895430_CN036009_S20	leaf	SRX5895430	other	other	0	14.3	0	0	0	1	18.5	0	0.3	0	1	0	0	0	0.7	0	0	0.7	0	0	0.9	0	4.3	0	0	0.2	0	0	3	0	0	10.2	0	14.7	0	0	0	0	2.4	5.6	0	0	0	0	0
first trifoliate leaves and apex_stored 18 yrs after seed regeneration_SRX5895437_CN031719_S5	leaf	SRX5895437	other	other	0	11.8	0	0	0	0.9	10.4	0	0.4	0	0.6	0	0	0	0	0.8	0	0.3	0	0	0	0	0.6	0	0.4	0	0	0	0.5	0	0.5	6.7	0	15.8	0.7	0	0	0	4.2	4.6	0	0.7	0	0	0
first trifoliate leaves and apex_stored 18 yrs after seed regeneration_SRX5895439_CN030316_S3	leaf	SRX5895439	other	other	0	7.4	0	0	0	0.4	3.7	0	0	1	0	0	0	0	0	0.4	0	0	0	0	0	0	1	0	0	0	0	0	0	0	0	7.1	0	4.4	0	0	0	0	6.2	4	0	0	0	0	1.6
first trifoliate leaves and apex_stored 18 yrs after seed regeneration_SRX5895440_CN030318_S4	leaf	SRX5895440	other	other	0.4	10.4	0	0	0	0	5.3	0	0	0	0	0	0	0	0	1.6	0	0	0	0	0	0	1	0	0	0	0	0	0	0	0	2	0	4.1	0	0	0	0	2.5	1.2	0	0	0	0	0
first trifoliate leaves and apex_stored 18 yrs after seed regeneration_SRX5895441_CN029747_S1	leaf	SRX5895441	other	other	0	10.4	0	0	0	0	6.7	0	0	0	0.3	0	0	0	0	0.5	0	0.3	0	0	0	0	0.8	0	0	0	0	0	1.9	0	0.3	3.9	0	5.6	0	0	0	0	3.2	3.9	0	0	0	0	2.3
first trifoliate leaves and apex_stored 18 yrs after seed regeneration_SRX5895442_CN029793_S2	leaf	SRX5895442	other	other	0.3	11.7	0	0	0	0.8	4.7	0	0	0	0.7	0	0	0	0	0.6	0	0	0	0	0	0	0.9	0	0	0	0	0	2.4	0	0.3	6.9	0	10.6	0	0	0	0	3.7	2.4	0	0	0	0	0.6
first trifoliate leaves and apex_stored 19 yrs after seed regeneration_SRX5895394_CN039150_S26	leaf	SRX5895394	other	other	0	11.8	0	0	0.4	3	9.5	0	0	0	0	0	0	0	0	0	0	0	0	0	0.7	0	11.9	0	0	1.1	0	0	6.1	0	0	7.1	0	8.5	0	0	0	0	1.3	3.8	0	5.1	0	0	2.4
first trifoliate leaves and apex_stored 19 yrs after seed regeneration_SRX5895395_CN039077_S25	leaf	SRX5895395	other	other	0	4.9	0	0	0.3	0	5.9	0	1.5	0	0	0	0	0	0	0.5	0	0	0	0	0	0	2.7	0	0.4	3.5	0	0	10.1	0	0.5	7.2	0	5.5	0	0	0	0	1.4	3	0	2.4	0	0	1.5
first trifoliate leaves and apex_stored 19 yrs after seed regeneration_SRX5895397_CN039153_S27	leaf	SRX5895397	other	other	0.2	8.7	0	0	0	0	8.2	0	0.7	0	0	0	0	0	0	2	0	0.3	0	0	0	0	1.2	0	0	0.4	0	0	4.3	0	0.3	1	0	14.6	0	0	0	0	3.6	6.7	0	0.6	0	0	0
first trifoliate leaves and apex_stored 19 yrs after seed regeneration_SRX5895416_CN107436_S58	leaf	SRX5895416	other	other	0	8.2	0	0	0	0	6.1	0	0	0	0	0	0	0	0	0.8	0	0.6	0	0	0	0	0	0	0	0.3	0	0	6.2	0	0	3.5	0	3	0	0	0	0	6.9	4.1	0	0	0	0	0
first trifoliate leaves and apex_stored 19 yrs after seed regeneration_SRX5895418_CN033279_S16	leaf	SRX5895418	other	other	0.3	12.6	0	0	0	0	3.1	0	0	0	0.8	0	0	0	0	1.5	0	0	0	0	0	0	0	0.3	0	0	0	0	0.9	0	0.2	5.3	0	6.5	0	0	0	0	1	1.6	0	0	0	0	0.4
first trifoliate leaves and apex_stored 19 yrs after seed regeneration_SRX5895435_CN032354_S7	leaf	SRX5895435	other	other	0	8.6	0	0	0	0	3.6	0	0	0	0.3	0	0	0	0	0.4	0	0.1	0	0	0	0	3.6	0.2	0	0.6	0	0	2.5	0	0	3.7	0	11.2	0.9	0	0	0	4.4	2	0	0	0	0	0.3
first trifoliate leaves and apex_stored 20 yrs after seed regeneration_SRX5895414_CN107421_S56	leaf	SRX5895414	other	other	0	10.3	0	0	0.3	0	16.2	0.3	0.3	1.1	0.9	0	0	0	0	1.1	0	0.2	0	0	0.4	0	5	0	0	0.2	0	0	1.6	0	0.5	5.5	0	9.3	0	0.3	0	0	3.3	5.4	0	1.2	0	0	0
first trifoliate leaves and apex_stored 20 yrs after seed regeneration_SRX5895415_CN107422_S57	leaf	SRX5895415	other	other	0	12.5	0	0	0.3	1.1	10.5	0	0	0.6	0	0	0	0	0	0.9	0	1	0	0	0.9	0	5.4	0	0	0.3	0	0	4.5	0	0	3	0	8.8	0	0	0	0	3.2	4.1	0	2	0	0	0
first trifoliate leaves and apex_stored 21 yrs after seed regeneration_SRX5895409_CN107373_S51	leaf	SRX5895409	other	other	0	9.8	0	0	0	0	11.1	0	0	0	0.4	0	0	0	0	0.6	0	0	0	0	0	0	0	0	0	0	0	0	0	0	0	7.4	0	12.4	0.8	0	0	0	2.3	2.6	0	0.4	0	0	0.6
first trifoliate leaves and apex_stored 21 yrs after seed regeneration_SRX5895410_CN107385_S52	leaf	SRX5895410	other	other	0	12.6	0	0	0	0.7	9.2	0	0	0	0	0	0	0	0	0.7	0	0.3	0	0	0	0	1.8	0	0	1.2	0	0	2.8	0	0	4.9	0	8.1	0	0	0	0	1.6	5.2	0	1.7	0	0	0
first trifoliate leaves and apex_stored 21 yrs after seed regeneration_SRX5895411_CN107406_S53	leaf	SRX5895411	other	other	0	9.3	0	0.3	0	0	10	0	0	0	1.8	0	0	0	0	0.2	0	0.2	0	0	0	0	0.7	0	0.4	0.3	0	0.2	3.6	0	0.5	4.1	0	5.1	0	0	0	0	2.7	5	0	1.9	0	0	1.1
first trifoliate leaves and apex_stored 21 yrs after seed regeneration_SRX5895412_CN107407_S54	leaf	SRX5895412	other	other	0	10.1	0	0	0.3	0.7	9.7	0	0.4	0	0.5	0	0	0	0	0.9	0	0	0	0	0	0	0.6	0	0	0.8	0	0	4	0	0.3	6	0	2.4	0	0	0	0	4	4.2	0	1.2	0	0	1.8
first trifoliate leaves and apex_stored 22 yrs after seed regeneration_SRX5895376_CN107370_S50	leaf	SRX5895376	other	other	0	13.5	0	0	0	1.3	8.3	0	0	0	1.5	0	0	0	0	0.5	0.3	0	0	0	0	0	0	0	0	0.6	0	0	2.6	0	0	7.2	0	3.7	0	0	0	0	5.1	5.6	0	0	0	0	0.8
first trifoliate leaves and apex_stored 22 yrs after seed regeneration_SRX5895377_CN107360_S49	leaf	SRX5895377	other	other	0	9.6	0	0	0	0.3	6.3	0	0.4	0	0	0	0	0	0	1.2	0	1.2	0	0	0	0	1.2	0	0	1.6	0	0	6	0	0	7.6	0	7.6	0	0	0	0	4.2	4.6	0	3	0	0	1.8
first trifoliate leaves and apex_stored 22 yrs after seed regeneration_SRX5895379_CN107352_S47	leaf	SRX5895379	other	other	0.2	10.2	0	0.3	0	0	10.2	0	0	0	0.4	0	0	0	0	2.6	0.3	0	0	0	0	0	0.8	0	0	0	0	0	0.3	0	0	8.7	0	13	0	0	0	0	1.2	4.1	0	0	0	0	0.2
first trifoliate leaves and apex_stored 3 yrs after seed regeneration_SRX5895438_CN031984_S6	leaf	SRX5895438	other	other	0.3	14.6	0	0	0	0	16.1	0	0.7	0	0.3	0	0	0	0	1.5	0	0.6	0	0	0	0	2.8	0	0	0.2	0	0	2.3	0	0	4.3	0	8.7	0.4	0	0	0	2	4.3	0	0.8	0	0	1.1
first trifoliate leaves and apex_stored 4 yrs after seed regeneration_SRX5895382_CN052653_S44	leaf	SRX5895382	other	other	0	7.1	0	0	0	0	3.6	0	0	0	0.6	0	0	0	0	1.5	0	0	0	0	0	0	0	0	0.2	0.2	0	0	0	0	0	3.4	0	10.1	0	0	0	0	4.8	3.2	0	0.3	0	0	0.2
first trifoliate leaves and apex_stored 4 yrs after seed regeneration_SRX5895383_CN052648_S43	leaf	SRX5895383	other	other	0	9.8	0	0	0	0.3	10.8	0	0	0	0.8	0	0	0	0	2.1	0	1.5	0	0	0.9	0	1.3	0	0	0.9	0	0	1.9	0	0.2	4.3	0	8.6	0.3	0	0	0	3.1	7.2	0	1.1	0	0	2.6
first trifoliate leaves and apex_stored 5 yrs after seed regeneration_SRX5895381_CN051845_S40	leaf	SRX5895381	other	other	0	5.8	0	0	0	0.3	11.9	0	0	0	1.5	0	0	0	0	0.5	0	0.2	0	0	0.9	0	1.6	0.1	0	0	0	0.2	0	0	0.3	7	0	13.5	0.9	0	0	0	5.8	4.2	0	0	0	0	0
first trifoliate leaves and apex_stored 5 yrs after seed regeneration_SRX5895390_CN042220_S30	leaf	SRX5895390	other	other	0	8.4	0	0	0	0	10.6	0	0.4	0	0.7	0	0	0	0	0.6	0.3	0	0	0	0	0	1.4	0	0	0	0	0	0.6	0	0	3.2	0	6.5	0	0	0	0	2.9	5.4	0	0	0	0	0
first trifoliate leaves and apex_stored 5 yrs after seed regeneration_SRX5895403_CN042928_S34	leaf	SRX5895403	other	other	0.4	10.1	0	0.4	0.4	0.4	6.9	0	0.9	0.9	1.5	0	0	0	0	0	0	0	0	0	0	0	9.8	0	0.7	1.8	0	0	4.8	0.4	0	4.6	0	10.6	0	0	0	0	3.5	4	0	3.6	0	0	3.3
first trifoliate leaves and apex_stored 5 yrs after seed regeneration_SRX5895422_CN033255_S12	leaf	SRX5895422	other	other	0	10.5	0	0	0	0.5	3.9	0.8	0	0	0.9	0	0	0	0	0	0.3	0	0	0	0	0	0	0	0	0	0	0	0	0	0	7.5	0	2.1	0	0	0	0	2.2	2.6	0	0	0	0	0.2
first trifoliate leaves and apex_stored 5 yrs after seed regeneration_SRX5895426_CN051375_S38	leaf	SRX5895426	other	other	0	10.1	0	0	0	0.5	8	0	0.6	0	0.6	0	0	0	1.3	1.2	0	0	0	0	0	0	3.2	0	0.3	0.4	0	0	2.8	0	0	3.8	0	3.8	0.3	0	0	0	1.9	1.7	0	0	0	0	1.8
first trifoliate leaves and apex_stored 5 yrs after seed regeneration_SRX5895431_CN042387_S31	leaf	SRX5895431	other	other	0.2	6.3	0	0	0	0	7.3	0	0	0	1.4	0	0	0	0	0.5	0	0.3	0.5	0	0	0	4.3	0	0	0.9	0	0	4.2	0	0.5	4.2	0	12.8	0	0.5	0	0	2.9	3.3	0	2	0	0	1.4
first trifoliate leaves and apex_stored 5 yrs after seed regeneration_SRX5895432_CN042388_S32	leaf	SRX5895432	other	other	0	11.1	0	0	0	0	10.4	0	0.5	0	0.7	0	0	0	0	0.9	0	0	0	0	0	0	1.1	0	0	0	0	0	2.8	0	0	6.7	0	7	0	0	0	0	1.7	8.4	0	1.1	0	0	0.2
first trifoliate leaves and apex_stored 6 yrs after seed regeneration_SRX5895375_CN051844_S39	leaf	SRX5895375	other	other	0	8.4	0	0	0	0.3	7.1	0	0	0	1.4	0	0	0	0	1.7	0	0	0	0	0	0	0	0	0	0	0	0	0.7	0	0.3	6.1	0	4.7	0	0	0	0	3.8	4.7	0	0	0	0	0.7
first trifoliate leaves and apex_stored 6 yrs after seed regeneration_SRX5895419_CN033908_S17	leaf	SRX5895419	other	other	0	9.2	0	0	0	0.8	5.4	0	0	0	0	0	0	0	0	0.9	0	0	0	0	0	0	3.4	0.3	0	0	0	0	0.9	0.4	0	6.1	0	10.1	0.4	0	0	0	1.2	3.1	0	0	0	0	0.6
first trifoliate leaves and apex_stored 8 yrs after seed regeneration_SRX5895421_CN033253_S11	leaf	SRX5895421	other	other	0	11.1	0	0	0	1	2.9	0	0	0	0	0	0	0	0	2.4	0	0.2	0	0	0	0	0.5	0	0	0.3	0	0	0	0	0	4.5	0	3.3	0	0	0	0	2.9	1.8	0	0	0	0	0.4
first trifoliate leaves and apex_stored 9 yrs after seed regeneration_SRX5895423_CN033257_S13	leaf	SRX5895423	other	other	0	10.6	0	0	0	0.3	5.6	0	0	0	0.7	0	0	0	0	1.5	0	0	0	0	0	0	1.1	0	0	0	0	0	0	0	0.2	5.2	0	0.8	0	0	0	0	3.6	2.3	0	0	0	0	1.8
first trifoliate true leaf_Pi deficient_GSM2794351_Pi deficient leaf-rep1	leaf	GSM2794351	Nutrient deficiency	Abiotics stress	0.4	8.9	0	0	0	0	4.3	0.7	0	0	0	0	0	0	0	0.5	0.3	0.1	0	0	0.2	0	2	0	0	0.3	0	0	3.9	0	0	11	0	16.3	0	0	0	1.1	0	23.6	1.7	0.3	0.1	0	0
first trifoliate true leaf_Pi deficient_GSM2794352_Pi deficient leaf-rep2	leaf	GSM2794352	Nutrient deficiency	Abiotics stress	0.5	9.8	0	0	0.1	0	7.5	0.1	0	0	0.1	0	0	0	0	0.8	0	0.1	0	0	0.2	0	0.9	0	0	0.2	0	0.1	3.2	0.2	0.1	9.7	0	18	0	0	0	0.9	0.1	30.3	1.9	0.2	0	0	0.1
first trifoliate true leaf_Pi sufficient_GSM2794349_Pi sufficient leaf-rep1	leaf	GSM2794349	other	other	0.5	10.4	0	0	0	0	10.3	0	0	0	0.1	0	0	0	0	0.4	0.1	0.2	0	0	0.5	0	1.8	0.1	0	0.4	0	0	5.7	0.4	0	12.6	0	18.5	0	0	0	1.1	0	32.1	0.3	0.2	0	0	0
first trifoliate true leaf_Pi sufficient_GSM2794350_Pi sufficient leaf-rep2	leaf	GSM2794350	other	other	0.4	12.1	0	0	0	0	7.2	0.1	0	0	0.2	0	0	0	0	0.2	0	0.2	0	0	0	0	1.2	0.1	0	0.5	0	0.1	6.7	0	0	9.5	0	19.7	0	0	0	0.9	0	24	0.4	0.9	0	0	0
first trifoliate true leaf_Zinc-_GSM3039922_Zn deficient leaf-rep1	leaf	GSM3039922	Nutrient deficiency	Abiotics stress	0.4	9.8	0	0	0	0	8.9	0.2	0	0.2	0	0	0	0	0	0.4	0	0.3	0	0	0.2	0	2.1	0	0	0.2	0	0	7.7	0	0.2	9.6	0	18	0	0	0	1.6	0	18.2	1	0.2	0	0	0.2
first trifoliate true leaf_Zinc-_GSM3039923_Zn deficient leaf-rep2	leaf	GSM3039923	Nutrient deficiency	Abiotics stress	0.1	10.8	0	0	0	0	13.5	0.3	0	0	0.1	0	0	0	0	0	0	0.2	0	0	0.4	0	2	0.2	0	0.2	0.3	0	11.3	0.1	0	9.2	0	17.9	0	0	0	1.6	0	19	0	0.1	0	0	0.1
first trifoliate true leaf_Zinc+_GSM3039920_Zn sufficient leaf-rep1	leaf	GSM3039920	other	other	0.5	10.8	0	0	0	0	9.4	0.2	0	0	0	0	0	0	0	0.5	0	0.1	0	0	0.6	0	1.9	0.1	0	0.1	0.2	0	8.2	0.2	0.1	8.8	0	18.9	0	0	0	0.8	0	24.7	1.1	0.7	0	0	0
first trifoliate true leaf_Zinc+_GSM3039921_Zn sufficient leaf-rep2	leaf	GSM3039921	other	other	0.6	10.3	0	0	0	0	9	0	0	0	0.2	0	0	0	0	0.3	0	0.2	0	0	0.4	0	1.8	0	0	0.1	0	0	8.1	0	0	10.4	0	17.6	0	0	0	0.8	0	22.3	1.3	1.2	0	0	0
First trifoliate_LD3weeks to SD5days_GSM1234671_Sh_G1_T1_A	leaf	GSM1234671	other	other	0.3	10.5	0	0	0	0.3	19.4	0	0	0	0.4	0	0	0	0	0.9	0	2.5	0	0	0	0	0	0	0	1	0	0	13.1	0	0	7.7	0	15.1	0	0	0	0.3	0	13.1	0	2.3	0	0	0.2
First trifoliate_LD3weeks to SD5days_GSM1234672_Sh_G1_T1_B	leaf	GSM1234672	other	other	0.3	13.7	0	0	0	0	14.8	0	0	0	0.2	0	0	0	0	1	0.4	2.2	0	0	0	0	0	0	0	0.8	0	0	6.1	0	0	9.5	0	15.7	0	0	0	0	0.3	19.3	0	1.5	0	0	0.4
First trifoliate_LD3weeks to SD5days_GSM1234673_Sh_G1_T1_C	leaf	GSM1234673	other	other	0	14.4	0	0	0	0	17.8	0	0	0	0.4	0	0	0	0	1	0	1.2	0	0	0	0	0	0	0	1	0	0	7.9	0.3	0	8.4	0	11.3	0	0	0	0	0.9	16.7	0	2.3	0	0	0
First trifoliate_LD3weeks to SD5days_GSM1234674_Sh_G1_T3_A	leaf	GSM1234674	other	other	0	16.1	0	0	0	0	16.6	0	0	0	1	0	0	0	0	1.1	0.2	1.4	0	0	0	0	0	0	0	0.6	0	0	5.9	0.2	0	9.4	0	13	0	0	0	0	0	6.8	0	4.4	0	0.2	7.2
First trifoliate_LD3weeks to SD5days_GSM1234675_Sh_G1_T3_B	leaf	GSM1234675	other	other	0	11.1	0	0	0	0	11.4	0	0.3	0	0	0	0	0	0	0.7	0	2.8	0	0	0	0	0	0	0	0.2	0	0	8.9	0.2	0	8.3	0	14.3	0	0	0	0	0	6.1	0	1.7	0	0	8
First trifoliate_LD3weeks to SD5days_GSM1234676_Sh_G1_T3_C	leaf	GSM1234676	other	other	0.1	11.3	0	0	0	0	11.8	0	0	0.2	0.9	0	0	0	0	0.5	0.4	2.2	0	0	0.3	0	0	0	0	0.9	0	0	5.4	0	0.1	9.6	0	12.4	0	0	0	0	0	8.6	0	3	0	0	3.6
First trifoliate_LD3weeks to SD5days_GSM1234677_Sh_G1_T5_A	leaf	GSM1234677	other	other	0	15.5	0	0	0	0	20.1	0	0	0	0.2	0	0	0	0	1.3	0.2	4.2	0	0	0.7	0	0	0	0	1.1	0	0	7.8	0.4	0	7.6	0	14.1	0	0	0	0	0.2	13	0	3.7	0	0	0
First trifoliate_LD3weeks to SD5days_GSM1234678_Sh_G1_T5_B	leaf	GSM1234678	other	other	0.2	14	0	0	0	0	17.9	0	0	0	0	0	0	0	0	0.8	0	3.1	0	0	0	0	0	0	0	0.9	0	0	4.9	0	0	6.8	0	12	0.3	0	0	0	0	12	0	2	0	0	0
First trifoliate_LD3weeks to SD5days_GSM1234679_Sh_G1_T5_C	leaf	GSM1234679	other	other	0.2	18.3	0	0	0	0	16.3	0	0	0	0.3	0	0	0	0	0.4	0	3.5	0	0	0.6	0	0	0	0	0.8	0	0	6.7	0	0	6.5	0	13.7	0.2	0	0	0	0.6	10.9	0	3.1	0	0	0.3
First trifoliate_LD3weeks to SD5days_GSM1234680_Sh_G2_T1_A	leaf	GSM1234680	other	other	0.3	12.8	0	0	0	0	19.3	0.3	0	0	0	0	0	0	0	0.1	0	0.3	0	0	0	0	0	0	0	0.1	0	0	2.4	0	0	7.7	0	14.4	0	0	0	0	0	13.4	0.3	0.6	0	0	0
First trifoliate_LD3weeks to SD5days_GSM1234681_Sh_G2_T1_B	leaf	GSM1234681	other	other	0.2	10.8	0	0	0	0	20.2	0.2	0.2	0.3	0.6	0	0	0	0	0.9	0.4	0.4	0	0	0	0	0	0	0	1.3	0	0	9.9	0	0	8.3	0	13.9	0	0	0	0.3	0	12.8	0	2.1	0	0	0
First trifoliate_LD3weeks to SD5days_GSM1234682_Sh_G2_T1_C	leaf	GSM1234682	other	other	0.6	8.8	0	0.3	0.3	0	18.9	0	0	0	0.3	0	0	0	0	0	0	2.9	0	0	0.6	0	0.8	0	0	2.4	0	0	20.8	0	0	10.8	0	14.8	0	0	0	0	0	16.5	0	3	0	0	0.2
First trifoliate_LD3weeks to SD5days_GSM1234683_Sh_G2_T3_A	leaf	GSM1234683	other	other	0	13.8	0	0.1	0	0	17	0.3	0	0	0.8	0	0	0	0	1.3	0.2	1.5	0	0	0	0	0.5	0	0	0.6	0	0	6	0.1	0	9.7	0	10.4	0.2	0	0	0	0	5.9	0	3.6	0	0	0.5
First trifoliate_LD3weeks to SD5days_GSM1234684_Sh_G2_T3_B	leaf	GSM1234684	other	other	0	9.9	0	0	0	0	13	0	0	0	0.4	0	0	0	0	0	0	0.3	0	0	0	0	0	0	0	0.7	0	0	13.5	0	0	9.1	0	13.6	0.3	0	0	0	0	5.6	0	3.1	0	0	12
First trifoliate_LD3weeks to SD5days_GSM1234685_Sh_G2_T3_C	leaf	GSM1234685	other	other	0	15.5	0	0	0	0	16	0	0	0	1.2	0	0	0	0	0.8	0	0.6	0	0	0	0	0	0	0	0.1	0	0	2.6	0	0.2	7.7	0	11.3	0	0	0	0	0	3.2	0	1.3	0	0	0.2
First trifoliate_LD3weeks to SD5days_GSM1234686_Sh_G2_T5_A	leaf	GSM1234686	other	other	0.2	16.1	0	0.1	0	0	22.6	0	0	0.2	1	0	0	0	0	1.5	0.2	1	0	0	1.2	0	0.3	0	0	1	0	0	11.2	0.1	0.1	7.5	0	11.9	0	0	0	0	0	11.8	0	4	0	0.2	0.2
First trifoliate_LD3weeks to SD5days_GSM1234687_Sh_G2_T5_B	leaf	GSM1234687	other	other	0	16.5	0	0	0	0.4	21.5	0.9	0.2	0	0.4	0	0	0	0	0.2	0	1.1	0	0	0	0	0.5	0	0	0.9	0	0	10.4	0	0	9.6	0	11.7	0	0	0	0	0	12.2	0	2.9	0	0	0.4
First trifoliate_LD3weeks to SD5days_GSM1234688_Sh_G2_T5_C	leaf	GSM1234688	other	other	0	16.1	0	0	0	0	20.3	1.5	0	0	0.8	0	0	0	0	0.7	0	0.9	0	0	0.5	0	0	0	0	1.3	0	0	11.9	0	0	7.3	0	10.8	0	0	0	0	0	10.9	0	3.4	0	0	0.1
First trifoliate_LD3weeks to SD5days_GSM1234689_Sh_G3_T1_A	leaf	GSM1234689	other	other	0	14.1	0	0	0	0	16.3	0	0	0	0.2	0	0	0	0	1.8	0	2.4	0	0	0	0	0	0	0	0.2	0	0	2.4	0	0	8	0	10.8	0	0	0	0	0.7	19.7	0	2.6	0	0	0.2
First trifoliate_LD3weeks to SD5days_GSM1234690_Sh_G3_T1_B	leaf	GSM1234690	other	other	0.4	11.6	0	0	0	0	17.2	0	0	0	0.8	0	0	0	0	1.5	0	1.3	0	0	0	0	0	0	0	0	0	0	1.8	0	0	9.2	0	11.4	0	0	0	0	0	16.7	0	0.7	0	0	0.2
First trifoliate_LD3weeks to SD5days_GSM1234691_Sh_G3_T1_C	leaf	GSM1234691	other	other	0.5	12.9	0	0	0	0	16.7	0	0	0	0	0	0	0	0	0.6	0	0.3	0	0	0	0	0	0	0	0	0	0	4	0	0	5	0	15.5	0	0	0	0.5	0	17	0	1.4	0	0	0.3
First trifoliate_LD3weeks to SD5days_GSM1234692_Sh_G3_T3_A	leaf	GSM1234692	other	other	0	12.7	0	0	0	0	14.5	0	0	0.2	0.6	0	0	0	0	0.2	0	1	0	0	0	0	0	0	0	0	0	0	2.3	0	0	9.4	0	10.9	0	0	0	0	0	5.4	0	1.2	0	0	3.1
First trifoliate_LD3weeks to SD5days_GSM1234693_Sh_G3_T3_B	leaf	GSM1234693	other	other	0.1	11.3	0	0	0.4	0	13.3	0	0	0	0.7	0	0	0	0	1.2	0.2	4.3	0	0	0	0	0	0	0	3	0	0	12.5	0.4	0	11	0	12.5	0	0	0.1	0.2	0	5.2	0	8.7	0	0	9.5
First trifoliate_LD3weeks to SD5days_GSM1234694_Sh_G3_T3_C	leaf	GSM1234694	other	other	0	10.8	0	0	0	0	10.1	0	0	0	0.2	0	0	0	0	0.5	0	2.2	0	0	0	0	0	0	0	0	0	0	5.4	0	0	11.1	0	12.5	0	0	0.3	0	0.9	7.6	0	2.2	0	0	3
First trifoliate_LD3weeks to SD5days_GSM1234695_Sh_G3_T5_A	leaf	GSM1234695	other	other	0	18.8	0	0	0	0	19.4	0	0	0	0.5	0	0	0	0	1.8	0.7	4.3	0	0	0.6	0	0	0	0	0.3	0	0	2.9	0	0.2	10.2	0	10.6	0	0	0	0	0.2	12.6	0	2.9	0	0	0
First trifoliate_LD3weeks to SD5days_GSM1234696_Sh_G3_T5_B	leaf	GSM1234696	other	other	0	13.2	0	0	0	0	23.4	0	0	0	0.6	0	0	0	0	1.4	0	3.8	0	0	0.3	0	0	0	0	0.3	0	0	6.2	0	0	7.1	0	11	0	0	0	0	0.3	13.3	0	4	0	0	0.2
First trifoliate_LD3weeks to SD5days_GSM1234697_Sh_G3_T5_C	leaf	GSM1234697	other	other	0	16.1	0	0	0	0	15.9	0	0	0	0	0	0	0	0	0	0.4	2.6	0	0	0	0	0	0	0	0.2	0	0	3.7	0	0.3	8.7	0	14	0.2	0	0	0	0.2	15.8	0	2.2	0	0	0
First trifoliate_LD3weeks to SD5days_GSM1234698_Sh_G4_T1_A	leaf	GSM1234698	other	other	0	12.1	0	0	0	0	17.9	0	0	0	0.3	0	0	0	0	0.3	0.5	3	0	0	0.5	0	0	0	0	0.2	0	0	3.4	0	0	7.6	0	11	0	0	0	0	0	17.9	0	2.1	0	0	0.2
First trifoliate_LD3weeks to SD5days_GSM1234699_Sh_G4_T1_B	leaf	GSM1234699	other	other	0.2	11.8	0	0	0	0	19.2	0.2	0	0.2	0	0	0	0	0	0.7	0.2	3.7	0	0	0	0	0	0	0	0.5	0	0	6.9	0	0	10.4	0	14.1	0	0	0	0	0	23.2	0	4.7	0	0	0.2
First trifoliate_LD3weeks to SD5days_GSM1234700_Sh_G4_T1_C	leaf	GSM1234700	other	other	1	10	0	0	0	0	10.5	0	0	0	0	0	0	0	0	0	0	0.7	0	0	1.5	0	0	0	0	0	0	0	2.9	0	0	5.4	0	15.2	0	0	0	0	0.6	27.4	0	0.4	0	0	0
First trifoliate_LD3weeks to SD5days_GSM1234701_Sh_G4_T3_A	leaf	GSM1234701	other	other	0	13.5	0	0	0	0	17.2	0	0	0	0.5	0	0	0	0	0.9	0	1.8	0	0	0	0	0	0	0	0	0	0	2.9	0	0	10.6	0	10.3	0.3	0	0	0	0	4.2	0	2.1	0	0	3.4
First trifoliate_LD3weeks to SD5days_GSM1234702_Sh_G4_T3_B	leaf	GSM1234702	other	other	0	11.6	0	0	0	0	10.3	0	0	0	0.3	0	0	0	0	0.7	0.2	1.9	0	0	0	0	0	0	0	0	0	0	2.4	0	0	9.3	0	11.9	0	0	0.2	0	0	4.7	0	1.3	0	0	6.4
First trifoliate_LD3weeks to SD5days_GSM1234703_Sh_G4_T3_C	leaf	GSM1234703	other	other	0	11.4	0	0	0	0	16.1	0	0	0	0.9	0	0	0	0	0.4	0.2	2	0	0	0	0	0	0	0	0	0	0	1.4	0	0	10.9	0	8	0	0	0.1	0	0	5.5	0	1.7	0	0	0.4
First trifoliate_LD3weeks to SD5days_GSM1234704_Sh_G4_T5_A	leaf	GSM1234704	other	other	0	18.1	0	0.2	0	0	23	0	0	0.3	0.9	0	0	0	0	1.4	0	2.9	0	0	0.8	0	0	0	0	0.6	0	0	2.3	0.4	0	10.5	0	13.5	0	0	0.2	0	0.2	14.7	0	3.7	0	0	0
First trifoliate_LD3weeks to SD5days_GSM1234705_Sh_G4_T5_B	leaf	GSM1234705	other	other	0.3	15.4	0	0	0	0	22.2	0.2	0	0	0.3	0	0	0	0	0	0	1.7	0	0	0	0	0	0	0	0.6	0	0	4.2	0	0	9.3	0	15.8	0	0	0	0	0.2	14.1	0	2.8	0	0	0
First trifoliate_LD3weeks to SD5days_GSM1234706_Sh_G4_T5_C	leaf	GSM1234706	other	other	0	18	0	0	0	0	16.1	0.9	0	0	0	0	0	0	0	0.7	0	2.2	0	0	0	0	0	0	0	0.4	0	0	4.2	0	0	12.1	0	10.5	0	0	0	0	0	9.2	0	1.7	0	0	0.6
First trifoliate_LD3weeks to SD5days_GSM1234707_Sh_G5_T1_A	leaf	GSM1234707	other	other	0.2	12.2	0	0	0	0	15.1	0	0	0	0.3	0	0	0	0	0.6	0	2.3	0	0	0	0	0	0	0	0.9	0	0	8.4	0.4	0	9.9	0	10.7	0.3	0	0	0	0	14.1	0	4.6	0	0	0.2
First trifoliate_LD3weeks to SD5days_GSM1234708_Sh_G5_T1_B	leaf	GSM1234708	other	other	0	11.4	0	0	0	0	14.4	0	0	0.3	0	0	0	0	0	0	0	2.8	0	0	0.4	0	0	0	0	0.5	0	0	4.1	0	0	10	0	9.9	0.3	0	0	0	0	17.3	0	2.8	0	0	0
First trifoliate_LD3weeks to SD5days_GSM1234709_Sh_G5_T1_C	leaf	GSM1234709	other	other	0.5	11.8	0	0	0	0	17.5	0.8	0	0	0.3	0	0	0	0	0.2	0	2.6	0	0	0.4	0	0	0	0	1.5	0	0	9.4	0.2	0	11.8	0	15.3	0.4	0	0	0.2	0	17.4	0	4.3	0	0	1.1
First trifoliate_LD3weeks to SD5days_GSM1234710_Sh_G5_T3_A	leaf	GSM1234710	other	other	0	10.9	0	0	0	0.7	17.1	0	0	0	0.2	0	0	0	0	0.9	0	1.6	0	0	0	0	0	0	0	0.6	0	0	4.9	0	0.2	14.2	0	11.1	0	0	0	0	0.3	11.4	0	3.4	0	0	0.2
First trifoliate_LD3weeks to SD5days_GSM1234711_Sh_G5_T3_B	leaf	GSM1234711	other	other	0	10.7	0	0	0	0	11.1	0	0	0	0.4	0	0	0	0	0	0	3.8	0	0	0	0	0	0	0	0.4	0	0	9.2	0	0	9.9	0	13.1	0	0	0	0	0	11.4	0	1.8	0	0	2.5
First trifoliate_LD3weeks to SD5days_GSM1234712_Sh_G5_T3_C	leaf	GSM1234712	other	other	0.3	12.4	0	0	0	0	12.4	0.5	0	0.4	0.5	0	0	0	0	0.3	0	0.5	0	0	0	0	0	0	0	0.2	0	0	2.8	0	0	11.2	0	11.5	0	0	0	0	0	11.2	0	1.4	0	0	1.6
First trifoliate_LD3weeks to SD5days_GSM1234713_Sh_G5_T5_A	leaf	GSM1234713	other	other	0.1	16.8	0	0	0	0	22	1.3	0	0	0.5	0	0	0	0	1	0	2.3	0	0	0.4	0	0	0	0	0.3	0	0	3.4	0	0	11.8	0	11.5	0	0	0	0	0.3	9.1	0	4.1	0	0	0.2
First trifoliate_LD3weeks to SD5days_GSM1234714_Sh_G5_T5_B	leaf	GSM1234714	other	other	0	14.9	0	0.3	0	0	20.6	0	0	0.2	0.2	0	0	0	0	2.1	0.4	2.7	0	0	0	0	0	0	0	0.4	0	0	5.1	0.3	0	10.1	0	11.9	0.3	0	0	0	0.6	13.7	0	3.3	0	0	0
First trifoliate_LD3weeks to SD5days_GSM1234715_Sh_G5_T5_C	leaf	GSM1234715	other	other	0.2	17.9	0	0.2	0	0	20.7	0	0	0	0.7	0	0	0	0	0.8	0.3	3.5	0	0	0.3	0	0	0	0	0.2	0	0	6	0	0	8.5	0	13.4	0.5	0.2	0	0	0.3	13.3	0	3	0	0	0.1
First trifoliate_LD3weeks to SD5days_GSM1234716_Sh_G6_T1_A	leaf	GSM1234716	other	other	0.5	9.7	0	0	0	0	18.3	0	0	0	0.4	0	0	0	0	0.4	0.3	1.1	0	0	0.6	0	0	0	0	0.3	0	0	6.2	0	0	8.5	0	14.3	0	0	0	0	0.5	19.6	0	0.9	0	0	0.2
First trifoliate_LD3weeks to SD5days_GSM1234717_Sh_G6_T1_B	leaf	GSM1234717	other	other	0.2	10.4	0	0	0	0	16.8	0	0	0	0	0	0	0	0	0.6	0	3.9	0	0	0	0	0	0	0	0.6	0	0	7.7	0	0	8.8	0	14.7	0.3	0	0	0	0.3	15.9	0	1.6	0	0	0.3
First trifoliate_LD3weeks to SD5days_GSM1234718_Sh_G6_T1_C	leaf	GSM1234718	other	other	0.2	12.9	0	0	0	0	18.8	0	0	0	0	0	0	0	0	1	0	2.8	0	0	0.6	0	0	0	0	1	0	0	10.9	0	0	10.6	0	14.8	0	0	0	0	0.9	15.4	0	3.8	0	0	0.4
First trifoliate_LD3weeks to SD5days_GSM1234719_Sh_G6_T3_A	leaf	GSM1234719	other	other	0	11.3	0	0	0	0	14.4	0	0	0	0.4	0	0	0	0	1.1	0	2.9	0	0	0	0	0	0	0	0.9	0	0	6.9	0	0	12.1	0	12.3	0	0	0	0	0	7.9	0.5	2.9	0	0.1	5.7
First trifoliate_LD3weeks to SD5days_GSM1234720_Sh_G6_T3_B	leaf	GSM1234720	other	other	0	11.2	0	0	0	0	13.5	1.4	0	0.2	0.5	0	0	0	0	1.6	0	6.2	0	0	0	0	0	0	0	2.8	0	0	12.7	0	0	10	0	11.7	0	0	0	0	0	7	0	6.5	0	0	1.7
First trifoliate_LD3weeks to SD5days_GSM1234721_Sh_G6_T3_C	leaf	GSM1234721	other	other	0.1	11.7	0	0	0	0.2	15.1	0	0	0	0.5	0	0	0	0	0.9	0.2	2.3	0	0	0	0	0	0	0	0.5	0	0	6.5	0	0	9.1	0	10.8	0	0	0.3	0	0	4.5	0	2.3	0	0	2.8
First trifoliate_LD3weeks to SD5days_GSM1234722_Sh_G6_T5_A	leaf	GSM1234722	other	other	0.5	15.9	0	0	0	0	23.2	0	0	0	0	0	0	0	0	1.7	0	2.8	0	0	0	0	0	0	0	0.2	0	0	3.1	0.5	0	8.3	0	8.3	0	0	0	0	0	12.4	0	2.2	0	0	0
First trifoliate_LD3weeks to SD5days_GSM1234723_Sh_G6_T5_C	leaf	GSM1234723	other	other	0	18	0	0	0	0	16.8	0	0	0	0	0	0	0	0	0.6	0	1.3	0	0	0.7	0	0	0	0	0.2	0	0	7.7	0	0	7.6	0	9.9	0	0	0	0	0	12.8	0	0.9	0	0	0
First trifoliate_LD3weeks to SD5days_GSM1234724_Sh_G6_T5_D	leaf	GSM1234724	other	other	0.3	9.4	0	0	0	0	8.5	0	0	0	0	0	0	0	0	0	0	1.4	0	0	0	0	0	0	0	0.2	0	0	6.3	0	0	11.4	0	19.4	0	0	0	0	0.6	14.3	0	2.4	0	0	2.6
First trifoliate_longday_GSM1234545_LD_G1_T1_A	leaf	GSM1234545	other	other	0	11.7	0	0	0	0	15.3	0	0	0	0.2	0	0	0	0	1.1	0	1.3	0	0	1.2	0	0	0	0	0	0	0	1.7	0	0	7	0	11.9	0.6	0	0.2	0	0	15.3	0	0.9	0	0	5.7
First trifoliate_longday_GSM1234546_LD_G1_T1_B	leaf	GSM1234546	other	other	0.2	16.3	0	0	0	0	15.4	0	0	0	0.3	0	0	0	0	0.5	0	1.8	0	0	0.9	0	0	0	0	0	0	0	3.2	0	0	7.9	0	8.8	0	0	0	0	0.4	15.5	0	0.9	0	0.3	1.5
First trifoliate_longday_GSM1234547_LD_G1_T1_C	leaf	GSM1234547	other	other	0	15.9	0	0	0	0	17.7	0.2	0	0	0.3	0	0	0	0	0.6	0	1.7	0	0	1.2	0	0	0	0	0.1	0	0	1.5	0	0	8.4	0	12.2	0	0	0	0	0.9	11.9	0	0	0	0	0.6
First trifoliate_longday_GSM1234548_LD_G1_T3_A	leaf	GSM1234548	other	other	0	16	0	0	0	0	18.1	0	0	0	0.4	0	0	0	0	1.1	0.3	1.9	0	0	0.5	0	0	0	0	0.2	0	0	2.7	0.2	0	9.5	0	9.3	0.2	0	0	0	0.2	15.7	0	1	0	0.2	1.1
First trifoliate_longday_GSM1234549_LD_G1_T3_B	leaf	GSM1234549	other	other	0	16.7	0	0	0	0	14.9	0	0	0.3	0.5	0	0	0	0	1	0	0.9	0	0	0.4	0	0	0	0	0	0	0	0.7	0.2	0	6.4	0	13.2	0	0	0	0	0	13.7	0	0.8	0	0	0.2
First trifoliate_longday_GSM1234550_LD_G1_T3_C	leaf	GSM1234550	other	other	0	17.5	0	0	0	0	20.8	0	0	0	0.4	0	0	0	0	0.4	0	1	0	0	0.5	0	0	0	0	0	0	0	1.2	0	0	6.9	0	10.8	0	0	0	0	0	13.5	0	0.8	0	0	0.4
First trifoliate_longday_GSM1234551_LD_G1_T5_A	leaf	GSM1234551	other	other	0	14.9	0	0	0	0	16.9	0.2	0	0	0	0	0	0	0	0	0	1.9	0	0	0	0	0	0	0	0	0	0	5.5	0	0	9.5	0	10.8	0	0	0.2	0	0	9.4	0	0.5	0	0	0.2
First trifoliate_longday_GSM1234552_LD_G1_T5_B	leaf	GSM1234552	other	other	0.5	15.9	0	0	0	0	22.1	0	0.2	0	0.3	0	0	0	0	0.3	0	1.3	0	0	0	0	0	0	0	0.2	0	0	2.7	0	0	7.7	0	9.4	0	0	0	0	0	9.9	0	0.8	0	0.4	0
First trifoliate_longday_GSM1234553_LD_G1_T5_C	leaf	GSM1234553	other	other	0	14.1	0	0.2	0	0	19.9	0	0	0	0	0	0	0	0	1	0	2.2	0	0	2.4	0	0	0	0	0	0	0	2.7	0.2	0.1	9.6	0	12.6	0	0	0	0	0.2	17.3	0	0.3	0	0	0
First trifoliate_longday_GSM1234554_LD_G2_T1_A	leaf	GSM1234554	other	other	0.3	15.1	0	0.3	0	0	14.4	0	0	0	0	0	0	0	0	1.9	0	1.2	0	0	1.1	0	0	0	0	0	0	0	0.5	0	0.4	7.5	0	11.1	0	0	0.2	0	0	12.4	0	0.5	0	0	4.9
First trifoliate_longday_GSM1234555_LD_G2_T1_B	leaf	GSM1234555	other	other	0.6	18	0	0	0	0	15	0	0	0	0	0	0	0	0	0.4	0	0.7	0	0	0	0	0	0	0	0	0	0	0.6	0	0	9.9	0	11.4	0	0	0	0	0	21.3	0	0	0	0	0
First trifoliate_longday_GSM1234556_LD_G2_T1_C	leaf	GSM1234556	other	other	0	16.4	0	0.2	0.2	0.2	15.6	0	0	0	0	0	0	0	0	1.1	0	0.7	0	0	0	0	0	0	0	0	0	0	3.7	0	0	6.9	0	8.9	0	0	0.2	0.3	0	9.7	0	0.1	0	0	2.5
First trifoliate_longday_GSM1234557_LD_G2_T3_A	leaf	GSM1234557	other	other	0	20	0	0	0	0	14	0	0	0	0.3	0	0	0	0	0.6	0	1.4	0	0	0	0	0	0.6	0	0	0	0	5.2	0	0	6.8	0	9.4	0.2	0	0	0.9	0	15.4	0	0.6	0	0	2.3
First trifoliate_longday_GSM1234558_LD_G2_T3_B	leaf	GSM1234558	other	other	0	15.1	0	0	0	0	19.2	0	0	0	0.2	0	0	0	0	1	0	0.2	0	0	0	0	0.3	0	0	0	0	0	3.9	0	0	10.6	0	9.7	0.9	0	0	0	0	11.6	0	1.7	0	0	0.5
First trifoliate_longday_GSM1234559_LD_G2_T3_C	leaf	GSM1234559	other	other	0	17.1	0	0	0	0	22.4	1.1	0.2	0	0.5	0	0	0	0	0.4	0.3	0.5	0	0	0	0	0.4	0	0	0	0	0	1.9	0	0	7.1	0	7.9	0.3	0	0	0	0	14.9	0	0.8	0	0	1.8
First trifoliate_longday_GSM1234560_LD_G2_T5_A	leaf	GSM1234560	other	other	0.3	14.9	0	0	0	0	27.6	0.2	0	0	1.1	0	0	0	0	0.7	0.2	1.4	0	0	0	0	0.8	0	0	0.3	0	0	7.4	0	0	10	0	13.5	0.6	0	0	0	0	10.4	0	2.1	0	0	0.2
First trifoliate_longday_GSM1234561_LD_G2_T5_B	leaf	GSM1234561	other	other	0	13.2	0	0	0	0	19.2	0	0	0	0.4	0	0	0	0	0.7	0	1.1	0	0	0	0	0	0	0	0.1	0	0	2.9	0.2	0	7.1	0	15.6	0.4	0	0	0.3	0	12.7	0	0.2	0	0.3	0
First trifoliate_longday_GSM1234562_LD_G2_T5_C	leaf	GSM1234562	other	other	0	15.9	0	0	0	0	20.1	0.4	0	0	0.2	0	0	0	0	1.2	0	0.4	0	0	0.6	0	0.3	0	0	0	0	0	5	0	0	8.3	0	12.7	0	0	0.1	0	0	13.9	0	1	0	0	0.4
First trifoliate_longday_GSM1234563_LD_G3_T1_A	leaf	GSM1234563	other	other	0.4	14.7	0	0	0	0	13.4	0.3	0	0	0.3	0	0	0	0	0.7	0.4	0.5	0	0	0	0	0	0	0	0	0	0	1.4	0.2	0	8.4	0	10	0	0	0	0	0	12.4	0	0	0	0	9.3
First trifoliate_longday_GSM1234564_LD_G3_T1_B	leaf	GSM1234564	other	other	0	14.6	0	0	0	0	14.8	0	0	0	0	0	0	0	0	0.4	0	2.1	0	0	0	0	0	0	0	0.2	0	0	0.7	0	0	10.1	0	9.7	0	0	0	0	0	13.5	0	0	0	0	2.5
First trifoliate_longday_GSM1234565_LD_G3_T1_C	leaf	GSM1234565	other	other	0.1	15.3	0	0	0	0	12.2	0	0	0.2	0.5	0	0	0	0	1.3	0	0.2	0	0	0.6	0	0	0	0	0	0	0	0	0.2	0.2	7.5	0	8.6	0.2	0	0.1	0	0	18.3	0	0	0	0	1.4
First trifoliate_longday_GSM1234566_LD_G3_T3_A	leaf	GSM1234566	other	other	0.2	15.7	0	0	0	0.2	12.9	0	0	0	0	0	0	0	0	0	0	1.4	0	0	1.3	0	0	0	0	0	0	0	3.2	0	0	8.3	0	9	0	0	0.2	0	0	15.8	0	1.4	0	0	1.9
First trifoliate_longday_GSM1234567_LD_G3_T3_B	leaf	GSM1234567	other	other	0.3	16.8	0	0	0	0.5	15	0.3	0	0	0.3	0	0	0	0	0.2	0	0.6	0	0	0.4	0	0	0	0	0	0	0	1.4	0	0	9.2	0	10.9	0	0	0	0	0	14.3	0	0.8	0	0	1.8
First trifoliate_longday_GSM1234568_LD_G3_T3_C	leaf	GSM1234568	other	other	0	15	0	0	0	0	24.6	0	0	0	0.5	0	0	0	0	0.9	0	1.1	0	0	0.4	0	0	0	0	0	0	0	0.8	0	0	8.6	0	9.9	0	0	0	0	0	17.7	0	0.4	0	0	0.3
First trifoliate_longday_GSM1234569_LD_G3_T5_A	leaf	GSM1234569	other	other	0.3	12.9	0	0	0	0	18.9	0	0	0.3	0	0	0	0	0	0.6	0	1.5	0	0	1.3	0	0	0	0	0	0	0	1.3	0	0	11.1	0	12.8	0	0	0	0	1.1	12.9	0	0.5	0	0	0
First trifoliate_longday_GSM1234570_LD_G3_T5_B	leaf	GSM1234570	other	other	0.5	14.4	0	0	0	0	25.4	0	0	0	0.3	0	0	0	0	0.3	0	2.1	0	0	0	0	0	0	0	0	0	0	0.7	0	0	8.2	0	14.3	0	0	0	0	0.2	15.3	0	0	0	0	0
First trifoliate_longday_GSM1234571_LD_G3_T5_C	leaf	GSM1234571	other	other	0.4	16.2	0	0	0	0	19.4	0	0	0	0	0	0	0	0	1.7	0	1.5	0	0	0.6	0	0	0	0	0	0	0	0.2	0	0	8.8	0	12.1	0	0	0	0.3	0.3	18	0.5	0.4	0	0	0
First trifoliate_longday_GSM1234572_LD_G4_T1_A	leaf	GSM1234572	other	other	0	11.4	0	0	0	0	12.5	0	0	0	0	0	0	0	0	0.7	0	1.2	0	0	0.6	0	0	0	0	0	0	0	4	0	0	8.4	0	16.5	0	0	0.2	0	0	14	0	0.2	0	0	6
First trifoliate_longday_GSM1234573_LD_G4_T1_B	leaf	GSM1234573	other	other	0.3	16	0	0	0	0	14.6	0	0	0	0	0	0	0	0	0.9	0	2.2	0	0	1.2	0	0	0	0	0	0	0	0	0	0	11.7	0	11.6	0	0	0	0.3	0.4	17.6	0	0	0	0	0.9
First trifoliate_longday_GSM1234574_LD_G4_T1_C	leaf	GSM1234574	other	other	0	14.7	0	0	0	0	19.5	0	0	0	0	0	0	0	0	0.6	0	2	0	0	1	0	0	0.2	0	0	0	0	1.2	0	0	9.6	0	10.2	0.4	0	0	0	0	14.9	0	0	0	0	1.2
First trifoliate_longday_GSM1234575_LD_G4_T3_A	leaf	GSM1234575	other	other	0.2	16.5	0	0.2	0	0	14	0	0	0	0.5	0	0	0	0	0.4	0	1.3	0	0	0.6	0	0	0	0	0	0	0	1.7	0.2	0	10.8	0	9.2	0	0.2	0	0	0	14.5	0	2.4	0	0	3.6
First trifoliate_longday_GSM1234576_LD_G4_T3_B	leaf	GSM1234576	other	other	0	15.8	0	0	0	0	15.7	0	0	0	0.5	0	0	0	0	0.5	0	0.8	0	0	0.3	0	0	0	0	0	0	0	1.9	0.2	0	8.7	0	10	0	0	0	0.3	0	13.8	0	2.1	0	0	2.2
First trifoliate_longday_GSM1234577_LD_G4_T3_C	leaf	GSM1234577	other	other	0	17.6	0	0	0	0	19.3	0	0	0	0.5	0	0	0	0	0.9	0	0.8	0	0	0	0	0	0	0	0	0	0	0	0	0	8.2	0	11.1	0	0	0	0.3	0	15.8	0	0	0	0	0.2
First trifoliate_longday_GSM1234578_LD_G4_T5_A	leaf	GSM1234578	other	other	0.2	16.7	0	0.1	0	0	22.1	0.2	0.1	0	0.4	0	0	0	0	1.2	0.1	2	0	0	0.5	0	0	0	0	0	0	0	2.7	0.2	0	9.6	0	13.7	0	0	0	0.2	0.3	15.1	0	1.4	0	0	0
First trifoliate_longday_GSM1234579_LD_G4_T5_B	leaf	GSM1234579	other	other	0	18.5	0	0	0	0	18.2	0	0	0	0	0	0	0	0	1.1	0	1.4	0	0	2.4	0	0	0	0	0	0	0	1.9	0	0	9.4	0	8.6	0	0	0	0	0.3	13	0	0.2	0	0	0
First trifoliate_longday_GSM1234580_LD_G4_T5_C	leaf	GSM1234580	other	other	0.2	15.2	0	0	0	0	18.5	0	0	0	0.5	0	0	0	0	2.1	0	1.5	0	0	1.5	0	0	0	0	0	0	0	2.7	0	0	9.1	0	12.5	0	0	0.2	0	0.3	11.1	0	0.8	0	0	0.4
First trifoliate_longday_GSM1234581_LD_G5_T1_A	leaf	GSM1234581	other	other	0	13.1	0	0	0	0	15.7	0.3	0	0	0	0	0	0	0	1.3	0	0.5	0	0	2	0	0	0	0	0	0	0	1.2	0	0	7.5	0	11.1	0	0	0	0.3	0.4	13.7	0	0.3	0	0	3.5
First trifoliate_longday_GSM1234582_LD_G5_T1_B	leaf	GSM1234582	other	other	0.2	15.7	0	0.4	0	0.2	18.4	0	0	0	0.4	0	0	0	0	1.5	0	2	0	0	0	0	0	0	0	0.1	0	0	1.2	0	0	10.3	0	11.7	0	0	0	0.5	0	18	0	0	0	0	0.6
First trifoliate_longday_GSM1234583_LD_G5_T1_C	leaf	GSM1234583	other	other	0.2	14.3	0	0	0	0	15.7	0	0	0	0.2	0	0	0	0	1.7	0	0.9	0	0	0	0	0	0	0	0.2	0	0	1.4	0	0	14	0	15.9	0.4	0	0.2	0.6	0.5	16.5	0	1	0	0	3
First trifoliate_longday_GSM1234584_LD_G5_T3_A	leaf	GSM1234584	other	other	0	16.2	0	0	0	0	17.9	0.2	0	0	0.3	0	0	0	0	0.5	0.2	0.3	0	0	0	0	0	0	0	0	0	0	1.2	0	0	7.6	0	6.5	0	0	0	0	0	14.9	0	0	0	0	1.7
First trifoliate_longday_GSM1234585_LD_G5_T3_B	leaf	GSM1234585	other	other	0.3	19.2	0	0	0	0	19.5	0	0	0	0.8	0	0	0	0	0	0	1.5	0	0	0	0	0	0	0	0.1	0	0	4.5	0	0	8.2	0	9.1	0	0	0	0	0	12.9	0	4.5	0	0	2.4
First trifoliate_longday_GSM1234586_LD_G5_T3_C	leaf	GSM1234586	other	other	0	16.5	0	0	0	0	13.8	0	0	0	0.3	0	0	0	0	0.4	0	1.9	0	0	0	0	0	0	0	0.1	0	0	1.7	0	0	9.7	0	14.3	0	0	0	0.2	0.3	14.3	0	0.8	0	0	0.8
First trifoliate_longday_GSM1234587_LD_G5_T5_A	leaf	GSM1234587	other	other	0	14.1	0	0	0	0	22.9	0.3	0	0	0	0	0	0	0	1	0	1.6	0	0	0.7	0	0	0	0	0	0	0	2.5	0	0	8.9	0	12.7	0	0	0	0	0	16.1	0	1.4	0	0	0
First trifoliate_longday_GSM1234588_LD_G5_T5_B	leaf	GSM1234588	other	other	0.4	14.5	0	0	0	0	16.4	0.6	0	0	0	0	0	0	0	0.9	0	4.9	0	0	1.6	0	0	0	0	0	0	0	1.2	0	0	8.9	0	13.6	0	0.2	0	0	0	13.4	0.2	0.5	0	0	0.1
First trifoliate_longday_GSM1234589_LD_G5_T5_C	leaf	GSM1234589	other	other	0	14	0	0	0	0	18.2	0.6	0	0	0	0	0	0	0	0.6	0	1.2	0	0	1.1	0	0	0	0	0.2	0	0	3.9	0	0	6.4	0	10.7	0	0	0	0	0	12.7	0	2.7	0	0	0
First trifoliate_longday_GSM1234590_LD_G6_T1_A	leaf	GSM1234590	other	other	0	15.1	0	0	0	0	16.9	0	0	0	0	0	0	0	0	0.3	0	1.6	0	0	0	0	0	0	0	0	0	0	2.2	0.2	0	9	0	10	0	0	0	0	0	16.7	0	0	0	0	6.8
First trifoliate_longday_GSM1234591_LD_G6_T1_B	leaf	GSM1234591	other	other	0.3	12.7	0	0	0	0	17.5	0	0	0	0.2	0	0	0	0	1.3	0	1.8	0	0	0.5	0	0	0	0	0	0	0	1.1	0	0	10.1	0	11.4	0.3	0	0.2	0	0.3	19.8	0	0	0	0	0.8
First trifoliate_longday_GSM1234592_LD_G6_T1_C	leaf	GSM1234592	other	other	0.3	14.7	0	0	0	0	14.8	0	0	0	0.2	0	0	0	0	1.7	0.7	1.7	0	0	0	0	0	0	0	0.2	0	0	2.4	0	0	11.7	0	10.2	0	0	0.2	0	0.6	9.3	0	0.8	0	0	1.5
First trifoliate_longday_GSM1234593_LD_G6_T3_A	leaf	GSM1234593	other	other	0	14.5	0	0	0	0	16.7	0	0	0	0.6	0	0	0	0	1	0	1.8	0	0	0.8	0	0	0	0	0	0	0	2	0	0	7.9	0	10.1	0.3	0	0	0	0.4	15.1	0	0.6	0	0	1.3
First trifoliate_longday_GSM1234594_LD_G6_T3_B	leaf	GSM1234594	other	other	0	15.6	0	0	0	0	20.7	0	0	0.4	0	0	0	0	0	0.8	0	1.9	0	0	0	0	0	0	0	0	0	0	1.3	0	0	7.2	0	9.6	0	0	0	0	0	12.4	0	0.6	0	0	0.9
First trifoliate_longday_GSM1234595_LD_G6_T3_C	leaf	GSM1234595	other	other	0	15.5	0	0	0	0	17.5	0	0	0.2	0	0	0	0	0	0.6	0	1.7	0	0	0	0	0	0	0	0	0	0	0.8	0	0	7.7	0	12.2	0	0	0	0	0	13.9	0	1.1	0	0	0.5
First trifoliate_longday_GSM1234596_LD_G6_T5_A	leaf	GSM1234596	other	other	0.3	15.3	0	0	0	0	26.5	0	0	0.4	0	0	0	0	0	0.7	0	1.5	0	0	1.3	0	0	0	0	0	0	0	4.2	0	0.2	11.4	0	12.9	0.7	0	0	0	0	13.8	0.4	0.8	0	0	0.5
First trifoliate_longday_GSM1234597_LD_G6_T5_B	leaf	GSM1234597	other	other	0.3	12.1	0	0	0	0	22.5	0	0	0	0	0	0	0	0	1.7	0	2.4	0	0	0	0	0	0	0	0	0	0	1.7	0	0	8.1	0	13.1	0	0	0	0.3	0	12.5	0	0.4	0	0	0.4
First trifoliate_longday_GSM1234598_LD_G6_T5_C	leaf	GSM1234598	other	other	0.2	14.7	0	0	0	0	17.9	0	0	0	0.4	0	0	0	0	0.7	0	2.5	0	0	1.2	0	0	0	0	0	0	0	4.5	0.2	0	9.4	0	10.9	0	0	0	0	0.3	10.6	0	0.5	0	0	0
First trifoliate_shortday_GSM1234608_SD_G1_T1_A	leaf	GSM1234608	other	other	0	12.7	0	0	1.9	3.9	12.1	1.4	2.8	0	0	0	0	0	0	1.1	0	4.9	0	0	0	0	0	0	0	10.3	5.7	0	31	0.6	0	6.3	0	21.3	2.7	0	0	0	5.6	8.3	1.8	20.4	0	0	0
First trifoliate_shortday_GSM1234609_SD_G1_T1_B	leaf	GSM1234609	other	other	0	11.9	0	0.4	1.4	1.1	12.4	2.3	0.7	0	0.6	0	0	0	0	0.8	0	3.3	0	0	0.7	0	1.3	0	0	7.9	2.3	0.2	41.5	0	0	9.2	0	22.1	0.6	0	0	0	1.9	17.2	0	16.1	0.5	0	0
First trifoliate_shortday_GSM1234610_SD_G1_T1_C	leaf	GSM1234610	other	other	0.3	12.4	0	1.6	4.1	3.5	10.6	3.5	4.1	0	0.2	0	0	0	0	0.9	0	2.6	2.6	0	1.8	0	4	0	0	10.7	4.2	0	39.1	2.3	0	8.8	0	18	2.3	0	0	0.2	5.5	12.2	2.7	16.4	0	0	0
First trifoliate_shortday_GSM1234611_SD_G1_T3_A	leaf	GSM1234611	other	other	0	13	0	0.9	2.7	2.6	17.2	4.6	4.4	0	1.3	0	0	0	0	0.5	0.4	5	1.1	0	0	0	2.2	0	0	8.2	1.1	0	34.1	0	0	11.9	0	12.4	1.3	0	0.1	0	2.1	15.2	0.8	21.8	0.1	0	0.4
First trifoliate_shortday_GSM1234612_SD_G1_T3_B	leaf	GSM1234612	other	other	0	10.9	0	0.9	2.9	2.7	10.9	2.3	3.9	0	0.9	0	0	0	0	0.8	1.7	6.2	1.8	0	0.4	0	2.4	0	0	10.3	1.7	0.1	32.7	0.2	0.3	12.5	0	11.7	1.2	0	0	0	2.8	4.8	0.4	25.6	0.2	0.2	0.3
First trifoliate_shortday_GSM1234613_SD_G1_T3_C	leaf	GSM1234613	other	other	0	12.1	0	1.4	1.5	4.3	10.8	0.5	1.9	0	1.2	0	0	0	0	0.4	0	2.6	1.4	0	0	0	2.9	0	0	8.7	3.4	0.4	30.2	0.9	0	7.7	0	12	1.2	0	0	0	2	3.8	2	22	1.1	0	1.4
First trifoliate_shortday_GSM1234614_SD_G1_T5_A	leaf	GSM1234614	other	other	0	15.5	0	1.5	1.7	3.9	18.1	2.7	3.3	0	0.3	0	0	0	0	0	1.1	6.6	1.5	0	1.5	0	2	0	0	16.3	3.2	0.5	31.9	1.2	0	11	0	15	1.9	0.4	0	0	2	9.2	1.2	32.1	0.5	0	0.1
First trifoliate_shortday_GSM1234615_SD_G1_T5_B	leaf	GSM1234615	other	other	0	17.5	0	1.8	3.6	2.6	19.9	2.4	3.8	0	0.9	0	0	0	0	0.7	1.4	5.7	2	0	0	0	3.1	0	0	9.4	1.8	0.2	27.1	0.9	0.1	8.2	0	15.6	1.2	0.5	0	0	3.3	13.1	2.7	19.6	0.2	0	0
First trifoliate_shortday_GSM1234616_SD_G1_T5_C	leaf	GSM1234616	other	other	0.5	14.4	0	1.2	2.2	2.6	23.6	2.4	6.1	0	0.8	0	0	0	0	0.3	1.8	9.4	1.1	0	0.3	0	2.1	0	0	15.2	1.2	0.5	31.2	0.4	0	10.2	0	16	1.3	0.9	0	0.1	1.3	11.1	0.4	38	1.1	0	0
First trifoliate_shortday_GSM1234617_SD_G2_T1_A	leaf	GSM1234617	other	other	0.2	10.7	0	0	0.2	1.1	17	0.6	1.7	0	1.2	0	0	0	0	0.9	0.6	1.8	0	0	0.4	0	2.4	0	0	12.8	0.3	0	32.5	0.2	0	10.1	0	18.2	0.6	0	0	0	2	11.2	0	27.5	0	0	0
First trifoliate_shortday_GSM1234618_SD_G2_T1_B	leaf	GSM1234618	other	other	0.2	11.8	0	1.4	1.8	2.9	13.3	2.8	1.8	0	1.1	0	0	0	0	0.6	0.6	4.8	1.6	0	0	0	2.4	0	0	13.1	2.1	0	40.5	0.5	0	8.1	0	13.6	0.6	0	0.2	0	2.2	10.7	0	22.4	0.2	0	0
First trifoliate_shortday_GSM1234619_SD_G2_T1_C	leaf	GSM1234619	other	other	0.1	8.6	0	0.3	4.1	5.5	13.1	2.5	3.8	0	0.4	0	0	0	0	1	0	2.1	2.3	0	0.5	0	2.8	0	0	11.4	2.3	0	33.2	1.5	0	8	0	16.5	2.6	0	0	1.1	6	9	2.5	20.1	0.2	0	0
First trifoliate_shortday_GSM1234620_SD_G2_T3_A	leaf	GSM1234620	other	other	0	14.6	0	1.6	0.9	3.3	13.8	1.7	3	0	1.2	0	0	0	0	1	0.5	3	1.5	0	0	0	1.9	0	0	10.1	1.3	0	35.8	0.6	0	11.9	0	13.3	0.7	0.3	0.1	0	2	7.5	1.1	21.4	0.1	0	1
First trifoliate_shortday_GSM1234621_SD_G2_T3_B	leaf	GSM1234621	other	other	0	13	0	0.3	3.4	3.9	13.8	1.9	2.2	0	0.7	0	0	0	0	0.7	0.9	2	1.7	0	0	0	2	0	0	9.4	3.7	0	33.8	1.2	0.2	11.1	0	10.3	1.8	0	0	0	2.8	5.9	2.7	24.1	0.1	0	0.9
First trifoliate_shortday_GSM1234622_SD_G2_T3_C	leaf	GSM1234622	other	other	0	10.9	0	1.2	2.1	3.3	13.3	0.6	1.5	0	1.9	0	0	0	0	0.6	0.4	2.7	0.7	0	0	0	2.7	0	0	7.4	2.2	0	35	0.8	0	8.4	0	12.1	1.4	0.2	0	0	1.8	5.1	1.9	21.9	0.3	0	2.1
First trifoliate_shortday_GSM1234623_SD_G2_T5_A	leaf	GSM1234623	other	other	0.3	17.2	0	0.6	4.1	6.7	19.1	3.1	3.4	0	1.7	0	0	0	0	2.1	0.7	7.4	3.5	0	0	0	3.8	0	0	15.9	5.5	0	35	1.8	0	9.8	0	19.2	2.8	0	0	0	5.6	4.5	2.8	28.8	0.3	0	0
First trifoliate_shortday_GSM1234624_SD_G2_T5_B	leaf	GSM1234624	other	other	0.2	14	0	0.7	2.2	3.3	16.9	1.5	3.8	0	0.2	0	0	0	0	0.2	0	7.3	2.3	0	0	0	2.4	0	0	16.3	1.3	0	37.6	0.4	0	9	0	14	1.7	0.4	0	0	2.2	9.2	0.6	31.6	0	0	0
First trifoliate_shortday_GSM1234625_SD_G2_T5_C	leaf	GSM1234625	other	other	0.4	15.5	0	1.7	2.7	3.2	22	1.7	2.4	0	1.3	0	0	0	0	0.4	0	4	2.3	0	0	0	2.7	0	0	16.3	1.5	0.2	36.6	1.9	0	7.2	0	13.2	2.2	1.7	0	0	3.6	8.1	0	28.6	0.5	0	0.4
First trifoliate_shortday_GSM1234626_SD_G3_T1_A	leaf	GSM1234626	other	other	0.3	11.6	0	0.8	3.1	4.8	15	2	3.4	0.2	0.5	0	0	0	0	0.5	0	6.2	1.3	0	1.5	0	2.4	0	0	12.3	3.9	0	37.1	0	0	8.3	0	18.5	1.4	0	0	0	4.9	13.9	2.8	25.5	0	0	0
First trifoliate_shortday_GSM1234627_SD_G3_T1_B	leaf	GSM1234627	other	other	0.9	13.7	0	0	0.4	3.4	15.4	1.1	0.4	0	0	0	0	0	0	0.2	0	5.5	0.6	0	0.4	0	1.2	0	0	6.2	3.2	0	41.6	0.3	0	10.2	0	25.1	2.5	0	0	0	2.4	17.4	2.1	10.8	0.2	0	0
First trifoliate_shortday_GSM1234628_SD_G3_T1_C	leaf	GSM1234628	other	other	0.4	10.2	0	0.4	2.2	3.6	13	1.8	1.4	0	0	0	0	0	0	0	0.2	6.1	1.7	0	0.7	0	3.5	0	0	11	5.3	0	35.5	0.6	0.2	10.3	0	18.1	2.2	0	0	0	2.7	10.4	1.8	21	0.2	0.3	0
First trifoliate_shortday_GSM1234629_SD_G3_T3_A	leaf	GSM1234629	other	other	0	14	0	1.1	0.2	2.5	17	0.3	0.3	0	0.9	0	0	0	0	0	0	3.6	1	0	0	0	1	0	0	5.4	1.7	0	27	0.3	0	8.4	0.1	9.4	2.4	0	0	0	2.1	6.2	0.7	16.1	0	0	0.8
First trifoliate_shortday_GSM1234630_SD_G3_T3_B	leaf	GSM1234630	other	other	0	10.3	0	1.5	1.5	6.6	9.2	1.8	3.3	0	2.2	0	0	0	0	0.4	0	4.2	1.8	0	0.1	0	3	0	0	6.9	4.3	0.2	30.9	1.1	0	10.8	0	12.3	3.1	0	0	0	3.9	6.5	2.5	18.1	0	0	0.5
First trifoliate_shortday_GSM1234631_SD_G3_T3_C	leaf	GSM1234631	other	other	0	12.2	0	1	1	4.7	10.4	1.5	0.8	0	1.6	0	0	0	0	0.4	0	3.7	0.9	0	0	0	2.8	0	0	5.4	1.8	0	29.4	0.6	0	10.3	0	12.9	2.1	0	0	0	3	4.6	2.1	15.2	0	0	0.2
First trifoliate_shortday_GSM1234632_SD_G3_T5_A	leaf	GSM1234632	other	other	0.2	17.5	0	0.8	3.2	7.9	13.2	2.5	1.6	0	0.9	0	0	0	0	0	0	6.1	2.7	0	0.5	0	5.6	0	0	12.9	6.9	0	34.4	1.2	0	10.2	0	15.2	3.4	0.6	0	0	6	9.8	4.6	24.1	0.5	0	0
First trifoliate_shortday_GSM1234633_SD_G3_T5_B	leaf	GSM1234633	other	other	0.2	18.4	0	1.3	2.2	4.5	15.7	2.5	1.7	0	1	0	0	0	0	1.3	0	9.4	1.9	0	1	0	4	0	0	12.4	6.1	0	38.5	0.9	0	11.8	0	16.5	2.2	0	0	0	4.2	10.3	4.2	22.2	0	0	0
First trifoliate_shortday_GSM1234634_SD_G3_T5_C	leaf	GSM1234634	other	other	0	16.5	0	0.3	3.6	5.3	15.7	1.8	2.9	0.2	0.5	0	0	0	0	0.8	0	8.3	1.5	0	0	0	6.2	0	0	10.4	3.3	0	34	0	0	9.6	0	12.9	2.2	0.3	0	0	5.6	14.1	3	22.5	0.2	0	0
First trifoliate_shortday_GSM1234635_SD_G4_T1_A	leaf	GSM1234635	other	other	0.2	10.6	0	0.2	1.1	2.3	15.3	1.2	2.2	0	0.3	0	0	0	0	1.2	0	4.4	0.5	0	0.4	0	1.4	0	0	11.8	3.2	0	35.3	0.7	0	10.1	0	17.7	1.8	0	0.2	0	2.4	10.6	1.1	29.4	0	0	0
First trifoliate_shortday_GSM1234636_SD_G4_T1_B	leaf	GSM1234636	other	other	0.4	11.9	0	0	1.8	4.2	14.8	1.6	1.8	0	0.4	0	0	0	0	0.8	0	5.9	1.2	0	0.8	0	1.3	0	0	9.4	2.3	0	38	0.9	0	9.6	0	17.2	1.4	0	0.1	0	2.9	17.7	2.2	19.6	0.7	0	0
First trifoliate_shortday_GSM1234637_SD_G4_T1_C	leaf	GSM1234637	other	other	0.2	9.7	0	0	0.7	1.3	9.2	1.1	1.7	0.3	0	0	0	0	0	0.3	0	5.3	0.5	0	1.1	0	1.9	0	0	10.2	0	0	34.7	0	0	11	0	15.8	0.9	0	0	0	1.6	10.2	1.7	19.4	0	0	0
First trifoliate_shortday_GSM1234638_SD_G4_T3_A	leaf	GSM1234638	other	other	0	13.4	0	0.4	1.2	4.9	12.9	1.3	1.5	0	1	0	0	0	0	0.5	0.2	5.8	0.7	0	0	0	4.1	0	0.3	6.5	3	0	32.2	0.2	0	10.1	0	14.7	1.9	0	0	0	3.2	8.4	4.2	15.6	0.3	0	0.2
First trifoliate_shortday_GSM1234639_SD_G4_T3_B	leaf	GSM1234639	other	other	0	9.8	0	0.7	2.1	2.9	9	2	1	0	1.2	0	0	0	0	0.5	0	4.7	1	0	0.6	0	2.6	0	0	6.8	2.5	0	29.3	0	0	9.3	0	15	3.3	0	0	0	2.6	3.9	1.6	15.7	0	0	0.4
First trifoliate_shortday_GSM1234640_SD_G4_T3_C	leaf	GSM1234640	other	other	0	9.5	0	0	3.6	3.2	13.8	2	3.2	0	1.1	0	0	0	0	0	0	2.8	0.5	0	0	0	1.9	0	0	8.9	2.4	0	33.9	0	0	8	0	13.2	1.7	0	0	0	3.2	5.1	0.4	20.2	0	0	1
First trifoliate_shortday_GSM1234641_SD_G4_T5_A	leaf	GSM1234641	other	other	0	16.1	0	0.4	1.6	4.5	16.8	1.3	2.2	0	0.6	0	0	0	0	0.9	0	6.3	1.8	0	1.2	0	3.7	0	0	14.1	3	0	34.5	0.7	0	9	0	14.9	1.7	0	0	0	3.2	6	2.8	36.5	0	0	0
First trifoliate_shortday_GSM1234642_SD_G4_T5_B	leaf	GSM1234642	other	other	0	23	0	0	0	1.2	18	0.3	1.4	0	0	0	0	0	0	0.3	0	5.2	0.6	0	0.7	0	0.5	0	0	7.3	0.5	0	36.5	0	0	9.8	0	15.7	0.2	0	0	0	0.6	16.3	0	13.9	0.3	0	0
First trifoliate_shortday_GSM1234643_SD_G4_T5_C	leaf	GSM1234643	other	other	0.1	13.2	0	0.7	1.5	2.9	16.3	1.7	2.2	0	0.5	0	0	0	0	1.4	0	9.2	1.1	0	1.6	0	2.5	0.1	0	12.2	2.4	0	34.6	0.5	0	10.3	0	15.9	1	0.3	0	0	2.8	13	1.2	27.8	0	0.2	0
First trifoliate_shortday_GSM1234644_SD_G5_T1_A	leaf	GSM1234644	other	other	0.4	10.7	0	0.2	1.6	3.4	13.1	1.5	1.7	0.2	0	0	0	0	0	0	0	6.6	1.9	0	0.9	0	2.8	0	0	9.9	3.1	0	38.3	0.7	0	10.9	0	18.4	1.4	0	0.2	0	3.9	13.1	1	19.7	0	0	0
First trifoliate_shortday_GSM1234645_SD_G5_T1_B	leaf	GSM1234645	other	other	0.6	10.6	0	0.3	0	1	14.8	1	1.5	0	0	0	0	0	0	0.7	0	3.6	0	0	0	0	0.5	0	0	9.3	0	0	36.1	0	0	8.5	0	21.2	0.3	0	0	0	2.3	14	0	16.7	0	0	0
First trifoliate_shortday_GSM1234646_SD_G5_T1_C	leaf	GSM1234646	other	other	0.5	11.3	0	0.6	0.8	4.2	16.5	2.3	4.2	0.5	0.4	0	0	0	0	1.1	0	5.3	0.8	0	4.4	0	3.3	0	0	10.9	3.6	0	32.3	1	0	11.9	0	18.5	1.5	0.3	0	0.3	4.6	10.1	3.3	19.9	0	0	0
First trifoliate_shortday_GSM1234647_SD_G5_T3_A	leaf	GSM1234647	other	other	0	13.6	0	0	0.9	1.9	16.3	2.6	2.5	0	0	0	0	0	0	0.5	0.3	3.7	0.6	0	0.3	0	1.6	0	0	6.9	2.5	0.3	28.9	0	0	9.8	0	12.6	1.9	0	0	0	1.9	8	1.7	19.5	0.2	0	0.3
First trifoliate_shortday_GSM1234648_SD_G5_T3_B	leaf	GSM1234648	other	other	0	13	0	1.1	2.2	3.8	10.8	0.8	2	0	0.4	0	0	0	0	0.9	0	2.5	0.9	0	0.3	0	2.5	0	0	7.6	1.2	0	33.4	0	0	11.8	0	14	1.7	0.3	0	0.3	2.5	4.8	1.4	20.8	0.1	0.1	1
First trifoliate_shortday_GSM1234649_SD_G5_T3_C	leaf	GSM1234649	other	other	0	12.2	0	0	1.5	2.7	7.4	1.6	2.5	0	0	0	0	0	0	0.5	0	1.7	0.6	0	0	0	2	0	0	8.5	1.3	0	31.2	0.7	0	7	0	9.1	0.8	0	0	0	1.4	3.2	2.4	23.7	0.6	0	0.3
First trifoliate_shortday_GSM1234650_SD_G5_T5_A	leaf	GSM1234650	other	other	0	16.5	0	0.9	1.8	4.6	15.4	1.1	2.6	0	1.1	0	0	0	0	1.2	0	7.3	2	0	1.3	0	4.3	0	0	16.2	3.1	0	36.6	1.5	0.2	9.9	0	16.2	1.7	0.7	0	0.2	2.8	6.8	2.4	28.2	0.1	0	0.2
First trifoliate_shortday_GSM1234651_SD_G5_T5_B	leaf	GSM1234651	other	other	0.2	15.2	0	0.9	2.4	3.9	17.7	1.4	2.6	0.3	0	0	0	0	0	0	1.1	8.9	1.7	0	1.2	0	2.8	0	0	12.7	2.4	0	36	0.2	0	11.8	0	13.5	3.1	0.3	0	0.3	3.5	7.7	2.2	28	0	0	0
First trifoliate_shortday_GSM1234652_SD_G5_T5_C	leaf	GSM1234652	other	other	0.2	18.5	0	1.6	3.2	4	18.7	2.6	3.1	0.2	0.7	0	0	0	0	1.5	1	11.3	1.8	0	1.1	0	2.2	0	0	17	2	1.5	33.8	1	0	9	0	13.9	2.7	0.6	0	0	2.8	9.6	2	33	2.4	0	0
First trifoliate_shortday_GSM1234653_SD_G6_T1_A	leaf	GSM1234653	other	other	0.4	14.3	0	0	1.7	3.8	16.3	1.1	1.3	0	0.9	0	0	0	0	0	0.3	3.7	0.5	0	1.2	0	3.1	0	0	11.6	1	0	27.2	0	0.3	8.8	0	19.8	1.5	0	0	0	2.4	14.3	2.4	16.3	0	0	0
First trifoliate_shortday_GSM1234654_SD_G6_T1_B	leaf	GSM1234654	other	other	0.4	11.7	0	2.2	0.3	5.4	10.8	2.8	1.6	0	0.4	0	0	0	0	0	1.6	4.8	0	0	0	0	1.5	0	0	11.3	1.1	3.7	37.5	1.6	0	9.2	0	18.1	1.5	0.8	0	0	1.4	14.3	0	19.5	3.9	0	0
First trifoliate_shortday_GSM1234655_SD_G6_T1_C	leaf	GSM1234655	other	other	0.6	11.6	0	0.7	1.6	3.1	12.3	1.3	1.1	0	0.4	0	0	0	0	0.3	0	4.6	0.4	0	0.8	0	2.5	0	0	11.7	2.6	0	35.7	0	0	8.5	0	16.6	1	0	0	0	2.4	10.2	1.6	17.9	0	0	0
First trifoliate_shortday_GSM1234656_SD_G6_T3_A	leaf	GSM1234656	other	other	0	11	0	1	1	2.7	10.9	2	1.8	0	0.8	0	0	0	0	0.5	0.3	6.2	1.5	0	0	0	0.6	0	0	8	1	0	34.3	0.6	0	11.9	0	10.6	1	0.7	0	0.1	2.4	4.1	0.3	20	0	0	0.9
First trifoliate_shortday_GSM1234657_SD_G6_T3_B	leaf	GSM1234657	other	other	0	12.1	0	0.5	1.9	2	13.4	2.1	4.1	0	0.7	0	0	0	0.2	0.5	0.5	4.7	1.5	0	0	0	2.4	0	0	9.6	1.9	0.8	33.8	1.2	0	8	0	13.2	2.2	0.7	0	0	2.6	6	2.4	24.7	2.9	0	0.3
First trifoliate_shortday_GSM1234658_SD_G6_T3_C	leaf	GSM1234658	other	other	0	12.7	0	1	1.5	2.7	11.3	1.7	2	0	1.3	0	0	0	0	0.3	0.5	4.7	0.3	0	0	0	2	0	0	8.5	1.6	0.6	32.6	0.8	0.2	10.2	0	11.6	1.5	0.3	0	0	1	6.3	1	22	1.6	0	0.6
First trifoliate_shortday_GSM1234659_SD_G6_T5_A	leaf	GSM1234659	other	other	0.3	15.5	0	1	0.9	3.6	16.3	1.8	2.6	0	0.5	0	0	0	0	0.3	1.8	8.1	0.6	0	0	0	2.7	0	0	14.2	0.7	0.9	30.1	1.3	0	9.7	0	15.7	2.5	0.9	0	0	2.5	5	1	31	1.8	0	0
First trifoliate_shortday_GSM1234660_SD_G6_T5_B	leaf	GSM1234660	other	other	0	15.9	0	1.8	1.5	3.1	16.1	3.2	1.8	0	0.7	0	0	0	0	0.6	3.1	9.3	1.5	0	0	0	0.9	0	0	12	1.2	1.9	33.9	1.2	0	9.6	0	12	2.9	0.6	0	0	1.3	12.4	0.9	30.3	5.5	0	0
First trifoliate_shortday_GSM1234661_SD_G6_T5_C	leaf	GSM1234661	other	other	0.1	16.8	0	1.4	2	3.2	18.9	1.6	3.2	0	0.9	0	0	0	0	1.6	1.3	8.1	0.5	0	0.8	0	2	0	0	17.7	2.8	0.2	36	0.6	0	9.1	0	15.2	1.5	0.4	0	0	1.5	9.2	1.1	33.3	0.4	0	0.1
floral buds_--_GSM721733_Floral Bud	flower	GSM721733	other	other	0.5	9.3	0	18.6	27.8	58.7	9.5	23.7	22.1	0.7	14.9	0	0	0	0	2.1	2.7	7.9	33.4	0	0.4	0	48.2	0.3	0	6.3	60.8	2.7	25.7	21.5	0.6	6.3	0	28.4	45.3	11.2	0	0.1	52.4	5.4	48.3	9.2	7.4	0	0
flower bud_--_SRX4103149_Symptomatic flower bud tissue of soybean infected with phytoplasma	flower	SRX4103149	other	other	0.6	16.4	0.2	0.4	0	0.2	13.9	0.9	12.9	0.4	0	0	1.8	1	0	10.8	2.7	6.4	0.6	1.5	0	0	0	0.1	0.7	15.6	0	0.3	24.2	0.4	0	3.7	0.2	10.1	1.3	0	0	0.2	1	1.3	0.7	44.5	0.2	0.2	0.5
flower bud_--_SRX4103150_Asymptomatic flower bud tissue of soybean control	flower	SRX4103150	other	other	0	9.4	0	0.8	0	0	7.6	0.5	14.3	0.3	0.8	0	0	0	0	18.1	1	11.1	0	0	0	0	0	0.5	0	22.2	0	0	36.1	0	0.2	6.9	0	3.7	0	0	0	0	0	2.8	0	54.2	1.8	0	0
flower bud_--_SRX4405733_DN_WH	flower	SRX4405733	other	other	0.2	1.9	0	25.7	46.8	46.4	0.2	29.5	34.3	0.9	18.8	0	0	0	0	3.3	8.9	2.8	40.4	0	0.9	0	52.8	2.1	0.1	9.7	57.5	8.6	18.8	24.7	1.2	0.4	0	14	44.9	12.7	0.4	0.1	49.1	1.7	48.9	13.9	16.2	0.1	0.7
flower bud_--_SRX4405741_HN_WH	flower	SRX4405741	other	other	0	3.2	0	28.5	46.7	70.6	0.8	30.4	41.7	0.8	17	0	0	0	0	2.6	4.3	2.6	46.8	0	0	0	62.8	1.8	0	10.3	66.9	5.7	19.9	25.7	0.1	0.9	0	12.7	51.4	16.5	0.5	0	62	2	54.2	16.4	11.3	0	2.2
flower bud_--_SRX4405742_NF_WH	flower	SRX4405742	other	other	0	7.1	0	27.3	58.4	67.1	2.4	27.4	47.3	0	11.8	0	0	0	0	1.7	5.7	6.1	42.4	0	0.4	0	44.7	2.4	0	9.7	58.4	5	18.2	24.5	0	0.4	0	11.5	55.8	17.1	0.1	0.1	52.9	3.5	47.4	17.5	9.8	0.6	1.5
flower bud_--_SRX4405759_HF_WH	flower	SRX4405759	other	other	0.2	5.1	0	25	58.5	70	0.7	26.9	47	1	13.3	0	0	0	0	2.8	6.1	4.7	40.9	0	0	0	52.1	2.3	0	10.4	61.4	5.6	19.8	24.5	0.2	1	0	14.2	49.2	14.4	0.6	0	55.9	2.3	48.2	18.3	12.2	0.2	5.4
flower bud_--_SRX838051_NJCMS1A	flower	SRX838051	other	other	0	2.9	0	24.8	39.9	50.7	0.8	30.8	29.1	0.6	27	0	0	0	0	4.5	4.7	8.9	40.8	0	2.2	0	53.5	1.1	0.6	11.3	58.2	7.4	21.6	28.5	0.7	0.6	0	23.3	54.8	13.5	0.1	0	50.5	4.3	54.2	14.6	12.7	0	1.4
flower bud_--_SRX838052_NJCMS1B	flower	SRX838052	other	other	0	2.9	0	22.9	30.9	54	1.4	31.6	24.1	0.5	27.6	0	0	0	0	4.9	3.9	7.8	36.8	0	0.5	0	56	0.9	0.8	8.8	62.8	5	19.3	28.6	2	1.2	0	19.4	56.8	13.8	0.1	0	55	3.3	55	12.5	12.5	0	1.3
Flower bud_high temperature_SRX9499664_NF1HT-1	flower	SRX9499664	Heat	Abiotics stress	0.3	0.6	0	25.6	44.5	61.7	0.3	39.3	30.7	1.3	19.6	0	0	0	3	4.4	5.7	6.7	43.7	0	3.2	0	80.5	0.5	0	10.1	61.9	1.5	18.5	28.5	0.1	1.5	0	14.4	69.5	9.9	0.8	0	87.4	3.6	47.9	13.3	6.6	0	0
Flower bud_high temperature_SRX9499665_YF1HT-1	flower	SRX9499665	Heat	Abiotics stress	0.3	1.9	0	34.5	45.3	56.9	1.6	36.4	26.9	1.7	17.1	0	0	0	9	4.4	7.6	4.1	40.1	0	3.9	0	77.5	1.1	0	9.2	58.4	3.5	17.6	28.3	0	0.9	0	23.6	65.8	12.8	0.8	0	83.9	5	44.4	12.4	9.7	0	0.2
Flower bud_high temperature_SRX9500705_NF1HT-3	flower	SRX9500705	Heat	Abiotics stress	0	0.3	0	28.1	48.7	53.9	0	38.6	27.2	1.6	19.2	0	0	0.2	6	5.9	7.3	5.4	39.5	0	4.5	0	79.5	0.1	0.5	9.1	58.3	1.3	17.8	27.9	0.4	1.2	0	14.3	68.4	10.2	0.7	0.2	89.5	3.2	47.2	12.7	9	0	0.6
Flower bud_high temperature_SRX9500706_YF1HT-3	flower	SRX9500706	Heat	Abiotics stress	1.1	0.6	0	34.9	41.9	56.5	0.3	37.4	27.6	2.2	17.5	0	0	0	3.3	4.4	6.5	3	41.2	0	4.3	0.2	78	0.8	0.1	8.7	55.3	5.8	18.9	30.3	0	0.7	0	24.8	67	13.4	0.7	0	82.1	4.5	40.6	13.2	10.7	0	0.4
Flower bud_high temperature_SRX9513126_NF1HT-2	flower	SRX9513126	Heat	Abiotics stress	0	1	0	26.7	52.1	54.8	0.1	38.4	24.4	1.1	20.2	0	0	0	2.1	5.5	6.7	6	40.8	0	4.7	0	81.2	0.3	0	8.7	56.7	3.8	16.1	30.1	0.2	2	0	14.6	69.4	9.9	0.9	0	87.8	3.9	46.9	12.8	7.6	0	0.4
Flower bud_high temperature_SRX9513127_YF1HT-2	flower	SRX9513127	Heat	Abiotics stress	0.7	0.9	0	29.9	43	55.6	0.4	35.3	33.2	1	21.9	0	0	0	3.9	6.6	5.8	2.8	38.3	0	7.2	0	74.8	0.8	0.7	8.7	56.2	6.7	22.5	27.8	0	1	0	27	64.4	10.7	0.9	0	77.7	3.6	37.5	13.8	14.4	0	0.2
Flower bud_normal temperature_SRX9493785_NF1NT-1	flower	SRX9493785	other	other	0.9	3.9	0.1	23.5	29.8	55	1.7	32.2	30.5	0.5	16.6	0	0	0	1.1	7.2	7.3	7.4	34.8	0	2.6	0.5	71.8	1.6	1.3	14	43.4	4.4	19	22.2	1.7	1.3	0.1	12.3	53.3	12.1	0.6	0.4	72.5	3.5	37.5	21.1	12.5	0.6	0.8
Flower bud_normal temperature_SRX9496037_YF1NT-1	flower	SRX9496037	other	other	0.8	2.2	0	28.7	38.6	55.1	1.4	34.9	34.9	1.5	14.7	0.2	0	0	2.2	5.5	7.8	5.6	35.9	0.5	6.1	0	74.8	1	0.2	14.4	45.6	4.3	19.5	20.3	0.6	1.1	0	16.2	52.2	13.8	0.4	0	72.3	2.7	36.1	21.7	9.3	0.2	0.8
Flower bud_normal temperature_SRX9524847_NF1NT-1	flower	SRX9524847	other	other	0.7	3.3	0.2	23.6	46.8	53.4	1.7	32.5	33.2	1.2	15.1	0	0	0.2	4.5	7.8	9.2	7.2	33.3	0	3.8	0.5	70.5	0.9	0.3	14	44.4	3.5	21.1	19.9	1.8	1.6	0.9	11.6	55.5	13.4	2.1	0.5	72.7	4	38.6	21.7	9.1	0.3	1
Flower bud_normal temperature_SRX9524848_YF1NT-1	flower	SRX9524848	other	other	0.6	1.2	0	28.9	41.4	55.9	0.9	38	30.7	1.1	15.4	0	0	0	2	6.5	7.9	4.7	36.1	0	4.8	0	76.2	1.2	0.7	13.2	48	4.9	21	20.9	1.2	0.8	0.4	17.7	54.5	12.4	0.6	0	72.5	3.2	38.6	20.6	12.2	0	1.4
Flower bud_normal temperature_SRX9525458_NF1NT-2	flower	SRX9525458	other	other	0.9	4.1	0	24.2	32.2	47.2	1.4	32.7	30.4	1.2	17.1	0.3	0	0.8	1.4	6.7	8.7	7.2	31.9	0	3.4	0	65.5	1.2	0.5	14.3	42.3	4.2	18.9	17.8	2.4	1.5	0.9	10.9	47	14.1	1	0.3	62.3	2.6	37.5	21.4	10.2	0.2	0.8
Flower bud_normal temperature_SRX9525459_YF1NT-2	flower	SRX9525459	other	other	0.6	2.8	0	28.4	38.5	58.7	0.3	35.7	36.9	1.9	17	0	0	0.3	1.7	5.9	6.9	5.7	37.7	0	5	0	83.1	1.5	0.8	13.3	50.3	4.6	20.2	22.7	0.9	0.4	0	20.2	58.1	14.1	0.3	0.4	82.1	2.4	39.1	20.4	11.1	0	0.6
Flower, stem and leaf_--_SRX6405664_Flower, stem and leaf mixed transcriptome	flower	SRX6405664	other	other	0.4	11.9	0	16.2	18.7	9.9	7.9	17.9	12.7	0	5.9	0	0	0	0.2	0.9	5.7	9	10.7	0	2.9	0	23.6	0.1	0.1	16.1	14.6	4.7	31.2	9.8	0.7	13.6	0	21.4	14.2	4	0.3	1.4	22.2	8	14.9	25.8	6.3	0.1	0.6
flower_--_SRX017409_Stacey_Flower	flower	SRX017409	other	other	0	2.5	0	12.5	20.5	7.4	6.4	11.7	10.7	0	7.2	0	0	0	0	0	0	0	8.9	0	11.8	0	68.8	0	0	1.7	26.8	0	7.5	11.6	0	5.4	0	14.5	6.9	1.8	1.2	0	60.1	6.2	27.3	2.5	2.7	0	0
flower_--_SRX304899_HiPro flower	flower	SRX304899	other	other	0	0	0	20.2	66.5	18.1	0	35.8	27.4	0	28.7	0	0	0	2.4	0	9.6	0	25.9	0	12.1	0	124.8	0	0	10.1	104.8	0	17.6	12.4	1.6	0	0	21.8	29.8	3.9	0	0.8	167.9	1.6	113.3	15.8	8.4	0	0
flower_--_SRX4405735_HN_H	flower	SRX4405735	other	other	0.9	0.5	0	27.6	36	20.1	0.1	34.4	35	0.4	8.9	0	0	0	0.2	0.7	17.6	0.7	30.9	0	4.6	0	58.2	0.3	0	14.4	17	20.8	25.3	22.9	0.7	1.3	0	15.3	38.7	13.4	0.3	0.2	38.7	1.8	14.2	24.4	30.3	0	0.2
flower_--_SRX4405738_NF_H	flower	SRX4405738	other	other	0.2	0.3	0	26.1	39.9	20.7	0.1	37.9	30.5	0.4	7.2	0	0	0	9.2	1.4	11.4	0.4	27.8	0	18.2	0	56.9	0.2	0	11.8	36	8.9	19	22.9	0.8	1.8	0.1	20.1	38.6	7.4	0.2	0.8	54.4	3.5	32	18.5	17.3	0	0.3
flower_--_SRX4405749_HF_H	flower	SRX4405749	other	other	0.6	0.3	0	26.1	35.3	22.7	0	32.2	30.8	0.3	5.5	0	0	0	0.2	1.7	16.6	1.7	34.6	0	3.9	0	46.9	0.3	0	18	10.6	18.8	28.6	23.8	0	1.1	0	18.5	28.6	14.7	0.4	0	29.6	2.6	9.9	33.2	29.5	0	0.1
flower_--_SRX4405754_DN_H	flower	SRX4405754	other	other	1	0.2	0	25.2	42.3	22.9	0	37.9	29.9	0.5	7.7	0	0	0	2.8	1.9	14.7	0.1	28.4	0	7.1	0	53.6	0	0	12.6	15.5	16.7	19.1	22.3	0	0.4	0	19.3	28.1	11.9	0.3	0	48.8	2.5	16.2	22	24.9	0	0
Flower_--_SRX474430_Flower2	flower	SRX474430	other	other	0.3	0.3	0	35.4	37.7	87.5	0	48.5	22.3	0.2	11.6	0	0	0	1.2	1.9	3.9	2.7	44	0	1.8	0	85.1	0	0	9.3	95.7	4.6	16.4	22.6	1.4	0.8	0	18	63.7	8.1	0	0	105.9	0.7	84.3	12.6	9.7	0	1.5
Flower_--_SRX474431_Flower3	flower	SRX474431	other	other	0	0.2	0	69.1	51.8	22.6	0	59.8	31.2	1.9	7.3	0	0	0	7.7	3.1	7.8	0.3	28.3	0	23.9	0	102	0	0	3.7	58.7	3.4	10.4	20.8	0.2	0.6	0	20.5	38.4	2.8	0.1	0.7	114.4	0.9	59.1	8.2	14	0	0
Flower_--_SRX474432_Flower5	flower	SRX474432	other	other	0	0	0	20	8.7	23.5	0	22.3	7.7	1.3	4.1	0	0	0	0	0	25	0.3	11.4	0	0.6	0	3.3	0	0	16.2	0.8	22	22.3	15.5	0.5	0	0	28.7	13.8	14.6	0	0	2.1	6.1	0	25.3	43.5	0	4.2
Flower_--_SRX474433_Flower4	flower	SRX474433	other	other	0.2	0	0	48.9	49.1	21	0	48.4	29.7	0.4	11	0	0	0	6.2	1.1	9.5	1.3	24.4	0	32.5	0	77.7	0.1	0	10.1	40.5	8.5	17	18.8	0.3	0.4	0	22	34.3	5.5	0.3	0.4	78.4	1	35.4	17.2	18.4	0	2.6
Flower_--_SRX474445_Flower1	flower	SRX474445	other	other	0	4.9	0	24.9	43.1	59.3	2.7	38	48.7	0	18.9	0	0	0	0	3.4	3.2	2	29.8	0	0.8	0	58.6	1.2	0	8.7	70.7	2	18.4	20.6	0.4	0.7	0	18	47.3	12.2	0	0	66.3	2.5	61.6	11.9	7.9	0.2	0.1
flower_--_SRX6788895_GmICC1	flower	SRX6788895	other	other	0.1	2.1	0	24.6	28.4	40.6	0.7	24.1	27.8	1.1	17.5	0	0	0	0.3	5	7.8	6.2	30.3	0	2.3	0	34.9	1.5	0.3	9.4	38.6	4.8	18.1	20.5	4.3	1.2	0	14	36.3	11.8	0.1	0	42.5	4.8	35.3	13	11.7	0.1	2.5
flower_--_SRX6788896_GmICC1	flower	SRX6788896	other	other	0.3	1.9	0	23.7	25.9	41.8	2	25.1	27	1.8	16	0	0	0	0	4.5	8	5.8	31.2	0	3.7	0	39.3	1.2	0.2	9.5	38.4	5.2	20.2	21.4	3.8	2.2	0	16	36.5	13.2	0	0	42.5	4.5	35.4	13.2	12.1	0	2.5
Flower_Control_SRX450917_Block1_Control_R2	flower	SRX450917	other	other	0.2	0.3	0	29.2	37.3	26	0	37.5	34.5	0.4	5.7	0	0	0	2.6	1.4	13.9	1.6	30.9	0	4.9	0	46.9	0.1	0	14.6	30.2	8.8	11.2	5.3	0.5	1	0	20.2	21	10.4	0.6	0	42.5	1.7	26	26.6	14.9	0	0.1
Flower_Control_SRX450921_Block2_Control_R2	flower	SRX450921	other	other	0.2	0.4	0	32	43.2	17.1	0	41.1	41.1	0.3	6.5	0	0	0	0.7	2.7	19.5	2.5	41.7	0	2.3	0	35.6	0.1	0	19.6	15.5	13.2	17.7	5.9	0	2.2	0	17.2	17.1	16.4	0	0.2	19.8	1.2	13.4	35.6	24.6	0	0
Flower_Control_SRX450925_Block3_Control_R2	flower	SRX450925	other	other	0.3	0	0	30.8	30.5	31.8	0.1	36.8	32	0.2	4.6	0	0	0	1.2	0.9	18.4	1.6	31.9	0	1.1	0	32.8	0	0	16.1	21.2	9.1	12.6	4.4	0.2	1.4	0	18.2	15.2	13.7	0.5	0.1	27.3	0.9	16.9	26.5	21.7	0	0
Flower_Control_SRX450929_Block4_Control_R2	flower	SRX450929	other	other	0.2	0.9	0	28.3	36.9	40.9	0.9	40.6	33.6	0.1	10.7	0	0	0	0.4	1.3	11.7	2.3	41.7	0	2.2	0	47.9	0.4	0	12.9	37.5	8.9	13.6	6.4	0.4	1.2	0	18.1	28.2	10.9	0.2	0.1	40.1	1.1	30.2	20.8	16	0	0.1
Flower_Ozone_SRX450919_Block1_Ozone_R2	flower	SRX450919	Ozone	Abiotics stress	0.1	0	0	29.3	24.8	24.9	0	35	26	0.3	6.6	0	0	0	0.6	0.7	19	1.3	31.5	0	1.8	0	33.8	0.1	0	16.7	16.5	14.4	12.1	5.1	0.5	0.8	0	21.1	15.4	14.6	0.1	0	26.7	2	13.2	24.5	21	0	0
Flower_Ozone_SRX450923_Block2_Ozone_R2	flower	SRX450923	Ozone	Abiotics stress	0	0	0	28.9	19.8	14.7	0	32.9	17.5	0.4	3	0.1	0	0	0.1	0.3	26.6	0.9	19.4	0	1.4	0	21.5	0	0	19	6.3	13.2	14.2	4.3	0.2	1	0	16.1	6.9	16.1	0.2	0.1	18.6	2.4	5.5	30.1	19.8	0	0.1
Flower_Ozone_SRX450927_Block3_Ozone_R2	flower	SRX450927	Ozone	Abiotics stress	0.3	0.1	0	29.1	28.9	23.9	0	33.3	24.4	0.1	4.8	0	0	0	0.5	0.7	21.7	1	23.3	0	2	0	26.5	0.2	0	18.6	16.8	13.1	13.1	4.9	0.3	0.9	0	18.1	11.5	16	0.1	0.3	26.7	1.4	15	27.2	23.7	0	0.1
Flower_Ozone_SRX450931_Block4_Ozone_R2	flower	SRX450931	Ozone	Abiotics stress	0.1	0.5	0	33	32.2	24.9	0.5	38.7	31.4	0.5	5.3	0	0	0	0.6	0.7	26.8	1	28.3	0	1.8	0	31.4	0.4	0	22.8	23.5	14.9	16.9	7.1	0.3	1.2	0	19	15.6	17.7	0.2	0.1	27.3	1.9	19.2	30.6	25.1	0.1	0
Flowers, F3, F5 and F7_--_SRX2351848_SA	flower	SRX2351848	other	other	0	0	0	27.3	11.5	14.2	0	33.4	5.6	0	4.6	0	0	0	0.4	0.6	52.3	0.3	11.6	0	1.6	0	8	0.3	0	31.6	0	21.6	25.5	15.6	0	0.5	0	14.6	13.6	16.6	0.2	0	6.9	1.2	0.4	53.1	32.8	0	0
germ_--_SRX9290408_MON87705_G	germ	SRX9290408	other	other	0.8	0	0	0	0	0	0	0	0	0	6.2	0	0	0	0	0	0	0	0	0	0	0	0	0	0	0	0	0	0	0	0	0	0	9.7	0	0	0	0	0	0	0	0	0	0	0
germ_--_SRX9290412_A3525_G	germ	SRX9290412	other	other	0	0	0	0	0	0	0	0	0	0	9.4	0	0	0	0	0	0	0	0	0	0	0	0	0	0	0	0	0	0	0	0	0	0	8.8	0	0	0	0	0	0	0	0	0	0	0
germ_--_SRX9290416_FG72_G	germ	SRX9290416	other	other	0.5	0	0	0	0	0	0	0	0	0	10.6	0	0	0	0	0	0	0	0	0	0	0	0	0	2.7	0	0	0	1	0	0	0	0	9	0	0	0	2.7	0	0	0	0	0	0	0
germ_--_SRX9290421_JACK_G	germ	SRX9290421	other	other	0	0	0	0	0	0	0	0	0	0	12.4	0	0	0	0	2.3	0	0	0	0	0	0	0	0	0	0	0	0	0	0	0	0	0	23.9	0	0	0	6.8	0	0	0	0	0	0	0
germ_--_SRX9290425_Zhonghuang13_G	germ	SRX9290425	other	other	0	0	0	0	0	0	0	0	0	0	1.4	0	0	0	0	0	0	0	0	0	0	0	0	0	0	0	0	0	0	0	0	0	0	9.4	0	0	0	0	0	0	0	0	0	0	0
germ_--_SRX9290430_MON87708_G	germ	SRX9290430	other	other	0	0	0	0	0	0	0	0	0	0	11.4	0	0	0	0	0	0	0	0	0	0	0	0	0	0	0	0	0	0	0	0	0	0	25.4	0	0	0	2.6	0	0	0	0	0	0	0
germ_--_SRX9290434_MON0188_G	germ	SRX9290434	other	other	0	0	0	0	0	0	0	0	0	0	15.1	0	0	0	0	0	0	0	0	0	0	0	0	0	1.2	0	0	0	0	0	0	0	0	0	0	0	0	10.2	0	0	0	0	0	0	0
Germinating cotyledons_--_GSM1044984_R76_Germinating_Cotyledons_Stage1_BR1	cotyledon	GSM1044984	other	other	0.1	0.6	0	0.1	0	0.4	0	0.1	0	0.6	2	0	0	0	0	1.5	0	0.1	0	0	0	0	0	6.2	0	0	0	3.6	2.2	0	0	0	0	0.2	1.1	0.3	0	0	0.5	1.1	0	0	5	0	0
Germinating cotyledons_--_GSM1044985_R84_Germinating_Cotyledons_Stage1_BR2	cotyledon	GSM1044985	other	other	0	2.7	0	0	0	0	0	0	0	0.1	3.8	0	0	0	0	1.1	0	0	0	0	0	0	0	13.8	0	0	0	0	0	0	0	0	0	0.5	0	0	0	0.4	0	0	0	0	0	0	0
Germinating cotyledons_--_GSM1044986_R77_Germinating_Cotyledons_Stage2_BR1	cotyledon	GSM1044986	other	other	0	3.6	0	0	0	0.1	0.1	0	0	0.4	3.4	0	0	0	0	0.9	0.2	0	0	0	0	0	0	12.2	0	0	0	1.9	1	0	0	0	0	0	0.4	0.2	0	0.2	0	0	0.2	0	2.2	0	0
Germinating cotyledons_--_GSM1044987_R85_Germinating_Cotyledons_Stage2_BR2	cotyledon	GSM1044987	other	other	0	5.6	0	0	0	0	0.5	0	0	0.7	1.4	0	0	0	0	0.7	0	0.9	0	0	0	0	0	10.2	0.1	0	0	0	0.6	0	0	0	0	0.3	0	0	0.2	0	0	0	0	0	0	0	0
Germinating cotyledons_--_GSM1044988_R78_Germinating_Cotyledons_Stage3_BR1	cotyledon	GSM1044988	other	other	0	4.9	0	0	0	0.1	0.3	0	0	1	3.1	0	0	0	0	0.6	0	0.2	0	0	0	0	0	6.4	0	0	0	1.7	0.7	0	0	0	0	0	0.7	0	0	0.1	0	0	0	0	1.6	0	0
Germinating cotyledons_--_GSM1044989_R86_Germinating_Cotyledons_Stage3_BR2	cotyledon	GSM1044989	other	other	0	6.5	0	0	0	0	1.2	0	0	1.8	1.2	0	0	0	0	0.8	0	0	0	0	0	0	0	9.5	0	0	0	0	0.4	0	0	0	0.1	0.4	0	0	0.1	0	0	0	0	0	0	0	0
Germinating cotyledons_--_GSM1044990_R79_Germinating_Cotyledons_Stage4_BR1	cotyledon	GSM1044990	other	other	0.1	7	0	0.1	0	0	2.2	0	0	1	2.4	0	0	0	0	0.3	0.1	0.1	0	0	0	0	0.1	6.5	0	0	0	1.5	0.9	0	0	0	0	0.6	0.7	0.3	0	0.3	0	0	0	0	1.6	0	0
Germinating cotyledons_--_GSM1044991_R87_Germinating_Cotyledons_Stage4_BR2	cotyledon	GSM1044991	other	other	0	6.9	0	0	0	0	1	0	0	0.5	0.9	0	0	0	0	0.4	0	0	0	0	0	0	0	1.9	0	0	0	0	0.3	0	0	0	0	1.1	0.1	0	0.1	0	0	0	0	0	0	0	0
Germinating cotyledons_--_GSM1044992_R80_Germinating_Cotyledons_Stage5_BR1	cotyledon	GSM1044992	other	other	0	4.4	0	0.1	0	0	0.9	0.2	0	0.2	0.9	0	0	0	0	0.7	0.3	0.2	0	0	0	0	0	1.6	0	0	0	2.9	0.6	0	0	0	0	0.6	0.8	0.3	0	0	0	0.4	0.2	0	3.1	0	0
Germinating cotyledons_--_GSM1044993_R88_Germinating_Cotyledons_Stage5_BR2	cotyledon	GSM1044993	other	other	0	5.6	0	0	0	0	1.7	0	0	0	0.5	0	0	0	0	0.5	0	0	0	0	0	0	0	0.1	0	0	0	0	0.2	0	0	0	0	1.5	0	0	0.1	0.1	0	1.6	0.2	0	0	0	0
Germinating cotyledons_--_GSM1044994_R81_Germinating_Cotyledons_Stage6_BR1	cotyledon	GSM1044994	other	other	0	4.9	0	0	0	0.3	0	0	0	0.2	1.1	0	0	0	0	0.3	0	0.5	0	0	0	0	0.2	0.4	0	0	0	3.7	1.2	0.1	0	0	0	0.7	1	0.5	0	0	0	0.1	0.2	0	4.5	0	0
Germinating cotyledons_--_GSM1044995_R89_Germinating_Cotyledons_Stage6_BR2	cotyledon	GSM1044995	other	other	0	5	0	0	0	0	0.5	0	0	0	0.2	0	0	0	0	0.2	0	0	0	0	0	0	0	0	0.2	0	0	0	0.2	0	0	0	0	0.2	0	0.2	0.1	0	0	0.7	0.2	0	0	0	0
Germinating cotyledons_--_GSM1044996_R82_Germinating_Cotyledons_Stage7_BR1	cotyledon	GSM1044996	other	other	0.2	3.2	0	0	0	0.3	0.5	0	0	0	0.8	0	0	0	0	0	0.1	0.2	0	0	0.3	0	0.4	1	0	0	0	3.7	1.2	0	0	0	0	0.4	0.7	0.5	0.1	0.1	0	1	0.6	0	4	0	0.1
Germinating cotyledons_--_GSM1044997_R90_Germinating_Cotyledons_Stage7_BR2	cotyledon	GSM1044997	other	other	0.1	6.9	0	0	0	0	0.8	0	0	0.2	0.4	0	0	0	0	0.7	0	0	0	0	0	0	0.4	0	0	0	0	0	0.6	0	0	0	0	0.4	0	0	0.1	0.1	0	2.4	0	0	0.1	0	0
Germinating cotyledons_--_GSM899821_Germinating cotyledon	cotyledon	GSM899821	other	other	0	0	0	0	0	0	0	0	0	0	0	0	0	0	0	0	0	0	0	0	0	0	0	0	0	0	0	0	0	0	0	0	0	0	0	0	0	0	0	0	0	0	0	0	0
globular embryo_--_GSM2472707_mRNA 6 wk globular rep1	embryo	GSM2472707	other	other	2.1	7.3	0	0	0	0	10.6	0	0	0	15.6	0	0	0	0	1.2	0	0	0	0	0.1	0	0	0	11.2	0	0	0	28.9	0	0.1	1.5	0	0.2	0	0	0.1	0.1	0	7.5	0	0	0	0	0
globular embryo_--_GSM2472708_mRNA 6 wk globular rep2	embryo	GSM2472708	other	other	1	1.8	0	0	0	0	1.6	0	0	0.1	14.8	0	0	0	0	0.4	0	0	0	0	0	0	0	0	11.7	0	0	0	17.3	0	0	0	0	0.1	0	0	0	0	0	0.5	0	0	0	0	0
globular embryo_--_GSM2472709_mRNA 6 wk globular rep3	embryo	GSM2472709	other	other	0.4	2.2	0	0	0	2.3	0.7	0	0	0	15	0	0	0	0	0.2	0	0	0	0	0	0	0	0.6	14.3	0	0	0	10	0	0.9	0	0	0	0	0	0	0	0	0.5	0	0	0	0	0
globular embryo_--_GSM2472713_mRNA 4-day subculture rep1	embryo	GSM2472713	other	other	2.2	0.8	0	0	0	1.4	1	0	0	0.3	15.7	0	0	0	0	0.3	0	0	0	0	0	0	0	0.1	13.8	0	0	0	16.8	0	0	0	0	0.1	0	0	0	0	0	0	0	0	0	0	0
globular embryo_--_GSM2472714_mRNA 4-day subculture rep2	embryo	GSM2472714	other	other	1.1	0	0	0	0	0.3	0	0	0	0.3	15.9	0	0	0	0	0.4	0	0	0	0	0	0	0	0.2	13.3	0	0	0	7.7	0	1.2	0	0	0	0	0	0	0.1	0	2.3	0	0	0	0	0
globular embryo_--_GSM2472715_mRNA 4-day subculture rep3	embryo	GSM2472715	other	other	1.4	0	0	0	0	1.9	0	0	0	0.1	16.2	0	0	0	0	0	0	0	0	0	0	0	0	0	15.6	0	0	0	4.9	0	0	0	0	0.2	0	0	0	0	0	0	0	0	0	0	0
globular embryo_--_GSM2472716_mRNA 6 mo globular rep1	embryo	GSM2472716	other	other	0.6	0	0	0	0	13.3	0.1	0	0	0.1	9.8	0	0	0	0	2.6	0	0	0	0	0	0	0	0.3	18.6	0	0	0	20	0	0	0	0	0	0.1	0	0	0	0	0	0	0	0	0	0
globular embryo_--_GSM2472717_mRNA 6 mo globular rep2	embryo	GSM2472717	other	other	0.8	0	0	0	0	3	0.1	0	0	0.1	11.8	0	0	0	0	1.8	0	0	0	0	0	0	0	2.4	16.8	0	0	0	8.4	0	0.9	0	0	0	0	0	0.1	0	0	0	0	0	0	0	0
globular embryo_--_GSM2472718_mRNA 6 mo globular rep3	embryo	GSM2472718	other	other	3.7	0	0	0	0	2.7	0	0	0	0.1	8.8	0	0	0	0	2.1	0	0	0	0	0	0	0	2.9	13.8	0	0	0	8.1	0	0.2	0	0	0.1	0	0	1	0	0	0	0	0	0	0	0
globular embryo_--_GSM2472719_mRNA 12 mo globular	embryo	GSM2472719	other	other	4.1	0	0	0	0	5	0	0	0	3.4	10.8	0	0	0	0	0	0	0	0	0	0	0	0.7	3.6	11.4	0.1	0	0	4.1	0	0.7	0	0	0.1	0	0	5.6	0.6	0	0.2	0	0	0	0	0
globular embryo_--_GSM2472720_mRNA 12 mo dif	embryo	GSM2472720	other	other	0	2.8	0	0	0	0	2.2	0	0	3.7	2.7	0	0	0	0.3	1.5	0	0.7	0	0	6.8	0	0	1.5	0.5	0	0	0	1.1	0	0	0	0	0.3	0	0	0.2	0.4	0	11.9	0	0	0	0	0
globular embryo_--_GSM2472721_mRNA 8 yr globular	embryo	GSM2472721	other	other	0.9	0	0	0	0	0.5	0	0	0	45.9	13.8	0	0	0	0.3	0	0	0	0	0	1.4	4.1	0	35.5	2.4	0	0	0	0.3	0	0.3	0	0	0	0	0	0	0.3	0	0	0	0	0	0	0
Ground half-seed_--_GSM1575732_764_B1	seed	GSM1575732	other	other	0	0	0	0	0	0	0	0	0	0	3.8	0	0	0	0	0.7	0	0	0	0	0	0	0	0	0	0	0	0	0	0	0	0	0	0	0	0	0	2.3	0	0	0	0	0	0	0
Ground half-seed_--_GSM1575733_764_B2	seed	GSM1575733	other	other	0	0	0	0	0	0	0	0	0	1.2	0.8	0	0	0	0	0	0	0	0	0	0	0	0	2.5	0	0	0	0	0	0	0	0	0	2.3	0	0	0	0.8	0	0	0	0	0	0	0
Ground half-seed_--_GSM1575734_764_B3	seed	GSM1575734	other	other	0	2.3	0	0	0	0	0	0	0	0.3	1.6	0	0	0	0	0.2	0	0	0	0	0	0	0	0.4	0	0	0	0	0	0	0	0	0	0.2	0	0	0	0	0	0	0	0	0	0	0
Ground half-seed_--_GSM1575735_764_H1	seed	GSM1575735	other	other	0	1.1	0	0	0	0	0	0	0	0	1.5	0	0	0	0	0.2	0	0	0	0	0	0	0	1.1	0	0	0	0	0	0	0	0	0	0.3	0	0	0	0	0	0	0	0	0	0	0
Ground half-seed_--_GSM1575736_764_H2	seed	GSM1575736	other	other	0	0	0	0	0	0	0	0	0	1.5	3.5	0	0	0	0	0	0	0	0	0	0	0	0	2.2	0	0	0	0	0	0	0	0	0	3.4	0	0	0	0.6	0	0	0	0	0	0	0
Ground half-seed_--_GSM1575737_764_H3	seed	GSM1575737	other	other	0	0.3	0	0	0	0	0	0	0	0.5	2	0	0	0	0	0	0	0	0	0	0	0	0	0	0	0	0	0	0	0	0	0	0	1.1	0	0	0	0	0	0	0	0	0	0	0
Ground half-seed_--_GSM1575738_764_K1	seed	GSM1575738	other	other	0	0	0	0	0	0	0	0	0	0	2.6	0	0	0	0	0	0	0	0	0	0	0	0	0.7	0	0	0	0	0	0	0	0	0	0.3	0	0	0	2.4	0	0	0	0	0	0	0
Ground half-seed_--_GSM1575739_764_K2	seed	GSM1575739	other	other	0	0.4	0	0	0	0	0	0	0	0	1.3	0	0	0	0	0	0	0	0	0	0	0	0	0.7	0	0	0	0	0	0	0	0	0	0	0	0	0	0	0	0	0	0	0	0	0
Ground half-seed_--_GSM1575740_764_K3	seed	GSM1575740	other	other	0	0	0	0	0	0	0	0	0	0	2.2	0	0	0	0	0	0	0	0	0	0	0	0	1.2	0	0	0	0	0	0	0	0	0	0	0	0	0	0.3	0	0	0	0	0	0	0
Ground half-seed_--_GSM1575741_ST77_D1	seed	GSM1575741	other	other	0	0.4	0	0	0	0	0	0	0	1.8	3	0	0	0	0	0.3	0	0	0	0	0	0	0	1.4	0	0	0	0	0	0	0	0	0	0	0	0	0	0.3	0	0	0	0	0	0	0
Ground half-seed_--_GSM1575742_ST77_D2	seed	GSM1575742	other	other	0	0.3	0	0	0	0	0	0	0	0.3	2.9	0	0	0	0	0.2	0	1.4	0	0	0	0	0	2.1	0	0	0	0	0	0	0	0	0	0	0	0	0	0.3	0	0	0	0	0	0	0
Ground half-seed_--_GSM1575743_ST77_D3	seed	GSM1575743	other	other	0	0	0	0	0	0	0	0	0	0.2	2.8	0	0	0	0	0.5	0	0	0	0	0	0	0	2.3	0	0	0	0	0	0	0	0	0	0.3	0	0	0	0.3	0	0	0	0	0	0	0
Ground half-seed_--_GSM1575744_ST77_F1	seed	GSM1575744	other	other	0	0	0	0	0	0	0	0	0	0	1.8	0	0	0	0	0	0	0	0	0	0	0	0	1.9	0	0	0	0	0	0	0	0	0	5.8	0	0	0	0.4	0	0	0	0	0	0	0
Ground half-seed_--_GSM1575745_ST77_F2	seed	GSM1575745	other	other	0	0	0	0	0	0	0	0	0	0.5	1.3	0	0	0	0	0.2	0	0	0	0	0	0	0	0.7	0	0	0	0	0	0	0	0	0	0.8	0	0	0	0	0	0	0	0	0	0	0
Ground half-seed_--_GSM1575746_ST77_F3	seed	GSM1575746	other	other	0	0	0	0	0	0	0	0	0	0	4.1	0	0	0	0	0.5	0	0	0	0	0	0	0	0	0	0	0	0	0	0	0	0	0	1.6	0	0	0	0.8	0	0	0	0	0	0	0
Ground half-seed_--_GSM1575747_ST77_J1	seed	GSM1575747	other	other	0	0	0	0	0	0	0	0	0	0.6	3.4	0	0	0	0	0	0	0	0	0	0	0	0	0	0	0	0	0	0	0	0	0	0	0	0	0	0	0	0	0	0	0	0	0	0
Ground half-seed_--_GSM1575748_ST77_J2	seed	GSM1575748	other	other	0	0	0	0	0	0	0	0	0	0.6	3.5	0	0	0	0	0	0	0	0	0	0	0	0	1	0.3	0	0	0	0	0	0	0	0	0	0	0	0	0.6	0	0	0	0	0	0	0
Ground half-seed_--_GSM1575749_ST77_J3	seed	GSM1575749	other	other	0	0	0	0	0	0	0	0	0	0	3.4	0	0	0	0	0	0	0	0	0	0	0	0	0.6	0	0	0	0	0	0	0	0	0	0	0	0	0	1.4	0	0	0	0	0	0	0
Ground half-seed_--_GSM1575750_ST111_B1	seed	GSM1575750	other	other	0	0	0	0	0	0	0	0	0	0	6.1	0	0	0	0	0	0	0	0	0	0	0	0	1.8	0	0	0	0	0	0	0	0	0	0.6	0.3	0	0	0.3	0	0	0	0	0	0	0
Ground half-seed_--_GSM1575751_ST111_B2	seed	GSM1575751	other	other	0	0	0	0	0	0	0	0	0	0	5	0	0	0	0	0.3	0	0	0	0	0	0	0	0.5	0	0	0	0	0.5	0	0	0	0	0.5	0	0	0	0	0	0	0	0	0	0	0
Ground half-seed_--_GSM1575752_ST111_B3	seed	GSM1575752	other	other	0	0	0	0	0	0	0	0	0	0.3	3.3	0	0	0	0	0	0	0	0	0	0	0	0	0	0	0	0	0	0	0	0	0	0	0	0	0	0	0.9	0	0	0	0	0	0	0
Ground half-seed_--_GSM1575753_ST111_I1	seed	GSM1575753	other	other	0	0	0	0	0	0	0	0	0	0.5	2	0	0	0	0	0	0	0	0	0	0	0	0	1	0	0	0	0	0.9	0	0	0	0	1.7	0	0	0	1	0	0	0	0	0	0	0
Ground half-seed_--_GSM1575754_ST111_I2	seed	GSM1575754	other	other	0	0	0	0	0	0	0	0	0	0.9	2.9	0	0	0	0	0	0	0	0	0	0	0	0	0.5	0	0	0	0	0	0	0	0	0	0	0	0	0	0	0	0	0	0	0	0	0
Ground half-seed_--_GSM1575755_ST111_I3	seed	GSM1575755	other	other	0	0	0	0	0	0	0	0	0	0	1.7	0	0	0	0	0	0	0	0	0	0	0	0	0.9	0	0	0	0	0.6	0	0	0	0	1.3	0	0	0	0.6	0	0	0	0	0	0	0
Ground half-seed_--_GSM1575756_ST111_K1	seed	GSM1575756	other	other	0	0	0	0	0	0	0	0	0	0	1.9	0	0	0	0	0	0	0	0	0	0	0	0	0.5	0	0	0	0	0	0	0	0	0	0	0	0	0	0	0	0	0	0	0	0	0
Ground half-seed_--_GSM1575757_ST111_K2	seed	GSM1575757	other	other	0	0	0	0	0	0	0	0	0	0	4.3	0	0	0	0	0.5	0	0	0	0	0	0	0	1.1	0	0	0	0	0	0	0	0	0	0	0	0	0	0.3	0	0	0	0	0	0	0
Ground half-seed_--_GSM1575758_ST111_K3	seed	GSM1575758	other	other	0	0	0	0	0	0	0	0	0	0	0.8	0	0	0	0	0	0	0	0	0	0	0	0	0	0	0	0	0	0	0	0	0	0	0.9	0	0	0	0	0	0	0	0	0	0	0
Ground half-seed_--_GSM1575759_WT_B1	seed	GSM1575759	other	other	0	0.3	0	0	0	0	0	0	0	0	2.1	0	0	0	0	0.4	0	0	0	0	0	0	0	2.5	0	0	0	0	0	0	0	0	0	0	0	0	0	0	0	0	0	0	0	0	0
Ground half-seed_--_GSM1575760_WT_B2	seed	GSM1575760	other	other	0	0	0	0	0	0	0	0	0	0.4	2.9	0	0	0	0	0.3	0	0	0	0	0	0	0	0.5	0	0	0	0	1	0	0	0	0	0.5	0	0	0	0	0	0	0	0	0	0	0
Ground half-seed_--_GSM1575761_WT_B3	seed	GSM1575761	other	other	0	0.2	0	0	0	0	0	0	0	0	3.5	0	0	0	0	0	0	0	0	0	0	0	0	2	0	0	0	0	0	0	0	0	0	0	0	0	0	0	0	0	0	0	0	0	0
Ground half-seed_--_GSM1575762_WT_H1	seed	GSM1575762	other	other	0	1.2	0	0	0	0	0	0	0	0.3	2.1	0	0	0	0	0.2	0	0	0	0	0	0	0	0.2	0	0	0	0	0.3	0	0	0	0	0	0	0	0	0	0	0	0	0	0	0	0
Ground half-seed_--_GSM1575763_WT_H2	seed	GSM1575763	other	other	0	0	0	0	0	0	0	0	0	0	0.8	0	0	0	0	0.4	0	0	0	0	0	0	0	0.9	0	0	0	0	0	0	0	0	0	0	0	0	0	0.7	0	0	0	0	0	0	0
Ground half-seed_--_GSM1575764_WT_H3	seed	GSM1575764	other	other	0	0	0	0	0	0	0	0	0	0	3.2	0	0	0	0	0	0	0	0	0	0	0	0	1.5	0	0	0	0	0	0	0	0	0	0.2	0	0	0	2.3	0	0	0	0	0	0	0
Ground half-seed_--_GSM1575765_WT_L1	seed	GSM1575765	other	other	0	0	0	0	0	0.3	0	0	0	0.2	2.7	0	0	0	0	0	0	0	0	0	0	0	0	3	0	0	0	0	0	0	0	0	0	1.6	0	0	0	0.4	0	0	0	0	0	0	0
Ground half-seed_--_GSM1575766_WT_L2	seed	GSM1575766	other	other	0	0	0	0	0	0	0	0	0	0	3.1	0	0	0	0	0	0	0	0	0	0	0	0	2.4	0	0	0	0	0	0	0	0	0	0.4	0	0	0	0	0	0	0	0	0	0	0
Ground half-seed_--_GSM1575767_WT_L3	seed	GSM1575767	other	other	0	0	0	0	0	0	0	0	0	0	3	0	0	0	0	0	0	0	0	0	0	0	0	1.8	0	0	0	0	0	0	0	0	0	0.4	0	0	0	0.4	0	0	0	0	0	0	0
hairy root_--_GSM2257362_GmPHD6-OE_I	root	GSM2257362	other	other	3.3	42.8	0	1.6	0	0	46.9	0.1	0	1	0.7	0	0	0	0	5.2	2.4	0	0	0	1.4	0	0	0	0	0	2	0	49.1	0	0.1	23.9	0	0.3	0	0	0.2	0	1	45.2	0	0.9	0	0	0
hairy root_--_GSM2257363_GmPHD6-OE_II	root	GSM2257363	other	other	1.1	43	0	0.8	0	0	34.9	0	0	0.2	0.2	0	0	0	0.5	3.6	0.3	0	0	0	1.3	0	0	0	0	0.1	3.1	0	51.8	0	0.2	25	0	0.6	0	0	0	0	1.3	37.4	0	1.5	0	0	0
hairy root_--_GSM2257364_RNAi_I	root	GSM2257364	other	other	2	38.3	0	0.5	0	0	38.7	0	0	0.9	0	0	0	0	0	9	0.5	0	0	0	0.8	0	0.2	0	0	0.1	2.7	0	50.5	0	0	25.4	0	0.5	0	0	6.1	0	2.6	40.4	0.2	0	0	0	0
hairy root_--_GSM2257365_RNAi_II	root	GSM2257365	other	other	3.9	34.3	0	1.6	0	0	36.6	0.1	0	0.3	0	0	0	0	0.6	10.4	0	0.1	0	0	1.3	0	0	0.4	0	0	3.5	0	38.4	0	0	23	0	0.4	0	0	3.3	0.3	1.5	45.4	0	0.2	0	0	0
hairy root_--_GSM2257366_K599_I	root	GSM2257366	other	other	3.2	41.2	0	0.7	0	0	44.6	0	0	0.7	0.4	0	0	0	0	6.2	1.6	0	0	0	2.2	0	0.2	0	0	0.2	0.6	0	49.5	0	0	33	0	0.4	0.1	0.3	0.4	0.3	2.4	37.8	0	0.7	0	0	0.2
hairy root_--_GSM2257367_K599_II	root	GSM2257367	other	other	1.9	37.9	0	0.7	0	0	40.1	0	0	0.3	0.8	0	0	0	0.3	4.2	1.2	0	0	0	1.1	0	0.2	0	0	0.1	0.5	0	44.9	0	0.1	28	0	1.3	0	0.1	1.2	0	2.2	42.5	0	1.1	0	0	0
hairy root_--_GSM2356624_GmSRKP1-rep1	root	GSM2356624	other	other	3.3	27.4	0	0.3	0	0	37.7	0	0	1.4	0.3	0	0	0	0.2	13.8	0	1.6	0	0	3.1	0	1.5	0	0	1.4	3.5	0	33.2	0	0.1	6.5	0	2.2	0.5	0.1	2.6	0.2	0	26.5	0	2.2	0	0	0
hairy root_--_GSM2356625_GmSRKP1-rep2	root	GSM2356625	other	other	8.5	26	0	0.2	0	0	26.9	0	0	0.8	0.3	0	0	0	0.1	14.2	0	0.6	0	0	3	0	0.2	0	0	0.9	0.8	0	33	0	0	4.5	0	2.1	0.8	0	1.4	0	0	21.5	0	2.4	0	0	0
hairy root_--_GSM2356626_GFP	root	GSM2356626	other	other	6.5	25.7	0	0	0	0	28.2	0	0	2.8	0.5	0	0	0	0	14.1	0.2	1.2	0	0	2.7	0	0.6	0	0	1.8	1.5	0	35.9	0	0	4.3	0	2.4	0.3	0	3.6	0	0.3	28.4	0	2.1	0	0	0
hairy root_--_GSM2698469_GFP-1	root	GSM2698469	other	other	6.1	31.1	0	0.2	0	0	32.2	0	0.1	0.7	0.7	0	0	0	0	13	0	1.2	0	0	4.2	0	0.5	0	0	0.3	1.1	0	35	0	0	5.3	0	1.6	0.1	0.1	1.1	0	0.2	20.6	0.1	0.7	0	0	0
hairy root_--_GSM2698470_GFP-2	root	GSM2698470	other	other	6.8	30.7	0	0.3	0	0	33.5	0	0	1.5	0.5	0	0	0	0.2	15.7	0	1.1	0	0	2.8	0	0.7	0	0	0.2	1.3	0	35.5	0	0	6.1	0	2	0	0	1.7	0	0.2	21.7	0	0.4	0	0	0
hairy root_--_GSM2698471_GFP-3	root	GSM2698471	other	other	9.1	30.9	0	0.1	0	0	31.7	0	0	1.4	0.6	0	0	0	0	15.7	0	1.5	0	0	3.1	0	2	0	0	0.1	0.9	0.1	33.6	0.1	0	6.3	0	2.3	0.2	0	2.8	0	0	17.6	0	0.4	0	0	0
hairy root_--_GSM2698472_AVR3C-1	root	GSM2698472	other	other	5.6	27.8	0	0.3	0	0	25	0	0	0	0.2	0	0	0	0	11.6	0	1.7	0	0	3.2	0	1.2	0	0	2.5	0.6	0	28.2	0	0.2	8	0	0.6	0.7	0.1	0.6	0	0.2	22.2	0	2.2	0	0.2	0
hairy root_--_GSM2698473_AVR3C-2	root	GSM2698473	other	other	9.8	28.1	0	0.4	0.1	0	27.7	0	0	0.6	0.3	0	0	0	0	15	0	1.2	0	0	2.5	0	1.3	0	0	2.5	1	0	33.7	0	0	7.9	0	1	0.3	0	0.4	0	0	15.6	0	4.3	0	0.1	0
hairy root_--_GSM2698474_AVR3C-3	root	GSM2698474	other	other	7.6	26.9	0	0.1	0	0	24.9	0	0	0.3	0	0	0	0	0	13	0.1	1.3	0	0	2.8	0	0.8	0	0	2.7	1.2	0	30	0	0	6.5	0	1.4	0.4	0	0.6	0	0	17.3	0	2.8	0	0	0
hairy root_--_GSM2698475_SKRP1-1	root	GSM2698475	other	other	4.8	32.6	0	0.3	0	0	31.9	0	0	1.1	0.8	0	0	0	0.2	14	0	2.6	0	0	1.6	0	0.5	0	0	0.1	1	0	35	0	0	4.4	0	1	0	0	0.7	0	0	24.3	0	0.2	0	0	0
hairy root_--_GSM2698476_SKRP1-2	root	GSM2698476	other	other	5.8	32.6	0	0	0	0	33.5	0	0	1.4	0.9	0	0	0	0	13	0	1.4	0	0	1.8	0	0.9	0	0	0.3	0.9	0	36	0	0	5.6	0	1.1	0.2	0	2	0	0	23.6	0	1.1	0	0.1	0
hairy root_--_GSM2698477_SKRP1-3	root	GSM2698477	other	other	5.9	32.3	0	0.2	0.1	0	35.7	0	0	0.5	0.4	0	0	0	0	13.3	0	0.8	0	0	2.6	0	0.5	0.1	0	0.1	0.3	0	38.8	0	0	6	0	0.9	0.1	0	2	0	0.1	23.8	0	0.7	0	0.2	0
hairy root_24hH2O_GSM3813939_HR-W82-H20-1d-1_S1	root	GSM3813939	other	other	17.5	27.8	0	0	0	0	24.7	0	0	0	0	0	0	0	0	27.5	0	1.2	0	0	4.8	0	5.9	0	0	0.4	1	0	33.5	0	0	3.6	0	1.3	0.4	0	2.5	0	0	16.2	0	0	0	0	0
hairy root_24hH2O_GSM3813940_HR-W82-H20-1d-2_S2	root	GSM3813940	other	other	17.6	30.3	0	0	0	0	28.9	0	0	0	0	0	0	0	0	24.2	0	0	0	0	2.8	0	4.3	0	0	0	0.6	0	32.1	0	0	4.1	0	0.7	0.3	0	2.7	0	0	15.1	0	0	0	0	0
hairy root_24hH2O_GSM3813941_HR-W82-H20-1d-3_S3	root	GSM3813941	other	other	20.9	33.5	0	0.1	0	0	32.4	0	0	0.4	0.8	0	0	0	0.1	24.9	0	0	0	0	4.3	0	3.9	0	0	0.5	1.7	0	34.7	0	0	1.5	0	1	0.1	0	1.1	0	0	10.6	0	0	0	0	0
hairy root_24hH2O_GSM3813942_HR-W82-H20-1d-4_S4	root	GSM3813942	other	other	15.2	36.1	0	0	0	0	33.7	0	0	0.8	0.3	0	0	0	0	28.5	0	0	0	0	7.5	0	3.4	0	0	0	0	0	28.5	0	0	3.6	0	1.5	0	0	3.2	0	0	18.1	0	0	0	0	0
hairy root_24hWGE_GSM3813943_HR-W82-WGE200x1d-1_S5	root	GSM3813943	Phytophthora sojae	Biotic stress	23.1	30.8	0	0	0	0	35.3	0	0	0.3	0	0	0	0	0	38.3	0	0	0	0	4.4	0	1	0	0	0.3	0.5	0	40.6	0	0	1.1	0	0.9	0	0	0.5	0	0	17.8	0	0	0	0	0
hairy root_24hWGE_GSM3813944_HR-W82-WGE200x1d-2_S6	root	GSM3813944	Phytophthora sojae	Biotic stress	24.3	30	0	0	0	0	36.8	0	0	0	0	0	0	0	0	36.4	0	0	0	0	4	0	3	0	0	0.4	0.2	0	41.4	0	0	2.5	0	0.8	0	0	0	0	0	16.1	0	0	0	0.3	0
hairy root_24hWGE_GSM3813945_HR-W82-WGE200x1d-3_S7	root	GSM3813945	Phytophthora sojae	Biotic stress	34.4	32.1	0	0	0	0	34.2	0	0	0.2	0.3	0	0	0	0	45.8	0	0.1	0	0	5.3	0	1.6	0	0	0.2	0	0	46.5	0	0	0.3	0	0.8	0	0	0	0	0	11.6	0	0	0	0	0
hairy root_24hWGE_GSM3813946_HR-W82-WGE200x1d-4_S8	root	GSM3813946	Phytophthora sojae	Biotic stress	25.3	31.4	0	0	0	0	35.9	0	0	0.3	0	0	0	0	0	46.4	0	0	0	0	4.8	0	2.3	0	0	0.2	0	0	46	0	0	2.3	0	0.9	0	0	0.4	0	0	15	0	0	0	0	0
hypocotyl (stem)_mock-inoculated_GSM1180283_Williams_mock	stem	GSM1180283	other	other	0	7.7	0	0	0	0	12.8	0	0	0	0.4	0	0	0	0	1.2	0	0.2	0	0	0	0	0	0	0	0	0	0	0.4	0	0.1	0.4	0	1	0	0	0	0	0	0.6	0	0.3	0	0	0
hypocotyl (stem)_mock-inoculated_GSM1180284_Rps1-a_mock	stem	GSM1180284	other	other	0.1	9.1	0	0	0	0	13.2	0	0	0	0.8	0	0	0	0	0.6	0.3	0.3	0	0	0	0	0	0	0	0	0	0	3.5	0	0	1.2	0	2.9	0	0	0	0	0	0.5	0	0.9	0	0	0
hypocotyl (stem)_mock-inoculated_GSM1180285_Rps1-b_mock	stem	GSM1180285	other	other	0	7.2	0	0	0	0	11.9	0	0	0	0.3	0	0	0	0	0.6	0	0.3	0	0	0	0	0	0	0	0	0	0	3.8	0	0	1	0	1.7	0	0	0	0	0	0.5	0	0.8	0	0.4	0
hypocotyl (stem)_mock-inoculated_GSM1180286_Rps1-c_mock	stem	GSM1180286	other	other	0	6.3	0	0	0	0	14.9	0	0	0	0.3	0	0	0	0	1.6	0.4	0.2	0	0	0	0	0	0	0	0	0	0	4	0	0	0.6	0	2	0	0	0	0	0	0	0	0.1	0	0	0
hypocotyl (stem)_mock-inoculated_GSM1180287_Rps1-k_mock	stem	GSM1180287	other	other	0	8.9	0	0	0	0	12.5	0	0	0	0.4	0	0	0	0	1.5	0.2	0.1	0	0	0	0	0	0	0	0	0	0	2	0	0	1.3	0	1	0	0	0	0	0	0.3	0	0	0	0	0
hypocotyl (stem)_mock-inoculated_GSM1180288_Rps3-a_mock	stem	GSM1180288	other	other	0.2	7.5	0	0	0	0	16	0	0	0	0.2	0	0	0	0	1.2	0.5	0.2	0	0	0	0	0	0	0	0	0	0	7.2	0	0	0.5	0	1.2	0	0	0	0	0	0.6	0	0.7	0	0	0
hypocotyl (stem)_mock-inoculated_GSM1180289_Rps3-b_mock	stem	GSM1180289	other	other	0	7.8	0	0	0	0	14.2	0	0	0	0.3	0	0	0	0	1.5	0	0	0	0	0	0	0	0	0	0	0	0	2.4	0	0	0.5	0	1	0	0	0	0	0	1.3	0	0.9	0	0.3	0
hypocotyl (stem)_mock-inoculated_GSM1180290_Rps3-c_mock	stem	GSM1180290	other	other	0	7.9	0	0	0	0	14.5	0	0	0	0	0	0	0	0	0.6	0.3	0	0	0	0	0	0	0	0	0	0	0	2.2	0	0	1.7	0	2	0	0	0	0	0	0	0	0.9	0	0	0
hypocotyl (stem)_mock-inoculated_GSM1180291_Rps4_mock	stem	GSM1180291	other	other	0.2	9.5	0	0	0	0	14.8	0	0	0	0	0	0	0	0	1.2	0	0	0	0	0	0	0	0	0	0	0	0	2.6	0	0	0.8	0	2	0	0	0	0	0	1.3	0	0.3	0	0.3	0
hypocotyl (stem)_mock-inoculated_GSM1180292_Rps5_mock	stem	GSM1180292	other	other	0.2	6.5	0	0	0	0	15.4	0	0	0	0.4	0	0	0	0	1.2	0	0.2	0	0	0	0	0	0	0	0	0	0	3.1	0	0	0.4	0	2	0	0	0	0	0	0.5	0	0.8	0	0.2	0
hypocotyl (stem)_mock-inoculated_GSM1180293_Rps6_mock	stem	GSM1180293	other	other	0.1	8	0	0	0	0	14	0	0	0.3	0.2	0	0	0	0	1.1	0.7	0.1	0	0	0	0	0	0	0	0	0	0	4.4	0	0	0.8	0	1.5	0	0	0	0	0	1.2	0	0.7	0	0	0
hypocotyl (stem)_P. sojae inoculated_GSM1180272_Williams_Inoc	stem	GSM1180272	P. sojae	Biotic stress	0.2	8.3	0	0	0	0	14.9	0	0	0.2	0.4	0	0	0	0	2.5	0	0.3	0	0	0	0	0	0	0	0	0	0	4	0	0	0.9	0	1.5	0.2	0	0	0	0	1	0	0	0	0.6	0
hypocotyl (stem)_P. sojae inoculated_GSM1180273_Rps1-a_Inoc	stem	GSM1180273	P. sojae	Biotic stress	0	8.2	0	0	0	0	15.3	0	0	0.2	0.1	0	0	0	0	1.7	0	1.1	0	0	0	0	0	0	0	0	0	0	2	0	0	0	0	1.8	0.1	0	0	0	0	0.5	0	0	0	0	0
hypocotyl (stem)_P. sojae inoculated_GSM1180274_Rps1-b_Inoc	stem	GSM1180274	Phytophthora sojae	Biotic stress	0	6.4	0	0	0	0	15.2	0	0	0	0.3	0	0	0	0	1.9	0.2	0	0	0	0	0	0	0	0	0	0	0	2.5	0	0	0.4	0	3.1	0	0	0	0	0	0.6	0	0	0	0.3	0
hypocotyl (stem)_P. sojae inoculated_GSM1180275_Rps1-c_Inoc	stem	GSM1180275	Phytophthora sojae	Biotic stress	0	8.3	0	0	0	0	14	0	0	0	0	0	0	0	0	1.1	0	0	0	0	0	0	0	0	0	0	0	0	4.6	0	0	0.2	0	0.9	0	0	0	0	0	0.6	0	0	0	0.4	0
hypocotyl (stem)_P. sojae inoculated_GSM1180276_Rps1-k_Inoc	stem	GSM1180276	Phytophthora sojae	Biotic stress	0	8.1	0	0	0	0	14.4	0	0	0	0	0	0	0	0	2	0	0	0	0	0	0	0	0	0	0	0	0	2	0	0	0.4	0	1.1	0	0	0	0	0	0.2	0	0	0	0.3	0
hypocotyl (stem)_P. sojae inoculated_GSM1180277_Rps3-a_Inoc	stem	GSM1180277	Phytophthora sojae	Biotic stress	0	7.7	0	0	0	0	12.8	0	0	0	0.3	0	0	0	0	3.2	0	0	0	0	0	0	0	0	0	0	0	0	8.1	0	0	0.5	0	0.9	0	0	0	0.4	0	0.9	0	0.3	0	0	0
hypocotyl (stem)_P. sojae inoculated_GSM1180278_Rps3-b_Inoc	stem	GSM1180278	Phytophthora sojae	Biotic stress	0	8.4	0	0	0	0	16.5	0	0	0	0.5	0	0	0	0	2.5	0	0.4	0	0	0	0	0	0	0	0	0	0	3.2	0	0	0.1	0	1.6	0	0	0	0	0	1.4	0	0	0	0.3	0
hypocotyl (stem)_P. sojae inoculated_GSM1180279_Rps3-c_Inoc	stem	GSM1180279	Phytophthora sojae	Biotic stress	0	7.6	0	0	0	0	14.4	0	0	0	0.3	0	0	0	0	1.3	0	0.3	0	0	0	0	0	0	0	0	0	0	4.1	0	0	0	0	1.2	0	0	0	0	0	1.1	0	0.1	0	0.3	0
hypocotyl (stem)_P. sojae inoculated_GSM1180280_Rps4_Inoc	stem	GSM1180280	Phytophthora sojae	Biotic stress	0	6.2	0	0	0	0	11.9	0	0	0	0	0	0	0	0	2.4	0	0.3	0	0	0	0	0	0	0	0	0	0	3.5	0	0	0.5	0	0.4	0	0	0	0	0	0.7	0	0	0	0	0
hypocotyl (stem)_P. sojae inoculated_GSM1180281_Rps5_Inoc	stem	GSM1180281	Phytophthora sojae	Biotic stress	0	8.5	0	0	0	0	12.9	0	0	0	0.3	0	0	0	0	3.5	0.1	0.1	0	0	0.3	0	0	0	0	0.1	0	0	3.3	0	0	0.6	0	0.8	0	0	0	0	0	1	0	0	0	0.4	0
hypocotyl (stem)_P. sojae inoculated_GSM1180282_Rps6_Inoc	stem	GSM1180282	Phytophthora sojae	Biotic stress	0.2	8.1	0	0	0	0	13.4	0	0	0	0.3	0	0	0	0	0.6	0	0.3	0	0	0	0	0	0	0	0	0	0	2.8	0	0	0.3	0	1	0	0	0	0	0	0.3	0	0	0	0.5	0
Hypocotyl_--_SRX487220_Hypocotyl	hypocotyl	SRX487220	other	other	0.4	9.2	0	0	0	0.2	14.7	0	0	0.7	0	0	0	0	0.4	0	0	1.9	0	0	0.5	0	0	0	0	0	0	0	5.2	0	0	0	0	1.2	0	0	0	0	0.3	0.7	0	0	0	0	0
hypocotyl_--_SRX9217178_W82-H-2	hypocotyl	SRX9217178	other	other	0.3	11.1	0	0	0	0	10.8	0	0	1.2	1.2	0	0	0	0	1	0	0.7	0	0	0	0	0	0	0	0.9	0	0	10.7	0	0	0.4	0	2.8	0	0	0.1	0	0	4.9	0	4.1	0	0	0
hypocotyl_--_SRX9217179_W82-H-3	hypocotyl	SRX9217179	other	other	0.3	10.9	0	0	0	0	12.6	0	0.1	1	1.1	0	0	0	0	1.1	0	0.5	0	0	0.1	0	0	0	0	0.9	0	0	11.2	0	0	0.3	0	3.1	0	0	0.2	0	0	7.7	0	5.9	0	0	0
hypocotyl_--_SRX9217193_Jack-H-1	hypocotyl	SRX9217193	other	other	0	14.3	0	0	0	0	20.5	0.1	0	0.2	0.7	0	0	0	0	1.3	0	0.2	0	0	0	0	0	0	0	1.5	0	0	14.5	0	0	0.5	0	2.2	0	0	0	0	0	3.7	0	7.2	0	0.2	0
hypocotyl_--_SRX9217194_Jack-H-2	hypocotyl	SRX9217194	other	other	0.1	11.8	0	0	0	0	20.8	0	0	0.4	1.1	0	0	0	0	1.3	0	0.3	0	0	0	0	0	0	0	2.7	0	0	14.7	0	0	0.7	0	0.6	0	0	0	0	0.1	3.2	0	8.2	0	0	0
hypocotyl_--_SRX9217195_Jack-H-3	hypocotyl	SRX9217195	other	other	0	13	0	0	0	0	19.6	0	0	0.4	0.6	0	0	0	0	2	0	0.4	0	0	0	0	0	0	0	1.7	0	0	15.2	0	0	0.1	0	2.1	0	0	0	0	0	4	0	6.1	0	0.4	0
hypocotyl_--_SRX9217205_W82-H-1	hypocotyl	SRX9217205	other	other	0.1	12.8	0	0	0	0	12	0	0	1.4	0.9	0	0	0	0	1.3	0.2	0.8	0	0	0	0	0.2	0	0	0.8	0.5	0	10.1	0	0	0.6	0	2.6	0	0	0.2	0	0	6.5	0	4.5	0	0	0
hypocotyledon_--_SRX9290409_MON0188_H	hypocotyl	SRX9290409	other	other	0	0	0	0	0	0	0	0	0	0	0	0	0	0	0	0	0	0	0	0	0	0	0	0	0	0	0	0	0	0	0	0	0	5.6	0	0	0	14.8	0	0	0	0	0	0	0
hypocotyledon_--_SRX9290413_A3525_H	hypocotyl	SRX9290413	other	other	0	0	0	0	0	0	0	0	0	0	10.4	0	0	0	0	0	0	0	0	0	0	0	0	0	0	0	0	0	0	0	0	0	0	3.6	0	0	0	0	0	0	0	0	0	0	0
hypocotyledon_--_SRX9290417_FG72_H	hypocotyl	SRX9290417	other	other	0	0	0	0	0	0	0	0	0	0	7.4	0	0	0	0	0.5	0	0	0	0	0	0	0	0	0	0	0	0	0	0	0	0	0	12.9	0	0	0	1.4	0	0	0	0	0	0	0
hypocotyledon_--_SRX9290419_MON87705_H	hypocotyl	SRX9290419	other	other	0	0	0	0	0	0	0	0	0	0	5.5	0	0	0	0	1	0	0	0	0	0	0	0	0	0	0	0	0	0	0	0	0	0	3.8	0	0	0	2.3	0	0	0	0	0	0	0
hypocotyledon_--_SRX9290422_JACK_H	hypocotyl	SRX9290422	other	other	0	0	0.6	0	0	0	0	0	0	0	10.2	0	0	0	0	0.5	0	0	0	0	0	0	0	0	0	0	0	0	0	0	0	0	0	10.4	0	0	0	3	0	0	0	0	0	0	0
hypocotyledon_--_SRX9290426_Zhonghuang13_H	hypocotyl	SRX9290426	other	other	0	0	0	0	0	0	0	0	0	0	8.8	0	0	0	0	0	0	0	0	0	0	0	0	0	0	0	0	0	0	0	0	0	0	5.8	0	0	0	12.7	0	0	0	0	0	0	0
hypocotyledon_--_SRX9290431_MON87708_H	hypocotyl	SRX9290431	other	other	0	0	0	0	0	0	0	0	0	0	5.8	0	0	0	0	0.8	0	0	0	0	0	0	0	0	0	0	0	0	0	0	0	0	0	19.2	0	0	0	3.8	0	0	0	0	0	0	0
immature cotyledon_--_GSM3508915_R50_5-6mgCot.	cotyledon	GSM3508915	other	other	0	8.9	0	0	0	0.2	0.6	0	0	0	17.2	0	0	0	0	0	0	0	0	0	2.3	0	0	1.3	5	0	0	0	7.6	0	0	0	0	1	0.5	0	0	0	0	0	0	0	0.5	0	0
immature cotyledon_--_GSM543395_Williams (i-i/i-i yellow seed) immature cotyledons	cotyledon	GSM543395	other	other	0	0	0	0	0	0	0	0	0	0	0	0	0	0	0	0	0	0	0	0	0	0	0	0	0	0	0	0	0	0	0	0	0	0	0	0	0	0	0	0	0	0	0	0	0
Immature cotyledon_Negative (control)_GSM3740855_R207_J2100	cotyledon	GSM3740855	other	other	0	2.1	0	0	0	0.8	0	0	0	0.3	5.5	0	0	0	0	0	0	0	0.2	0	0	0	0	6.3	8.2	0	0	0	6.8	0	0	0	0	0	0	0	0	0	0	0	0	0	0	0	0
Immature cotyledon_Negative (control)_GSM3740856_R242_J3_100	cotyledon	GSM3740856	other	other	0.2	0.5	0	0	0	0.3	0	0	0	1.2	3.9	0	0	0	0	0.3	0.3	0	0.2	0	0	0	0	8	6.7	0	0	0.3	4.9	0	0	0	0	0.3	0	0	0	0	0	0	0	0	0.9	0	0
Immature cotyledon_Negative (control)_GSM3740857_R208_J4100	cotyledon	GSM3740857	other	other	0.2	3.1	0	0	0	2.9	0	0	0	1.3	5.6	0	0	0	0	0.8	0	0	0.3	0	0	0	0	6.2	11.4	0	0	0	5.1	0	0	0.2	0	0.2	0	0	0	0	0	0	0	0	0	0	0
Immature cotyledon_Negative (control)_GSM3740868_R205_J210	cotyledon	GSM3740868	other	other	0	6.3	0	0	0	0.3	0.7	0	0	0.4	17.7	0	0	0	0	0.6	0	0.1	0	0	1.2	0	0.2	1.5	11.9	0	0	0.2	4.7	0	0	0	0	0.2	0	1.1	0	0	0	0	0	0	0	0	0
Immature cotyledon_Negative (control)_GSM3740869_R241_J3_10	cotyledon	GSM3740869	other	other	0	5.4	0	0	0	1	0.8	0	0	0.1	19.6	0	0	0	0	0.3	0.1	0	0	0	0	0	0	1.3	10.6	0	0	0.8	5.6	0	0	0.1	0	0.2	0	0.9	0	0	0	0	0	0	0	0	0
Immature cotyledon_Negative (control)_GSM3740870_R206_J410	cotyledon	GSM3740870	other	other	0.2	5.5	0	0	0	0.9	1	0	0	0.5	20.4	0	0	0	0	0.7	0.1	0	0	0	0	0	0	0.3	12.1	0	0	0.4	5.6	0	0	0.1	0	0.3	0.9	0.6	0	0.2	0	0	0	0	0.6	0	0
Immature cotyledon_Negative_GSM3740858_R212_444_100	cotyledon	GSM3740858	other	other	0.2	2.2	0	0	0	0.3	0	0	0	0.9	5	0	0	0	0	0.5	0	0	0	0	0	0	0	9.4	7.6	0	0	0	1.8	0	0	0	0	0.9	0	0	0	0	0	0	0	0	0	0	0
Immature cotyledon_Negative_GSM3740859_R240_A1_100	cotyledon	GSM3740859	other	other	0.2	1.8	0	0	0	0.8	0.2	0	0	0.7	4.4	0	0	0	0	0.8	0	0	0	0	0	0	0	7.3	7.7	0	0	0	1.7	0	0	0	0	0	0	0	0	0	0	0	0	0	0	0	0
Immature cotyledon_Negative_GSM3740860_R244_N3_100	cotyledon	GSM3740860	other	other	0.2	2.1	0	0	0	1	0.2	0	0	0.7	4.4	0	0	0	0	1.1	0	0	0.2	0	0	0	0	8.1	8.9	0	0	0	3	0.2	0	0	0	0.5	0	0	0	0	0	0	0	0	0.2	0	0
Immature cotyledon_Negative_GSM3740871_R210_444_10	cotyledon	GSM3740871	other	other	0.1	4.9	0	0	0	1.2	0.5	0	0	0.8	18	0	0	0	0	1.3	0.2	0.2	0	0	0	0	0	1.1	12.7	0	0	0.3	3.3	0	0.2	0	0	0.2	0	0.2	0	0	0	0	0	0	0	0	0
Immature cotyledon_Negative_GSM3740872_R239_A1_10	cotyledon	GSM3740872	other	other	0	8	0	0	0	0.8	0.9	0	0	0.7	16.9	0	0	0	0	0.8	0.5	0	0	0	0.1	0	0	2.3	11.4	0	0	0.6	3.2	0	0	0	0	0.4	0	0.7	0	0.2	0	0	0	0	0	0	0
Immature cotyledon_Negative_GSM3740873_R243_N1_10	cotyledon	GSM3740873	other	other	0.1	4.9	0	0	0	0.8	0.4	0	0	0.9	14.6	0	0	0	0	0.7	0	0	0	0	0	0	0	1.2	10.9	0	0	0.8	3.4	0	0	0	0	0	0.1	0.5	0	0	0	0	0	0	0.5	0	0
Immature cotyledon_Positive_GSM3740848_R211_441_100	cotyledon	GSM3740848	other	other	0	2.4	0	0	0	0.5	0	0	0	1.2	5.8	0	0	0	0	0.5	0	0	0	0	0	0	0	5.9	9.7	0	0	0	4	0	0	0	0	0	0	0	0	0	0	0	0	0	0	0	0
Immature cotyledon_Positive_GSM3740849_R231_487_100	cotyledon	GSM3740849	other	other	0	0.7	0	0	0	0.5	0	0	0	0.3	4.4	0	0	0	0	0.3	0	0	0	0	0	0	0	7	6.1	0	0	0	2.3	0	0	0	0	0	0	0	0	0	0	0	0	0	0	0	0
Immature cotyledon_Positive_GSM3740850_R232_488_100	cotyledon	GSM3740850	other	other	0	0	0	0	0	0.7	0	0	0	0.3	3.2	0	0	0	0	0.5	0	0	0	0	0	0	0	6.5	7.5	0	0	0	1.4	0	0	0	0	0.3	0.3	0	0	0	0	0	0	0	0.7	0	0
Immature cotyledon_Positive_GSM3740851_R227_A4_100	cotyledon	GSM3740851	other	other	0	1.3	0	0	0	0.4	0.2	0	0	0.2	3.8	0	0	0	0	0.5	0	0	0	0	0	0	0	10.5	8.2	0	0	0	0.4	0	0	0	0	0.2	0	0	0	0	0	0	0	0	0.4	0	0
Immature cotyledon_Positive_GSM3740852_R228_A6_100	cotyledon	GSM3740852	other	other	0	0.9	0	0	0	1.4	0	0	0	0	6.5	0	0	0	0	0.9	0	0	0	0	0	0	0	4.9	7.3	0	0	0	1.1	0	0	0	0	0.2	0	0	0	0	0	0	0	0	0	0	0
Immature cotyledon_Positive_GSM3740853_R229_N5_100	cotyledon	GSM3740853	other	other	0	0.5	0	0	0	0.6	0	0	0	1.5	4	0	0	0	0	0.7	0	0	0	0	0	0	0	7.8	8.3	0	0	0	1.1	0	0	0	0	0	0	0	0	0	0	0	0	0	0	0	0
Immature cotyledon_Positive_GSM3740854_R230_N7_100	cotyledon	GSM3740854	other	other	0	1.8	0	0.3	0	0.5	0	0	0	1.4	4.1	0	0	0	0	0.9	0.6	0	0	0	0	0	0	6.4	8.1	0	0	2.4	1.5	0	0	0	0	0.5	0	0.2	0	0	0	0	0	0	2.4	0	0
Immature cotyledon_Positive_GSM3740861_R209_441_10	cotyledon	GSM3740861	other	other	0.1	6	0	0	0	0.8	1	0	0	1.5	16.8	0.4	0	0	0	1.2	0	0	0	2.4	5.6	0	0	2.1	11.7	0	0	0.3	4	0	0	0	0	0	0	0	0	0	0	0	0	0	0.8	0	0
Immature cotyledon_Positive_GSM3740862_R225_487_10	cotyledon	GSM3740862	other	other	0	3.6	0	0	0	1	0	0	0	0.3	13.5	0	0	0	0	0	0.2	0	0	0	0	0	0	0.6	10.8	0	0	0	4.2	0	0	0	0	0.2	0	0.3	0	0	0	0	0.9	0	0	0	0
Immature cotyledon_Positive_GSM3740863_R226_488_10	cotyledon	GSM3740863	other	other	0	3.9	0	0	0	1.1	0.3	0	0	0.4	20.3	0	0	0	0	0	0.3	0	0	0	0.8	0	0	1.1	13.2	0	0	0.1	2.2	0	0	0	0	0	0	0.2	0	0	0	0	0	0	0	0	0
Immature cotyledon_Positive_GSM3740864_R221_A4_10	cotyledon	GSM3740864	other	other	0.1	4.2	0	0	0	0.5	0.1	0	0	0.3	17.3	0	0	0	0	0.7	0.2	0.2	0	0	3.7	0	0	4.9	10.3	0	0	0	1.7	0	0	0.1	0	0	0	0.4	0	0	0	0	0	0	0.1	0	0
Immature cotyledon_Positive_GSM3740865_R222_A8_10	cotyledon	GSM3740865	other	other	0	4.9	0	0	0	0.7	0.7	0	0	0.7	17.7	0	0	0	0	0.6	0.5	0	0	0	0.3	0	0	0.8	11	0	0	0.4	2.8	0	0.1	0	0	0.2	0.2	0.2	0	0	0	0	0	0	0.5	0	0
Immature cotyledon_Positive_GSM3740866_R223_N5_10	cotyledon	GSM3740866	other	other	0.1	3.7	0	0	0	0.6	0.3	0	0	0.9	14.9	0	0	0	0	0.5	0	0	0	0	0	0	0	2.7	11.9	0	0	0.1	1.6	0	0	0.1	0	0	0	0.4	0	0	0	0	0	0	0.1	0	0
Immature cotyledon_Positive_GSM3740867_R224_N7_10	cotyledon	GSM3740867	other	other	0	3.3	0	0	0	1.4	0.4	0	0	0.3	14.9	0	0	0	0	1.2	0	0	0	0	0	0	0	1.4	11.9	0	0.2	0.3	3.2	0	0	0	0	0	0.1	0	0.1	0	0	0	0	0	0	0	0
immature seed coat_--_GSM2359176_Clark8_K1_blacksaddle_BR1	seed coat	GSM2359176	other	other	0.1	0	0	22.7	0	23.4	0.5	25	0	1.7	24	0	0	0	0	1.1	40.1	22.6	6.1	0	18.6	0	30.6	16.4	0.3	0.5	0	69	1	6.8	0.6	0.1	0	24.5	52.6	29	0	0	0.5	0	0	1.9	74.9	0.1	0
immature seed coat_--_GSM2359177_Clark8_K1_yellowsectors_BR1	seed coat	GSM2359177	other	other	0	0	0	19.6	0	25.1	2.2	20.4	0	4.6	25.2	0	0	0	0	2	27.1	18.2	5.3	0	20.8	0	0.2	16.2	1.4	0	0	58.4	0	16.6	0.1	0	0	21.5	49.7	30.5	0.6	0	0	0	0	0	65.1	0	0
immature seed coat_--_GSM2359178_Clark8_K1_blacksaddle_BR2	seed coat	GSM2359178	other	other	0	0	0	25.3	0	27.4	1.1	28.4	0	2.2	29.1	0	0	0	0	1.2	42.7	20	9	0	14.6	0	27.6	14.6	0.8	0.9	0	63.7	1.3	8.8	0.8	0	0	21.4	47.8	21.3	0	0	0.7	0	0	1.4	73.1	0.1	0.2
immature seed coat_--_GSM2359179_Clark8_K1_yellowsectors_BR2	seed coat	GSM2359179	other	other	0	0	0	21.5	0	26.1	2.2	20.5	0	2.7	26.4	0	0	0	0	2.1	25.6	21.3	3.5	0	16.5	0	0.9	11.8	1	0	0	58.6	0	18.2	0.1	0	0	19.2	52.5	27.8	0.3	0	0	0	0	0	65.4	0	0
immature seed coat_--_GSM2359180_Clark8_K1_blacksaddle_BR3	seed coat	GSM2359180	other	other	0.3	0	0	26.3	0	22.4	2.9	32.2	0	0.5	25.8	0	0	0	0.2	3.5	41.6	22	8.8	0	14.8	0	32.6	8.3	0	4	0	63.8	3	10.9	1.4	0	0	21.7	40.4	22.8	0	0	0.7	0	0	3.8	73.3	0.3	0
immature seed coat_--_GSM2359181_Clark8_K1_yellowsectors_BR3	seed coat	GSM2359181	other	other	0	0	0	22.6	0	25.9	6.3	23.2	0	2.8	24.3	0	0	0	0	3.7	23.8	14.8	5	0	16.3	0	0.3	15.2	1.3	0	0	57.7	0	17.7	0.2	0	0	22	48.9	23.3	0.1	0	0	0	0	0	68.3	0	0
immature seed coat_--_GSM2359182_Clark18a_k1_blacksaddle_BR1	seed coat	GSM2359182	other	other	0	0	0	28.9	0	18.7	1.8	31.1	0	2	26	0	0	0	0	2.4	47.8	17.4	4.7	0	15.5	0	24.2	19.3	1.4	4.6	0	59.2	3.1	12.2	0.7	0.1	0	22	40.7	22.5	0	0	0.8	0	0	2.3	70.6	0	0
immature seed coat_--_GSM2359183_Clark18a_k1_yellowsectors_BR1	seed coat	GSM2359183	other	other	0	0	0	22.6	0	15.9	4.6	19.3	0	2.8	29	0.2	0	0	0	2.1	22.9	19.4	2.5	0	18	0	0	17.3	1.5	0	0	59.2	0.4	18.1	0.8	0	0	22.1	46.6	22.6	0	0	0	0	0	0	71.3	0	0
immature seed coat_--_GSM2359184_Clark18a_k1_blacksaddle_BR2	seed coat	GSM2359184	other	other	0.1	0	0	27.6	0	16.4	1.4	31.8	0	2.4	32.2	0	0	0	0	2.1	49.3	18.9	4.8	0	13	0	31.5	16	0.6	0.6	0	65.3	0.5	6.5	0.5	0.1	0	22.7	48.1	20.9	0	0	0.3	0	0	1.7	81.4	0.2	0.1
immature seed coat_--_GSM2359185_Clark18a_k1_yellowsectors_BR2	seed coat	GSM2359185	other	other	0	0	0	23.7	0	21.1	4.6	20.8	0	2.9	36.2	0	0	0	0	1.7	27.2	22.9	3.6	0	19.5	0	0	18.3	0.7	0	0	53.8	0	14.5	0.2	0	0	24.5	49.1	21	0	0.2	0	0	0	0	70.8	0	0
immature seed coat_--_GSM2359186_Clark18a_k1_blacksaddle_BR3	seed coat	GSM2359186	other	other	0	0	0	29.5	0	17.4	2.7	32.2	0	0	23	0	0	0	0	2.1	44.4	18.2	4.5	0	9.4	0	35	5.2	0.8	1.7	0	62.3	1.8	9.6	1.2	0	0	21.5	42	22.7	0	0	1.4	0	0	3.5	70.8	0	0
immature seed coat_--_GSM2359187_Clark18a_k1_yellowsectors_BR3	seed coat	GSM2359187	other	other	0	0	0	25	0	20.5	6.6	22.7	0	2.4	27.2	0	0	0	0.1	2.9	23.2	18.6	4.4	0	16.3	0	1	15.5	0.6	0.8	0	59.1	0	15.4	0	0	0	21.6	43.3	22.1	0	0	0	0	0	0	74.4	0	0
immature seed coat_--_GSM3508920_R108_200_300YSC	seed coat	GSM3508920	other	other	0.2	0	0	30.1	0	19	1.5	18.1	0	26.2	7.8	2	0	0	0	0.6	5.1	6.1	0.5	0	3.1	0	7.2	43.5	0	1.2	0	55.9	5.3	14.3	0	0	0	16	45.9	9.7	0.1	0	0.2	0	0	0.7	63.3	0	0
immature seed coat_--_GSM3508922_R49_5-6mgSC.	seed coat	GSM3508922	other	other	0	0	0	26.3	0	38.6	2.7	20	0	0	18.1	0	0	0	0	1	36.3	0	4.2	0	5.5	0	53.1	2	0	0	0	165.6	0	0.9	0	0	0	31.6	97.7	29.1	0.3	0	0.4	0	0	0	188.4	0	0
immature seed coat_--_GSM3912528_R39_UC7_Clark	seed coat	GSM3912528	other	other	0	0	0	32.2	0	39.6	9.9	26.8	0	2.9	30.3	0	0	0	0	1.6	42	28.8	13.4	0	25.5	0	20.3	20.9	1.4	1.5	0	75.7	2	18.8	0.1	0	0	26.1	56	28.6	0	0	1	0	0	0.9	89	0	0
immature seed coat_--_GSM543393_Richland (I/I, yellow seed) immature seed coats	seed coat	GSM543393	other	other	0	0	0	0	0	0	0	0	0	0	0	0	0	0	0	0	0	0	0	0	0	0	0	0	0	0	0	0	0	0	0	0	0	0	0	0	0	0	0	0	0	0	0	0	0
immature seed coat_--_GSM543394_Williams (i-i/i-i yellow seed) immature seed coats	seed coat	GSM543394	other	other	0	0	0	0	0	0	0	0	0	0	0	0	0	0	0	0	0	0	0	0	0	0	0	0	0	0	0	0	0	0	0	0	0	0	0	0	0	0	0	0	0	0	0	0	0
immature seed coat_--_GSM543396_Williams 55 (i/i, pigmented seed) immature seed coats	seed coat	GSM543396	other	other	0	0	0	0	0	0	0	0	0	0	0	0	0	0	0	0	0	0	0	0	0	0	0	0	0	0	0	0	0	0	0	0	0	0	0	0	0	0	0	0	0	0	0	0	0
Infected roots_14dpi P.sojae_SRX6918893_M22 D14 inf	root	SRX6918893	Phytophthora sojae	Biotic stress	8.3	20.1	0	0	0	0	30.2	0	0	0.4	0.5	0	0	0	0	39.9	0	0	0	0	3.5	0	0	0.3	0	0.3	0	0	24.7	0	0	10.1	0	1.8	0	0	0.3	0	0	12	0	2.6	0	0	0
Infected roots_14dpi P.sojae_SRX6918894_M23 D14 inf	root	SRX6918894	Phytophthora sojae	Biotic stress	21.1	37.1	0	0	0	0	44.4	0	0	0	0	0	0	0	0	52.3	0	6.5	0	0	14.2	0	0	0	0	2.2	0	0	41.9	0	0	19.4	0	1.5	0	0	2.7	0	0	16	0	0.5	0	0	0
Infected roots_14dpi P.sojae_SRX6918895_M24 D14 inf	root	SRX6918895	Phytophthora sojae	Biotic stress	0	8.9	0	0	0	0	20.6	0	0	0	0	0	0	0	0	10.2	0	0	0	0	52.4	0	0	0	0	0	0	0	22.9	0	0	8.8	0	0	0	0	0	0	0	29.5	0	0	0	0	0
Infected roots_14dpi P.sojae_SRX6918896_M25 D14 inf	root	SRX6918896	Phytophthora sojae	Biotic stress	5.5	30.2	0	0	0	0	41.3	0	0	1	0	0	0	0	0	36.2	0	0.7	0	0	13.5	0	0	0	0	0.7	0	0	32.8	0	0	17.8	0	0.7	0	0	0.3	0	0	25	0	1	0	0	0
Infected roots_14dpi P.sojae_SRX6918920_P22 D14 inf	root	SRX6918920	Phytophthora sojae	Biotic stress	14.9	28.4	0	0	0	0	31.6	0	0	0.2	0	0	0	0	0.4	43.4	0	1.5	0	0	20.2	0	0	0	0	2.9	0	0	43.2	0	0.5	20.7	0	0.8	0	0	2.1	0	0	17.4	0	5.9	0	0.1	0
Infected roots_14dpi P.sojae_SRX6918921_P23 D14 inf	root	SRX6918921	Phytophthora sojae	Biotic stress	16.3	28.3	0	0.4	0	0	24.1	0	0	0	0.3	0	0	0	0.2	46.6	0	0.8	0	0	8.2	0	0	0	0	4.9	1.3	0	41.1	0	0	12.4	0	1	0	0	2.6	0	0	14.5	0	6.1	0	0	0.2
Infected roots_14dpi P.sojae_SRX6918922_P24 D14 inf	root	SRX6918922	Phytophthora sojae	Biotic stress	18.9	32.1	0	0.3	0	0	39.9	0	0	0	0	0	0	0	0	52.6	0	8.4	0	0	18	0	0	0	0	2.3	1.3	0	42.5	0	0	20.5	0	0.7	0	0	1.4	0	0	16.6	0	0.9	0	0	0
Infected roots_21dpi P.sojae_SRX6918923_P25 D21 inf	root	SRX6918923	Phytophthora sojae	Biotic stress	0	0	0	0	0	0	0	0	0	0	0	0	0	0	0	26.6	0	0	0	0	0	0	0	0	0	0	0	0	0	0	0	0	0	0	0	0	0	0	0	26	0	0	0	0	0
Infected roots_21dpi P.sojae_SRX6918925_P26 D21 inf	root	SRX6918925	Phytophthora sojae	Biotic stress	7.2	27.3	0	0	0	0	17.8	0	0	0	0	0	0	0	0	47.8	0	6.6	0	0	0.5	0	0	0	0	6.2	1.2	0	40.2	0	0	20.5	0	0	0	0	1.7	0	0	17.3	0	10.5	0	0	0
Infected roots_21dpi P.sojae_SRX6918926_P27 D21 inf	root	SRX6918926	Phytophthora sojae	Biotic stress	20.2	24.5	0	0	0	0	20.4	0	0	0	0.2	0	0	0	0	51.1	0	1.3	0	0	0	0	0	0	0	5.6	0	0	41.9	0	0	14.9	0	0	0	0	1.1	0	0.2	7.8	0	6.4	0	0	0
Infected roots_4dpi P.sojae_SRX6918886_M16 D4 inf	root	SRX6918886	Phytophthora sojae	Biotic stress	7.1	22.4	0	0	0	0	30.7	0	0	0.7	0	0	0	0	0.3	39.6	0	0	0	0	29.7	0	0	0	0	0	0	0	28.1	0	1.5	17.8	0	2.5	0	0	0.4	0	0	22.9	0	0	0	0	0
Infected roots_4dpi P.sojae_SRX6918887_M17 D4 inf	root	SRX6918887	Phytophthora sojae	Biotic stress	3.2	18.9	0	0	0	0	27.3	0	0	0	0	0	0	0	0	30.6	0	1	0	0	27	0	0	0.2	0	0	0	0	22.8	0	2.2	18.5	0	0.6	0	0	0.3	0	0	9.4	0	0	0	0	0
Infected roots_4dpi P.sojae_SRX6918888_M18 D4 inf	root	SRX6918888	Phytophthora sojae	Biotic stress	7.5	20.9	0	0.2	0	0	28.8	0	0	0.2	0	0	0	0	0	25.4	0.4	2.2	0	0	4	0	0	0	0	0	0	0	24.2	0	0	9.4	0	0.8	0	0	0	0	0	17.1	0	0.4	0	0	0
Infected roots_4dpi P.sojae_SRX6918914_P16 D4 inf	root	SRX6918914	Phytophthora sojae	Biotic stress	5.2	21.4	0	0	0	0	19.6	0	0	0	0.2	0	0	0	0.2	33.4	0	0.7	0	0	9.8	0	0	0	0	0	0	0	31.1	0	0.5	17.5	0	0.4	0	0	1.1	0.2	0	18.7	0	0	0	0	0
Infected roots_4dpi P.sojae_SRX6918915_P17 D4 inf	root	SRX6918915	Phytophthora sojae	Biotic stress	7.6	29.3	0	0.2	0	0	40.5	0	0	0.2	0.3	0	0	0	0	41.5	0	0	0	0	8.5	0	0.2	0	0	0.1	13.5	0	22.9	0	0	22.6	0	0.5	0	0	0	0	0	12	0	0	0	0	0
Infected roots_4dpi P.sojae_SRX6918916_P18 D4 inf	root	SRX6918916	Phytophthora sojae	Biotic stress	3.3	25.8	0	0	0	0	35.1	0	0	0.4	0	0	0	0	0	36.5	0	0.3	0	0	10.8	0	0	0	0	0	13.3	0	26.2	0	0	17.6	0	0.6	0	0	0	0	0	23.2	0	0	0	0	0
Infected roots_7dpi P.sojae_SRX6918889_M19 D7 inf	root	SRX6918889	Phytophthora sojae	Biotic stress	5.2	28	0	0	0	0	33.9	0	0	0.7	0.2	0	0	0	0.2	33	0	0	0	0	13.7	0	0	0	0	0	0	0	19.6	0	0	20.3	0	0.4	0	0	0.9	0	0	22.6	0	0	0	0	0
Infected roots_7dpi P.sojae_SRX6918890_M20 D7 inf	root	SRX6918890	Phytophthora sojae	Biotic stress	11.5	8.9	0	0	0	0	11.1	0	0	1.9	0	0	0	0	0	23.8	0	0	0	0	48.6	0	0	0	0	0	0	0	12.9	0	0.6	4.4	0	0.5	0	0	0	0	0	32.4	0	0	0	0	0
Infected roots_7dpi P.sojae_SRX6918892_M21 D7 inf	root	SRX6918892	Phytophthora sojae	Biotic stress	7.2	28.6	0	0.1	0	0	30	0	0	0	0.3	0	0	0	0.2	35.5	0	0	0	0	3.9	0	0	0	0	0	0	0	22.7	0	0	25.2	0	0.5	0	0	0.3	0.2	0	15.3	0	0.6	0	0.2	0
Infected roots_7dpi P.sojae_SRX6918917_P19 D7 inf	root	SRX6918917	Phytophthora sojae	Biotic stress	18.6	24.9	0	0	0	0	21.1	0	0	0.1	0	0	0	0	0.2	42.5	0	0.5	0	0	3.9	0	0	0	0	1.1	0	0	47	0	0	19	0	0.4	0	0	0.1	0	0	18.9	0	2.2	0	0.3	0
Infected roots_7dpi P.sojae_SRX6918918_P20 D7 inf	root	SRX6918918	Phytophthora sojae	Biotic stress	15.5	28.6	0	0	0	0	25.2	0	0	0	0.4	0	0	0	0.5	42.5	0	2.6	0	0	1.7	0	0	0	0	1.2	0	0	43.3	0	0	21.9	0	0.4	0	0.1	2	0	0	24.9	0	3.7	0	0	0
Infected roots_7dpi P.sojae_SRX6918919_P21 D7 inf	root	SRX6918919	Phytophthora sojae	Biotic stress	12.2	25.7	0	0	0	0	16.7	0	0	0	0	0	0	0	0	36.9	0	1.4	0	0	3.6	0	0	0	0	0	0.4	0	35.7	0	0	21.9	0	0	0.2	0	3.5	0	0	19.9	0	0.9	0	0	0
inflorescences_--_SRX487294_IBM	flower	SRX487294	other	other	0	6.9	0	13.4	62	87.6	3.5	19	54.3	1.5	18	0	0	0	0	0	3.9	7.3	45.5	0	0.6	0	54.2	6.4	0	18.7	64.3	1.7	25.7	29.4	0	0	0	19.9	34.3	20.4	0.3	0	71.4	0	48.8	16.9	6.5	0	4.6
inflorescences_--_SRX487295_IAM	flower	SRX487295	other	other	0	2.1	0	22.5	55	135.7	0	26.2	50.2	1	17	0	0	0	0	2.1	0	4.2	61.3	0	0	0	89.2	1	0	11.9	95.6	0	15	25.6	0	0	0	22	51.6	18.3	0	0	122.2	1.6	75.1	11.4	4.2	0	3.7
lateral root_--_GSM3714653_Emerging lateral roots, replicate 1	root	GSM3714653	other	other	5.6	9.8	0	0	0	0	9.4	0	0	0.5	0.2	0	0	0	0.1	42.7	0	0	0	0	1	0	0	0.2	0	0	2.4	0	10.4	0	0	9	0	0.6	0	0	1	0	0	3.6	0	0	0	0	0
lateral root_--_GSM3714654_Emerging lateral roots, replicate 2	root	GSM3714654	other	other	7.8	12.3	0	0	0	0	6	0	0	0.5	0.4	0	0	0	0	40.3	0	0	0	0	1.1	0	0	0.1	0	0	1.8	0	8.9	0	0	6.1	0	0.3	0.1	0	1.6	0.2	0	2.9	0	0	0	0	0
lateral root_--_GSM3714655_Emerging lateral roots, replicate 3	root	GSM3714655	other	other	6.9	11.6	0	0	0	0	6.6	0	0	0.4	0.6	0	0	0	0	40.5	0.2	0.2	0	0	1.4	0	0	0	0	0	1.1	0	9	0	0	6.2	0	0.2	0	0	0.9	0	0	1.4	0	0	0	0	0.1
lateral root_--_GSM3714659_Young lateral roots, replicate 1	root	GSM3714659	other	other	5.9	13.5	0	0	0	0	13	0	0	1	0	0	0	0	0.2	49.4	0	0	0	0	0.2	0	0.2	0	0	0	0	0	27	0	0	11.3	0	0	0	0	0.1	0	0	29.7	0	0	0	0	0
lateral root_--_GSM3714660_Young lateral roots, replicate 2	root	GSM3714660	other	other	5.7	10	0	0.1	0	0	8.1	0	0	0.4	0.1	0	0	0	0	47	0	0	0	0	0.5	0	0	0.2	0	0	1.8	0	7.1	0	0	13.5	0	0.3	0	0.1	0.5	0	0	7.2	0	0	0	0.1	0
lateral root_--_GSM3714661_Young lateral roots, replicate 3	root	GSM3714661	other	other	8	10.8	0	0	0	0	6.4	0	0	0.8	0.1	0	0	0	0	59.9	0	0	0	0	0.1	0	0.3	0	0	0	0.8	0	13.9	0	0	11	0	0.1	0	0	0.1	0	0	7	0	0.2	0	0.1	0.3
Lateral Root_--_SRX2770601_Lateral Root - 039-E06	root	SRX2770601	other	other	3	14.9	0	1.1	0	0	13.1	0	0.1	1.4	0.5	0	0	0	0	36.1	0	0.1	0	0	0.1	0	3.2	0	0	0	9.9	0.2	18.7	0	0	16.4	0.1	1.6	0	0.6	1.8	0.2	0.1	18.1	0	0	0	0.2	0
leaf_--_DRX028417_Glycine max transcriptome	leaf	DRX028417	other	other	1.3	16.8	0	0.6	1.9	0.6	17.9	2.7	16.7	0.4	1.3	0	0	0	0.3	14	1.2	11	0.5	0	0.6	0	0.2	0.2	0.2	21.7	0.9	4.2	31.4	0.7	0.4	8.6	0.1	13.7	0.6	1	0.3	0.1	1	5.4	0.1	28.9	1.3	0.5	0.9
leaf_--_GSM1515822_Leaf_Stage1_rep1	leaf	GSM1515822	other	other	0.2	7.8	0	0	0	0	1.4	0.8	0.3	0	0	0	0	0	0	0.2	0	8.7	0	0	0	0	0	0	0	13.4	0	0	43.8	0	0.3	15.1	0	28.3	0	0	0	0	0	7.1	0	8.6	0	0	1
leaf_--_GSM1515823_Leaf_Stage1_rep2	leaf	GSM1515823	other	other	0	13.1	0	0	0	0	3.4	0	0.6	0.2	0.8	0	0	0	0	0.4	0	16.5	0	0	0.5	0	0	0	0	19.1	0	0	49.3	1	0	13.3	0	25.5	0	0	0.8	1.7	0	10.8	0	10.7	0	0.2	2.7
leaf_--_GSM1515824_Leaf_Stage1_rep3	leaf	GSM1515824	other	other	0	15.9	0	0	0.2	0.3	6	0.3	1.8	0	0	0	0	0	0	0	0	9.3	0	0	0	0	0.5	0	0	12.9	0	0	38.9	0.3	0	13.5	0	25.8	0.3	0	0.2	0.6	0.2	13.6	0	7.6	0	0	0.5
leaf_--_GSM1515825_Leaf_Stage3_rep1	leaf	GSM1515825	other	other	0.8	20.2	0	0	0	0	2.5	0.7	0	0	0.6	0	0	0	0	0.4	0	6.2	0	0	0.5	0	0.2	0	0	29.2	0	0	65.1	0	0	15.6	0	42.4	0	0.4	1	0.4	0	11.8	0	23.7	0	0	0.8
leaf_--_GSM1515826_Leaf_Stage3_rep2	leaf	GSM1515826	other	other	1.5	16.9	0	0.2	0	0	1.7	0	0.2	0	0.5	0	0	0	0	0	0	8.1	0	0	0	0	0	0	0	37.8	0	0	71.6	0.2	0	16.6	0	38.6	0	0	0.9	0	0	10	0	28.7	0	0	0.8
leaf_--_GSM1515827_Leaf_Stage3_rep3	leaf	GSM1515827	other	other	0.1	21.7	0	0	0	0	1	0.1	0	0.2	2.2	0	0	0	0	0	0	11.9	0	0	0	0	0	0.7	0	35.1	0	0	58.7	0.3	0	16.6	0	27.3	0	0.3	3.3	0.6	0	5	0	25.9	0	0	4.9
leaf_--_GSM1515828_Leaf_Stage5_rep1	leaf	GSM1515828	other	other	1.1	16.1	0	0	0	0	4	0	0.2	0	2.1	0	0	0	0	0.6	0	3.3	0	0	0.3	0	0.3	0	0	28	0	0	58.7	0.4	0.1	16.8	0	30.7	0	0	0	0	0	6.1	0	24.5	0	0	0
leaf_--_GSM1515829_Leaf_Stage5_rep2	leaf	GSM1515829	other	other	1.1	20.3	0	0	0	0	3.3	0	0	0	0.4	0	0	0	0	0.3	0	4.7	0	0	0	0	0.4	0	0	26.9	0	0	53.7	0	0.1	13	0	26	0	0.1	0.3	0	0	6.3	0	23.6	0	0	0
leaf_--_GSM1515830_Leaf_Stage5_rep3	leaf	GSM1515830	other	other	1.4	16.1	0	0	0.2	0	4	0	0	0	1.5	0	0	0	0	0.6	0	3.1	0	0	0	0	0	0	0	31.3	0	0	58.9	0.4	0.3	13.1	0	33	0.3	0	0.3	0	0	3.9	0.5	25.6	0	0	0
leaf_--_GSM1515831_Leaf_Stage7_rep1	leaf	GSM1515831	other	other	0.7	16.6	0	0	0.4	0	4	0	0	0	1.5	0	0	0	0	0.2	0	6.4	0	0	1.3	0	0	0	0	24.4	0	0	50.5	0	0.1	9.1	0	31.2	0	0	0	0.5	0	10	0	18.1	0	0	0.2
leaf_--_GSM1515832_Leaf_Stage7_rep2	leaf	GSM1515832	other	other	0.6	21.6	0	0	0.5	0	2.2	0	0	0	0.7	0	0	0	0	0.5	0	8.7	0	0	0.2	0	0.3	0	0	24.3	0	0	49.9	0	0.1	9	0	27.8	0	0.1	0.2	0	0	9.6	0	17.5	0	0	0.5
leaf_--_GSM1515833_Leaf_Stage7_rep3	leaf	GSM1515833	other	other	0.3	18.4	0	0	0	0	2.2	0	0	0	1.2	0	0	0	0	0	0	6.3	0	0	0	0	0	0.1	0	18.6	0	0	49.5	0.3	0	6.9	0	28.5	0	0	0	0	0	4.7	0	15.6	0	0	0.7
leaf_--_GSM1515834_Leaf_Stage8_rep1	leaf	GSM1515834	other	other	0.6	22.6	0	0	0	0	2.7	0	0	0	1.6	0	0	0	0	1.4	0	8	0	0	1.4	0	2.4	0	0	26.4	0	0.4	42.2	0.3	0.4	2.4	0	25.8	0.3	0	0	0	0	13.4	0	21.1	2	0	0
leaf_--_GSM1515835_Leaf_Stage8_rep2	leaf	GSM1515835	other	other	0.8	23.2	0	0	0	0	12.4	0	0	0	1.3	0	0	0	0	0.8	0	6.1	0	0	0	0	0	0	0	21.9	0	0	51.8	0.3	0	8.2	0	25.6	0	0	0	0	0	6.2	0	18	0	0	0.1
leaf_--_GSM1515836_Leaf_Stage8_rep3	leaf	GSM1515836	other	other	0.4	21.9	0	0	0	0	4.5	0	0	0	1.8	0	0	0	0	0.1	0	5.2	0	0	0	0	0	0	0	20.3	0	0	44.7	0	0.3	8.9	0	28.4	0	0.1	0	0	0	7.7	0	13.3	0	0	0
leaf_--_GSM1694659_1L	leaf	GSM1694659	other	other	0	0	0	0	0	0	0	0	0	0	0	0	0	0	0	0	0	0	0	0	0	0	0	0	0	0	0	0	0	0	0	0	0	0	0	0	0	0	0	0	0	0	0	0	0
leaf_--_GSM1694660_1-L	leaf	GSM1694660	other	other	0	0	0	0	0	0	0	0	0	0	0	0	0	0	0	0	0	0	0	0	0	0	0	0	0	0	0	0	0	0	0	0	0	0	0	0	0	0	0	0	0	0	0	0	0
leaf_--_GSM1973167_Soybean Bert wild-type	leaf	GSM1973167	other	other	2.5	9.4	0	0	0	0	13.8	0	0	0.5	1.1	0	0	0	0	10.5	0	0.6	0	0	1	0	0	0	0	0	0	0	6.8	0	0	8	0	1	0	0	0	0	0	13.6	0	0	0	0	0
leaf_--_GSM1973168_Soybean dcl1a/dcl1b-1.1	leaf	GSM1973168	other	other	3.6	2.7	0	0	0	0	1.6	0	0	0.3	0	0	0	0	0	1.9	0	0	0	0	10.5	0	0	2.8	0	0	0	0	5.1	0	0	1.7	0	0	0	0	0.4	0	0	11.2	0	0	0	0	0
leaf_--_GSM1973169_Soybean dcl1a/dcl1b-2.1	leaf	GSM1973169	other	other	2.9	2	0	0	0	0	4.5	0	0	0.3	0	0	0	0	0	1.9	0	0	0	0	0	0	0	0.6	0	0	0	0	8.8	0	0	0.5	0	0.9	0.2	0	0	0	0	9.2	0	0	0	0	0
leaf_--_GSM1973170_Soybean dcl1a/dcl1b-2.2	leaf	GSM1973170	other	other	0.7	3	0	0	0	0	3.1	0	0	0	0	0	0	0	0	5.6	0	0	0	0	0.3	0	0	4.2	0	0	0	0	4	0	0	0	0	1	0	0	0	0	0	1.6	0	0	0	0	0
leaf_--_GSM2306783_F1 hybrid rep 1 Clayton	leaf	GSM2306783	other	other	0.3	11.4	0	18	37.9	41.8	9.8	21	40.1	1.8	11.1	0	0	0	0.2	4.8	7.5	14.6	30.4	0	1	0	29.6	0.9	0.3	10.5	48.4	1.2	26.1	20.6	0.3	12.6	0	21.9	32.4	15.5	0.2	0	35.4	12	43.1	15.9	4.7	0.5	0
leaf_--_GSM2306784_F1 hybrid rep 2 Clayton	leaf	GSM2306784	other	other	0.1	9.1	0	13.2	31.1	35.9	8.2	20.5	37.2	0.4	7.5	0	0	0	0	3.4	7.6	15.5	27.6	0	1.4	0	23.3	0.1	0	9.9	45.8	0.6	25	17.5	0	12	0	22.2	25.7	12	0.1	0	31.6	13.6	39.4	13.7	1.7	0.3	0
leaf_--_GSM2306785_F1 hybrid rep 3 Clayton	leaf	GSM2306785	other	other	0	8.4	0	14.3	31.7	33.2	7.6	16.3	39.3	1.3	3.4	0	0	0	0	2.3	6.9	16.1	31.4	0	1.7	0	20.5	0.3	0	10.5	46.2	0.3	27.3	15.9	0	12.4	0	20.2	23	12.9	0	0	26.2	15.6	35.5	14.2	0.7	0.3	0
leaf_--_GSM2306786_F1 hybrid rep 4 Clayton	leaf	GSM2306786	other	other	0.2	9.7	0	16.7	34.4	41.1	8.2	21.6	37.1	1.4	8.1	0	0	0	0	3.3	7.7	12.9	31.3	0	1.5	0	29.8	0.5	0	11.5	51.2	0.4	27.9	21.1	0.4	15.6	0	20.8	29.9	13.9	0	0	33.2	12	41.4	14.6	2.5	0	0
leaf_--_GSM2306787_NMS4-44-329 rep 1 Clayton	leaf	GSM2306787	other	other	0.3	8.8	0	19	34.5	42.7	7.6	23.1	35	1.2	13.2	0	0	0	0	4.2	7.3	12.1	33	0	0.5	0	35.7	0.8	0	10.1	47.4	2	24.7	21.2	0.4	15.3	0	23.7	35.3	14.9	0.1	0	36.3	11.5	44.2	12.5	4.3	0.5	0.1
leaf_--_GSM2306788_NMS4-44-329 rep 2 Clayton	leaf	GSM2306788	other	other	0.3	8.2	0	15.1	28.8	39.5	8.7	18.8	34.7	0.9	9.8	0	0	0	0	3.8	2.9	16.3	27.5	0	1.3	0	27.6	0.2	0.4	9.5	46.6	0.3	23.1	18	0	10.8	0	20.3	28.3	11.1	0	0.2	30.9	11.8	41.9	13.2	2.6	0	0.2
leaf_--_GSM2306789_NMS4-44-329 rep 3 Clayton	leaf	GSM2306789	other	other	0.3	11.3	0	16.2	28.4	34.6	11.1	20.4	33.8	0.6	7.6	0	0	0	0	2.2	2	18.1	26.6	0	2.3	0	25.8	0.9	0.1	7.9	41.7	1.5	22	16.8	0.2	15.6	0	16.6	26.5	13.4	0.1	0	26.6	13.8	34.9	11.4	2.6	0.3	0
leaf_--_GSM2306790_NMS4-44-329 rep 4 Clayton	leaf	GSM2306790	other	other	0.3	9.9	0	14.9	29.1	34.9	12.5	19.5	35.8	1.2	9.9	0	0	0	0	3	1.9	11.6	28.3	0	1.2	0	27	0.6	0.4	8.7	44.5	0.5	23	18.4	0.2	14.8	0	16.8	27.1	11.7	0.1	0	31.5	12.2	38.3	14.2	2.3	0.4	0
leaf_--_GSM2306791_N7103 rep 1 Clayton	leaf	GSM2306791	other	other	0.2	8.8	0	22	39.1	48.9	5.1	25.7	39.6	1.5	14.6	0	0	0	0	5.4	9.6	12	39.6	0	1.1	0	40.3	0.5	0	11.1	58	2.1	20.6	24.2	0.3	10	0	23.8	40.5	15.8	0	0	41.6	6.3	51	15.1	6.3	0	0.2
leaf_--_GSM2306792_N7103 rep 2 Clayton	leaf	GSM2306792	other	other	0.3	8.2	0	18.3	28.1	38.3	8	22.2	35	1.6	10.6	0	0	0	0	3.6	14.9	10.5	30.5	0	1.2	0	31.1	0.5	0	10.5	45.9	1.5	26.3	19.6	0.4	18	0	23.9	30.7	12.8	0	0	33	11.7	38.1	14.3	3.3	0.2	0
leaf_--_GSM2306793_N7103 rep 3 Clayton	leaf	GSM2306793	other	other	0.4	8.4	0	18.7	33.4	40	8.1	22.6	35.2	0.8	11.8	0	0	0	0	4.7	14.2	15.3	35	0	1.4	0	30.1	0.7	0.2	10.9	47.4	1.9	26.7	21.8	0.2	13.5	0	20.6	32.3	15.9	0	0	34.2	12.8	40.2	15.6	4.8	0.4	0.1
leaf_--_GSM2306794_N7103 rep 4 Clayton	leaf	GSM2306794	other	other	0.2	8.2	0	20.4	32.3	44	7.6	23.3	37	1.5	13.1	0	0	0	0	3.6	12.8	14.2	37.9	0	0.3	0	32	1.5	0.3	11.1	51.5	1.3	24.5	23	0.1	10.4	0	22.6	34.2	15.8	0	0.2	35.8	8.5	43.3	16.7	4.8	0.5	0.1
leaf_--_GSM2306795_F1 hybrid rep 1 Caswell	leaf	GSM2306795	other	other	0.2	16.3	0	3.6	15.4	12	18.5	6.4	23.7	1.1	2.6	0	0	0	0	0.4	8.8	18.7	9.4	0	1.6	0	3.7	0	0.3	5.8	14.5	0	32	4.8	0	20.9	0	24.8	4.2	2.3	0.1	0	6.2	24.1	10.6	8.3	0.2	0	0
leaf_--_GSM2306796_F1 hybrid rep 2 Caswell	leaf	GSM2306796	other	other	0.2	19.6	0	3.1	12.9	8.5	22.4	5.9	21.2	0.1	1.3	0	0	0	0	0	8.5	11.8	4.2	0	1.6	0	1.9	0	0.3	4.5	8.2	0	28.6	3.2	0.2	20.2	0	25.3	3.2	1.4	0	0	3.4	24.8	5.8	8.4	0	0	0
leaf_--_GSM2306797_F1 hybrid rep 3 Caswell	leaf	GSM2306797	other	other	0.4	15.4	0	4.2	16.3	9.7	20.5	7.1	24	0.4	1.8	0	0	0	0	0.7	5.3	14.3	7.3	0	0.8	0	2.4	0.4	0	6	11.4	0	27.8	4.7	0.1	21	0	21.8	2.5	3	0	0	4.5	21.7	8.5	8.4	0.1	0	0
leaf_--_GSM2306798_F1 hybrid rep 4 Caswell	leaf	GSM2306798	other	other	0.3	18.4	0	4.5	19.5	12.7	23.6	5.4	30.5	1	1	0	0	0	0	0	6.5	13.9	8.3	0	0.7	0	3	0	0	4.9	11.1	0	26.7	4.1	0	18.4	0	18.8	5.1	3	0	0	7	20.3	9.1	7.5	0	0	0
leaf_--_GSM2306799_NMS4-44-329 rep 1 Caswell	leaf	GSM2306799	other	other	0	15.5	0	3.9	13.4	8.9	18.4	6.7	24.5	0.5	1.8	0	0	0	0	0.1	0.3	18.4	6.3	0	1.2	0	2.7	0	0	5	12.1	0	27.1	5.6	0	19	0	16.1	4.2	2.6	0	0	5.2	23.6	10	7.5	0.3	0	0
leaf_--_GSM2306800_NMS4-44-329 rep 2 Caswell	leaf	GSM2306800	other	other	0	13.7	0	4.2	13.9	9.5	15.1	6.3	22.3	1	2	0	0	0	0	0	0.2	12.9	6.8	0	0.4	0	2.5	0	0	4.6	11.8	0	25.4	4.4	0	19.6	0	19.6	3.5	2.8	0	0	4.2	22.7	8.7	5.8	0	0	0.1
leaf_--_GSM2306801_NMS4-44-329 rep 3 Caswell	leaf	GSM2306801	other	other	0.2	15.6	0	3.3	14.3	10.4	19.5	7.3	23.8	0.4	1.9	0	0	0	0	0.4	0.7	16.4	6.6	0	0.8	0	2.9	0	0.2	4	14.5	0.1	29	4.7	0.3	24.3	0	20.6	7	2.1	0	0	6.1	25.7	10.3	6.4	0.2	0	0
leaf_--_GSM2306802_NMS4-44-329 rep 4 Caswell	leaf	GSM2306802	other	other	0.3	14.4	0	4.2	13.9	9.4	19.4	5.6	21.7	0.9	2.4	0	0	0	0	0	0.1	10.6	6.7	0	0.3	0	3	0	0	4.6	9.7	0.1	28.3	4.8	0	18.7	0	17.7	3.9	2.7	0	0	5.7	22.1	7.5	5.9	0	0	0
leaf_--_GSM2306803_N7103 rep 1 Caswell	leaf	GSM2306803	other	other	0	13.7	0	3.6	17.4	13.3	16.6	7.8	27.2	0.6	1.6	0	0	0	0	0.4	12.8	12.9	8.3	0	0.7	0	3.8	0	0	5.4	16.6	0	25.2	5.2	0.5	21.2	0	21.2	5.2	3.3	0.4	0	7.3	19.1	10.8	8.2	0	0	0
leaf_--_GSM2306804_N7103 rep 2 Caswell	leaf	GSM2306804	other	other	0.1	16.8	0	6.2	17.6	12.3	16.3	8.9	29	0.4	2.3	0	0	0	0	0.2	13.1	13.1	9.9	0	0.7	0	3	0.1	0.3	5.8	15.1	0.2	28.4	6	0	17.1	0	23.2	4.9	3.4	0.2	0.2	5.9	21	10.5	9	0	0	0
leaf_--_GSM2306805_N7103 rep 3 Caswell	leaf	GSM2306805	other	other	0	17.6	0	7.5	26.3	23.2	16.8	11.2	37.1	0.7	2.3	0	0	0	0	0.2	13.2	11.1	15.3	0	0.7	0	7.6	0	0	6.9	27.8	0.2	31.7	8.7	0	21.3	0	25.4	11.8	5.9	0	0	15.7	19.1	21.8	9.6	0.7	0	0
leaf_--_GSM2306806_N7103 rep 4 Caswell	leaf	GSM2306806	other	other	0.4	18.2	0	7.2	23.8	18	17.9	11.8	32.5	1.6	3	0	0	0	0	0.2	11.2	11.9	12.4	0	0.9	0	7	0	0.1	7.3	22.7	0	32.6	7.7	0	17.3	0	22.9	8.4	5	0.3	0	10.5	19.4	16.1	10.8	0	0	0
leaf_--_GSM2651508_IA3023_RNA-seq	leaf	GSM2651508	other	other	0.4	14.8	0	0.2	0.3	0	1.4	0.4	0	0	2.1	0	0	0	0	2.1	0.1	10.2	0.2	0	0.7	0	0	0.1	0	1.5	0	0	24.5	0.4	0.4	13.3	0	18.5	0.1	0.1	0.3	1.3	0.2	11.9	0	0.1	0	0.1	0.3
leaf_--_GSM2651509_TN05-3027_RNA-seq	leaf	GSM2651509	other	other	0.9	22.4	0	0	0	0	5.2	0	0	0.1	0	0	0	0	0	0.8	0	0	0	0	0.1	0	3.8	0	0	0	0	0	2.6	0	0.2	0.8	0	12.9	0	0	0	0	2.1	27.3	0.3	0	0	0	0
leaf_--_GSM2651510_4J105-3-4_RNA-seq	leaf	GSM2651510	other	other	0.3	19.4	0	0	0.4	0	6.1	0.1	0	0.2	0	0	0	0	0	1.1	0	0.2	0	0	0.3	0	0.4	0	0	0	0	0	0.6	0	0.2	0.7	0	14.1	0.2	0	0	0	2.4	24.3	0.5	0	0	0	0
leaf_--_GSM2651511_5M20-2-5-2_RNA-seq	leaf	GSM2651511	other	other	0.4	22.8	0	0	0.3	0.2	5.8	0.2	0	0.2	0	0	0	0	0	1.3	0	0.4	0	0	0	0	0.2	0	0	0	0	0	0.3	0.6	0.3	1.1	0	11.5	0	0	0.1	0.6	2	22	0.3	0	0	0	0
leaf_--_GSM2651512_CL0J095-4-6_RNA-seq	leaf	GSM2651512	other	other	0.5	20.5	0	0	0.2	0	4	0	0	0	0.2	0	0	0	0	0.9	0	0.2	0	0	0	0	0	0	0	0.1	0	0	0.3	0	0.2	2.6	0	11.8	0	0	0	0.4	0	26.2	0.2	0	0	0.1	0
leaf_--_GSM2651513_CL0J173-6-8_RNA-seq	leaf	GSM2651513	other	other	0	22.7	0	0	0.1	0.3	9.7	0.1	0	0.3	0.4	0	0	0	0	0.6	0.1	0.1	0	0	0	0	0.2	0.1	0	0.4	0	0	17.9	0.8	0	16.4	0	11.3	0	0	0.1	0.2	0.1	19.1	0.3	0	0	0	0
leaf_--_GSM2651514_HS6-3976_RNA-seq	leaf	GSM2651514	other	other	0.6	20.1	0	0	0	0.3	3.5	0.2	0	0	0	0	0	0	0	1.3	0	0	0	0	0.1	0	0.2	0	0	0	0	0	0.8	0	0.5	1	0	15	0.2	0	0	0.2	0	22.4	0.4	0	0	0	0
leaf_--_GSM2651515_Prohio_RNA-seq	leaf	GSM2651515	other	other	0.3	17.8	0	0	0	0.1	3	0	0	0.2	0.1	0	0	0	0	1.7	0	0.1	0	0	0.3	0	6.6	0	0	0	0	0	1.7	0	0.1	0.5	0	12.4	0.2	0	0	0.6	0.1	19.5	0	0	0	0	0
leaf_--_GSM2651516_LD00-3309_RNA-seq	leaf	GSM2651516	other	other	0	11.4	0	0.1	0	0	1.3	2.3	0	0	1.3	0	0	0	0	1.8	0.1	9.1	0	0	0.5	0	0	0.1	0	0.5	0	0	21	0.6	0.5	14.6	0	19.5	0.1	0.1	3.1	0.4	0.1	17	0	0	0	0	3.6
leaf_--_GSM2651517_LD01-5907_RNA-seq	leaf	GSM2651517	other	other	0.2	21.8	0	0	0.3	0.2	9.9	0.8	0	0.9	0.1	0	0	0	0	1.5	0	0.2	0	0	0.2	0	0.2	0	0	0.8	0	0	18.2	0.2	0	12	0	12.9	0	0	0	0	0	21.2	0.2	0.2	0	0	0
leaf_--_GSM2651518_LD02-4485_RNA-seq	leaf	GSM2651518	other	other	0.5	18.5	0	0	0	0.2	1.9	0.2	0	0	0.2	0	0	0	0	1	0	0	0	0	0.1	0	3.6	0	0	0	0	0	1.9	0	0	0.8	0	9.3	0	0.1	0	0.8	0.1	23.3	0.5	0	0	0	0
leaf_--_GSM2651519_LD02-9050_RNA-seq	leaf	GSM2651519	other	other	0.9	16.7	0	0	0	0.2	3.7	0.1	0	0.1	0.1	0	0	0	0	1.1	0	0	0	0	0	0	2.7	0	0	0	0	0	0.9	0.1	0.1	0.3	0	8.3	0	0	0	0.1	0	24.7	0.6	0	0	0	0
leaf_--_GSM2651520_Magellan_RNA-seq	leaf	GSM2651520	other	other	0.7	17.9	0	0	0	0	2.9	0	0	0.2	0	0	0	0	0	1.5	0	2.6	0	0	0.2	0	1.2	0	0	0	0	0	0	0.1	0.2	1.4	0	12.5	0	0	0	0.2	1.7	22.1	0.7	0	0	0	0
leaf_--_GSM2651521_Maverick_RNA-seq	leaf	GSM2651521	other	other	0.9	15.1	0	0	0	0.3	4.7	0	0	0	0.1	0	0	0	0	1.9	0	0.2	0	0	0.3	0	0	0	0	0	0	0	0.7	0.1	0.2	0.3	0	13.2	0.3	0	0	0.2	0.1	21.6	0.1	0	0	0	0
leaf_--_GSM2651522_S06-13640_RNA-seq	leaf	GSM2651522	other	other	0.6	17.9	0	0	0	0.8	2.5	0	0	0	0.1	0	0	0	0	1.9	0	2.1	0	0	0.3	0	0	0	0	0	0	0	0.2	0.1	0.2	0.6	0	10.1	0	0	0	0.4	0.1	21.4	0.4	0	0	0	0
leaf_--_GSM2651523_NE3001_RNA-seq	leaf	GSM2651523	other	other	0.6	18.4	0	0	0	0.3	6.9	0	0	0.2	0.5	0	0	0	0	1.3	0	4	0	0	0.6	0	0.1	0	0	0	0	0	0.8	0	0.3	1.3	0	13	0.2	0	0	0.2	2.9	21.9	0.5	0	0	0	0
leaf_--_GSM2651524_Skylla_RNA-seq	leaf	GSM2651524	other	other	0.6	20	0	0	0	0.3	3.2	0	0	0	0.2	0	0	0	0	1.5	0.1	2.8	0	0	0	0	0	0.1	0	0	0	0	2	0	0.1	0.9	0	6.7	0.1	0.1	0	0	1.7	21.6	0	0.1	0	0	0
leaf_--_GSM2651525_U03-100612_RNA-seq	leaf	GSM2651525	other	other	0.6	16.5	0	0	0	0.3	1.8	0.1	0	0.3	0.1	0	0	0	0	1.1	0.1	2.3	0	0	0.5	0	2.7	0	0	0	0	0	2.5	0	0	1	0	12	0.1	0	0	0.2	0	20.9	0.5	0	0	0	0
leaf_--_GSM2651526_LG03-2979_RNA-seq	leaf	GSM2651526	other	other	0.5	17.1	0	0	0	0.3	4.7	0	0	0	0	0	0	0	0	1.9	0	0.1	0	0	0	0	0.2	0	0	0	0	0	0.3	0	0.2	0.4	0	2.6	0	0	0	0.2	1.3	20.7	0.4	0	0	0	0
leaf_--_GSM2651527_LG03-3191_RNA-seq	leaf	GSM2651527	other	other	1.1	17.8	0	0	0	0	5.3	0.1	0	0.1	0	0	0	0	0	1.6	0	0.3	0	0	0.5	0	0.3	0	0	0	0	0	0.8	0	0.2	0.3	0	9.4	0	0	0	0	1.7	20.3	0.5	0	0	0	0
leaf_--_GSM2651528_LG04-4717_RNA-seq	leaf	GSM2651528	other	other	1	20.1	0	0	0	0.2	6.2	0	0	0.2	0.1	0	0	0	0	1.8	0.3	0.1	0	0	0.5	0	0	0	0	0.1	0	0	1.1	0	0.3	0.3	0	13	0.1	0	0	0.2	0.1	22	0.2	0	0	0	0
leaf_--_GSM2651529_LG05-4292_RNA-seq	leaf	GSM2651529	other	other	0.5	19.8	0	0	0.1	1	3.6	0.1	0	0.2	0.1	0	0	0	0	1.2	0	0.2	0	0	0.2	0	0.1	0	0	0	0	0	0.2	0.1	0.1	1.2	0	9.3	0	0	0	0	0	17.8	0.4	0	0	0	0
leaf_--_GSM2651530_LG05-4317_RNA-seq	leaf	GSM2651530	other	other	0.2	19.4	0	0	0	0.3	7.1	0.2	0	0	0.2	0	0	0	0	1.3	0	0	0	0	0.1	0	2.4	0	0	0	0	0	1.6	0.1	0.1	0.6	0	7.6	0.3	0	0	0.4	0.3	23.3	0.4	0	0	0	0
leaf_--_GSM2651531_LG05-4464_RNA-seq	leaf	GSM2651531	other	other	0.2	12.8	0	0	0.3	0.5	1.5	1.8	0	0	0.2	0	0	0	0	1	0	0.3	0	0	0.3	0	0.2	0	0	1	0	0	18.3	0.1	0.2	18.5	0	16.4	0	0	0	0.6	2.2	19.4	0.2	0.3	0	0	0
leaf_--_GSM2651532_LG05-4832_RNA-seq	leaf	GSM2651532	other	other	0.6	17.5	0	0	0	0	5	0	0	0.2	0.2	0	0	0	0	1.7	0	0.1	0	0	0.2	0	4.3	0	0	0	0	0	0	0	0.2	1.1	0	12.4	0.2	0.1	0	0.5	2.3	18	0.6	0	0	0	0
leaf_--_GSM2651533_LG90-2550_RNA-seq	leaf	GSM2651533	other	other	0.3	21	0	0.1	0.2	0.3	10.9	0	0	0.6	0.4	0	0	0	0.2	2.8	0	0.1	0	0	0.3	0	0.1	0	0	0.3	0	0	11.7	0.6	0	9.7	0	8.6	0	0	0	0.1	0.5	22.5	0	0	0	0	0
leaf_--_GSM2651534_LG92-1255_RNA-seq	leaf	GSM2651534	other	other	0.6	20	0	0	0	0	3.5	0	0	0.2	0.2	0	0	0	0	1.2	0	0.1	0	0	0.2	0	2.8	0	0	0	0	0	0.4	0.1	0.2	0.7	0	11.1	0	0	0	0	0	20.2	0	0	0	0	0
leaf_--_GSM2651535_LG94-1128_RNA-seq	leaf	GSM2651535	other	other	0.4	17	0	0	0	0.2	3.6	0	0	0.4	0.1	0	0	0	0	1.2	0	2.6	0	0	0.8	0	0	0	0	0	0	0	0.4	0	0.2	1	0	12.9	0.2	0	0	0.2	1.2	21.7	0.3	0	0	0	0
leaf_--_GSM2651536_LG94-1906_RNA-seq	leaf	GSM2651536	other	other	0.5	20.3	0	0	0	0.1	4.3	0	0	0	0.2	0	0	0	0	1.1	0.1	0	0	0	0.1	0	0	0	0	0	0	0	0.2	0	0.1	0.4	0	15.5	0.1	0	0	0.5	0.3	18.5	0.3	0	0	0	0
leaf_--_GSM2651537_LG97-7012_RNA-seq	leaf	GSM2651537	other	other	0.3	19.4	0	0	0	0	7.3	0.1	0	0.1	0.3	0	0	0	0	1.1	0	2.8	0	0	0.2	0	0.4	0	0	0	0	0	0.5	0	0.2	0.5	0	8.9	0.4	0	0	0.4	2	28.3	0.9	0	0.1	0	0
leaf_--_GSM2651538_LG98-1605_RNA-seq	leaf	GSM2651538	other	other	0.3	16.9	0	0	0	0	9.7	0	0	0	0.4	0	0	0	0	0.6	0	0	0	0	0.5	0	0	0	0	0	0	0.1	1.7	0	0	1.1	0	13.6	0.5	0	0	0.2	2.5	18.5	0.6	0	0	0	0
leaf_--_GSM2651539_LG00-3377_RNA-seq	leaf	GSM2651539	other	other	0.8	18.6	0	0	0.3	0.1	2.1	0	0	0.2	0.2	0	0	0	0	1.1	0	0.3	0	0	0.3	0	0.2	0	0	0	0	0	0.7	0	0.4	0.7	0	6.4	0.4	0.2	0	0	1.4	23.1	0	0	0	0	0
leaf_--_GSM2651540_LG04-6000_RNA-seq	leaf	GSM2651540	other	other	0.5	20.7	0	0	0.1	0	3.9	0	0	0	0.1	0	0	0	0.1	1.1	0	0.8	0	0	0.3	0	0	0	0	0	0	0	0.6	0.1	0	0.5	0	9.7	0.5	0	0	0.3	0	20.7	0.8	0.1	0	0	0
leaf_--_GSM2651541_PI 398.881_RNA-seq	leaf	GSM2651541	other	other	0.4	21.2	0	0	0	0	5.7	0	0	0.1	0.3	0	0	0	0	1.1	0	0	0	0	0.2	0	0.2	0	0	0	0	0	1.8	0.2	0	0.8	0	6.8	0.2	0	0	0.3	1.2	21.8	0.9	0	0	0	0
leaf_--_GSM2651542_PI 427.136_RNA-seq	leaf	GSM2651542	other	other	0.2	18.5	0	0	0	0.1	4.6	0	0	0.1	0.2	0	0	0	0	0.9	0	3.4	0	0	0.4	0	0.1	0	0	0	0	0	0.3	0	0.1	1.3	0	11	0.3	0	0	0.9	2.2	25.4	0.4	0	0	0	0
leaf_--_GSM2651543_PI 437.169B_RNA-seq	leaf	GSM2651543	other	other	0.3	19	0	0	0	0.3	6.6	0	0	0.4	0.1	0	0	0	0.2	0.9	0	0.1	0	0	0.9	0	3.6	0	0.2	0	0	0	0.8	0	0.1	0.9	0	6.2	0.1	0	0.1	0.3	2.6	26.1	0.4	0	0	0	0
leaf_--_GSM2651544_PI 507.681B_RNA-seq	leaf	GSM2651544	other	other	0.3	18.2	0	0	0.1	0.2	2.8	0	0	0.4	0.3	0	0	0	0	0.9	0	2.7	0	0	0.2	0	16.3	0	0	0	0	0.1	1.4	0.1	0	0.9	0	5.9	0.3	0	0	0.4	3.2	20	0	0	0.1	0	0
leaf_--_GSM2651545_PI 518.751_RNA-seq	leaf	GSM2651545	other	other	0.3	18.9	0	0	0.5	0.4	6.8	0	0.1	0	0.6	0	0	0	0	0.9	0	0.3	0	0	0	0	13.4	0	0	1	0	0	23	0.6	0.2	15.5	0	10.7	0.2	0.1	0	0.3	0.6	25.9	0.1	0.2	0	0	0.1
leaf_--_GSM2651546_PI 561.370_RNA-seq	leaf	GSM2651546	other	other	0.5	15.8	0	0	0	0.2	6.4	0	0	0	0.1	0	0	0	0	1.1	0	0.3	0	0	0.3	0	0	0.1	0	0	0	0	0.6	0	0.1	0.6	0	11.7	0.3	0	0	0	1.5	22	0.3	0	0	0	0
leaf_--_GSM2651547_PI 404.188A_RNA-seq	leaf	GSM2651547	other	other	1.2	18.1	0	0	0	0.1	4.4	0.1	0	0.1	0.1	0	0	0	0	2.2	0	0.2	0	0	0.5	0	0.1	0	0	0	0	0	0.3	0.1	0.2	0.8	0	13.2	0	0	0	0.4	2.7	19.9	0.8	0	0	0	0
leaf_--_GSM2651548_PI 574.486_RNA-seq	leaf	GSM2651548	other	other	0.7	17.5	0	0	0	0	2.9	0.1	0	0.2	0.3	0	0	0	0	1.5	0	0	0	0	0	0	0.1	0	0	0	0	0	0.8	0.2	0.2	0.9	0	8.3	0.4	0	0	0	1.7	22.9	0.5	0	0	0	0
leaf_--_GSM2651549_Anderson_RNA-seq	leaf	GSM2651549	other	other	0.2	21.3	0	0	0	1.4	4.1	0.5	0	0.3	0	0	0	0	0	0.6	0	1.1	0	0	0	0	0	0	0	0	0	0	2.6	0.3	0.2	14.8	0	14.6	0	0	0.2	0.6	1.9	13.1	0	0	0	0	0
leaf_--_GSM2651550_Young_RNA-seq	leaf	GSM2651550	other	other	0.1	22.3	0	0	0	1	4.5	0.9	0	0	0.3	0	0	0	0	0.2	0	0.2	0	0	0	0	0	0	0	0	0	0	2.1	0	0	16.8	0	19.8	0.6	0	0	0.3	0.7	16.3	0	0	0	0	0
leaf_--_GSM2651551_Williams 82_RNA-seq	leaf	GSM2651551	other	other	0.5	18.8	0	0	0	1.2	7.2	0	0	0.2	0	0	0	0	0	0.3	0	1	0	0	0.4	0	2.1	0	0	0	0	0	1.9	0.8	0	18.3	0	12.4	0.7	0.4	0	0	0.3	16.2	0	0	0	0	0
leaf_--_GSM2651552_Lawrence_RNA-seq	leaf	GSM2651552	other	other	0	19.7	0	0	0	0	4.8	1	0	0	0	0	0	0	0	0.4	0	0.7	0	0	0.4	0	2.3	0	0	0	0	0	2.5	0.3	0	18.3	0	12	0.5	0	0	0	0.2	11	0	0	0	0	0
leaf_--_GSM2651553_A.K. (Harrow)_RNA-seq	leaf	GSM2651553	other	other	0.2	17.6	0	0	0	1.4	5.2	1.3	0	0	0.7	0	0	0	0	0.4	0	1.6	0	0	0.7	0	0	0	0.5	0	0	0	2.5	0.7	0.1	20.8	0	13.9	0.3	0	0.3	0.2	0	16.9	0.3	0	0	0	0
leaf_--_GSM2651554_Capital_RNA-seq	leaf	GSM2651554	other	other	0	20.5	0	0	0	0.5	1.5	0	0	0	0.4	0	0	0	0	0.3	0	2.6	0	0	0	0	0	0	0	0	0	0	3.3	0	0.2	17.3	0	12.8	0.4	0	0	0.5	0	14.4	0	0	0	0	0
leaf_--_GSM2651555_Dunfield_RNA-seq	leaf	GSM2651555	other	other	0	23	0	0	0	2.2	2	0	0	0.2	0.2	0	0	0	0	0.6	0	4	0	0	0	0	1.1	0	0.3	0	0	0	2	0.5	0	18.3	0	12.8	0	0	0	0.5	0.3	12.8	0.3	0	0	0	0
leaf_--_GSM2651556_Illini_RNA-seq	leaf	GSM2651556	other	other	0	18.8	0	0	0	0.6	2.3	0.4	0	0.2	0.5	0	0	0	0	0.1	0	2	0	0	0.6	0	0	0	0	0	0	0	2.5	0.5	0	15.4	0	12.9	0	0	0.1	0.5	0.2	16.2	0	0	0	0	0
leaf_--_GSM2651557_Kanro_RNA-seq	leaf	GSM2651557	other	other	0.2	19.5	0	0	0	2.2	2.7	0.2	0	0	0.7	0	0	0	0	0.4	0	3.3	0	0	0	0	0	0	0	0	0	0	6.6	0.6	0	18.3	0	15.9	0.4	0	0	0	1.9	17.2	0	0	0	0	0
leaf_--_GSM2651558_Korean_RNA-seq	leaf	GSM2651558	other	other	0.1	21.2	0	0	0	1.2	5.1	0.7	0	0	0.3	0	0	0	0	0.8	0	0.7	0	0	0.3	0	1.5	0	0	0	0	0	4.5	0	0	19.9	0	16	0.3	0	0.3	0.3	1.5	13.6	0	0	0	0	0
leaf_--_GSM2651559_Lincoln_RNA-seq	leaf	GSM2651559	other	other	0.2	19.8	0	0	0	1.9	5.9	1.1	0	0.2	0.7	0	0	0	0	0.4	0	0.9	0	0	0.3	0	0	0	0	0	0	0	1.3	0	0.2	17.5	0	16.6	0.2	0	0.1	0.2	0.8	17	0	0	0	0.3	0.1
leaf_--_GSM2651560_Mandarin_RNA-seq	leaf	GSM2651560	other	other	0.2	19.7	0	0	0	1.2	1.2	0.5	0	0	0.2	0	0	0	0	0.1	0	0.6	0	0	0.8	0	0	0	0	0	0	0	6.9	0	0.2	18.7	0	4.4	0.2	0	0.5	0	1.8	18.2	0	0	0	0	0.2
leaf_--_GSM2651561_Mukden_RNA-seq	leaf	GSM2651561	other	other	0.1	21.4	0	0	0	1.6	3.2	0.6	0	0	0	0	0	0	0	0.3	0	0	0	0	0	0	1.1	0	0	0	0	0.2	2.6	0.4	0	19.4	0	20.4	1.6	0	0	0.3	1	15.9	0	0	0	0	0
leaf_--_GSM2651562_Richland_RNA-seq	leaf	GSM2651562	other	other	0.2	20.9	0	0	0	1.3	6.2	0	0	0.2	1	0	0	0	0	0.5	0	0.4	0	0	1	0	0.2	0	0	0	0	0	4	0	0	18.2	0	11.1	0	0	0	0.4	0.6	15.6	0	0	0	0	0
leaf_--_GSM2651563_Haberlandt_RNA-seq	leaf	GSM2651563	other	other	0.3	18.7	0	0	0	0	3.3	0.5	0	0	0	0	0	0	0	0	0	0	0	0	0	0	0.3	0	0	0	0	0	2.4	0.2	0	20.3	0	10.5	0.5	0	0	0	0.6	12	0	0	0	0	0.4
leaf_--_GSM2651564_Ogden_RNA-seq	leaf	GSM2651564	other	other	0.1	20	0	0	0	0.7	7.4	0	0	0	0	0	0	0	0	0.3	0	0	0	0	0.7	0	0	0	0	0	0	0	2.9	0	0.3	14	0	15	0	0	0	0.5	1.7	17	0	0	0	0	0
leaf_--_GSM2651565_Ralsoy_RNA-seq	leaf	GSM2651565	other	other	0.1	20.8	0	0	0	0.7	2.8	0	0	0	0.5	0	0	0	0	0.9	0	2.5	0	0	0.3	0	0	0	0	0	0	0	1.2	0.2	0	20.7	0	20.1	0.8	0	0.5	0	1.8	19.6	0.3	0	0	0	0
leaf_--_GSM2651566_Roanoke_RNA-seq	leaf	GSM2651566	other	other	0	20.5	0	0	0	0.8	4.2	0	0	0	0	0	0	0	0	0.3	2.1	0.6	0	0	0	0	0	0	0	0	0	0	1.5	0	0	5.4	0	18.6	0.4	0	0	1	1.7	10.2	0	0	0	0	0
leaf_--_GSM2651567_S-100_RNA-seq	leaf	GSM2651567	other	other	0.2	19.3	0	0	0	1	3.1	0.4	0	0	0.2	0	0	0	0	0.7	0	0.2	0	0	0	0	0	0	0	0	0	0	1.5	0	0.3	11.7	0	18.7	0.8	0	0	0.3	0	20	0	0	0	0	0
leaf_--_GSM2651568_Tokyo_RNA-seq	leaf	GSM2651568	other	other	0	17.5	0	0	0	1.2	5	0.3	0	0	0.2	0	0	0	0	0.5	0	0	0	0	0	0	0	0	0	0	0	0	1.3	0.2	0	20.4	0	13.5	0.5	0	0	0.6	2	15.7	0	0	0	0	0
leaf_--_GSM2651569_Amcor_RNA-seq	leaf	GSM2651569	other	other	0	17.3	0	0	0	1.5	2.8	0	0	0	0.5	0	0	0	0	0.7	0	0.8	0	0	0.3	0	2.9	0	0	0	0	0	1.7	0	0	20.2	0	7.5	0	0	0.2	0.2	0.2	14.7	0	0	0	0	0
leaf_--_GSM2651570_Beeson_RNA-seq	leaf	GSM2651570	other	other	0.5	17.6	0	0	0	0.9	5.3	0	0	0	0.5	0	0	0	0	0.1	0	0.6	0	0	0.6	0	0.5	0	0	0	0	0	4.9	0	0	17.7	0	12.2	0.6	0	0	0	1	14.8	0	0	0	0	0
leaf_--_GSM2651571_Century_RNA-seq	leaf	GSM2651571	other	other	0	20.3	0	0	0	1.9	5	0	0	0	0.6	0	0	0	0	0.7	0	1	0	0	0.3	0	0	0	0	0	0	0	4.3	0	0	17.8	0	14.6	0.3	0	0	0	0.4	12.2	0	0	0	0	0
leaf_--_GSM2651572_Blackhawk_RNA-seq	leaf	GSM2651572	other	other	0	21	0	0	0.2	2.3	5.2	0	0	0.2	1.3	0	0	0	0	0	0	1.3	0	0	0.4	0	1.7	0	0	0.3	0	0	8	0	0.1	20.5	0	12	0.7	0	0.1	0.2	2.3	15	0	0	0	0	0
leaf_--_GSM2651573_Bonus_RNA-seq	leaf	GSM2651573	other	other	0	17.9	0	0	0	0.4	6.1	0	0	0	0	0	0	0	0	0.4	0	0.2	0	0	0.4	0	0	0	0	0	0	0	1.7	0	0	16.7	0	14.2	0.6	0	0	1	1.2	14.1	0	0	0	0	0
leaf_--_GSM2651574_Pella_RNA-seq	leaf	GSM2651574	other	other	0	18.9	0	0	0	0.7	4.9	0	0	0	0.2	0	0	0	0	0	0	0.6	0	0	0	0	0	0	0	0	0	0	0.9	0	0	14.6	0	17.6	0.4	0	0	0	0.9	14.3	0.6	0	0	0	0
leaf_--_GSM2651575_Calland_RNA-seq	leaf	GSM2651575	other	other	0	22.4	0	0	0.3	0.8	3.2	1	0	0.3	0.4	0	0	0	0	0.2	0	0	0	0	0	0	0	0	0	0	0	0	1.6	0	0	18.1	0	10.7	0.8	0	0	0	0.5	14	0	0	0	0	0
leaf_--_GSM2651576_Chippewa_RNA-seq	leaf	GSM2651576	other	other	0	16.9	0	0	0	2.4	2.9	1.8	0	0	0.4	0	0	0	0	0.4	0	0.5	0	0	0.6	0	0	0	0	0	0	0	3.8	0	0.2	13.9	0	8.4	0.5	0	0	0	0.9	12.4	0	0	0	0	0
leaf_--_GSM2651577_Clark_RNA-seq	leaf	GSM2651577	other	other	0.2	15.7	0	0	0	1.4	3.9	0.3	0	0	0.3	0	0	0	0	0.1	0	0.8	0	0	0	0	0	0	0	0	0	0	0.8	0.2	0	17.4	0	12.5	0	0	0	0	0.8	12.5	0.3	0	0	0	0
leaf_--_GSM2651578_Corsoy_RNA-seq	leaf	GSM2651578	other	other	0	17.9	0	0	0	2.2	1.9	0	0	0.3	0.7	0	0	0	0	0.4	0	2.8	0	0	0.2	0	0	0	0	0	0	0	3.5	0	0	21.4	0	7.1	0.6	0	0	0.3	0.6	18	0	0	0	0	0
leaf_--_GSM2651579_Cumberland_RNA-seq	leaf	GSM2651579	other	other	0	19.2	0	0	0	1.7	6.1	0	0	0	0	0	0	0	0	0.5	0	3	0	0	0.5	0	3.6	0	0	0	0	0	1.7	0	0	18.5	0	13.4	0	0	0	0	0	16	0	0	0	0	0
leaf_--_GSM2651580_Oakland_RNA-seq	leaf	GSM2651580	other	other	0	19.6	0	0	0	0.9	5	0	0	0.6	0.4	0	0	0	0	0	0	0	0	0	1.4	0	0	0	0	0.1	0	0	4.2	0.8	0	16.9	0	13.6	0	0	0.2	0.3	1.2	17.7	0	0	0	0	0
leaf_--_GSM2651581_Merit_RNA-seq	leaf	GSM2651581	other	other	0	17.8	0	0	0	1.9	3.3	0.4	0	0	0.4	0	0	0	0	0.2	0	0.7	0	0	0.3	0	0	0.1	0	0.2	0	0	11.7	0	0	23.9	0	7.3	0	0	0	0.5	1.6	17.7	0	0	0	0	0
leaf_--_GSM2651582_Douglas_RNA-seq	leaf	GSM2651582	other	other	0	19.2	0	0	0	0.9	6	0	0	0.3	0.2	0	0	0	0	0.2	0	0.6	0	0	0.5	0	0	0	0	0	0	0	2.4	0	0.3	15.4	0	13.1	0	0	0	0.3	0.6	14.1	0.7	0	0	0	0.2
leaf_--_GSM2651583_Ford_RNA-seq	leaf	GSM2651583	other	other	0.1	21	0	0	0	2.2	4.2	0.4	0	0	0.3	0	0	0	0	0.1	0	0.8	0	0	0.2	0	0.3	0	0.3	0	0	0	1.5	0.2	0.5	13.4	0	15.6	0.2	0	0.1	0.2	1.2	13.9	0.4	0	0	0	0
leaf_--_GSM2651584_Harcor_RNA-seq	leaf	GSM2651584	other	other	0.1	19.8	0	0	0	1.3	1.6	0.2	0	0	1.2	0	0	0	0	0	0	3	0	0	1.3	0	0	0	0	0	0	0	3.9	0	0.3	14.9	0	6.5	0.6	0	0.1	0.7	0	16.3	0	0	0	0	0
leaf_--_GSM2651585_Harosoy_RNA-seq	leaf	GSM2651585	other	other	0.2	17.9	0	0	0	0.8	0.8	0.9	0	0	0.3	0	0	0	0	0	0	0.5	0	0	0.5	0	0	0	0	0	0	0	3.7	0	0	18.2	0	8.3	0.5	0	0	0.8	0.3	17.2	0	0	0	0	0
leaf_--_GSM2651586_Shelby_RNA-seq	leaf	GSM2651586	other	other	0.3	20	0	0	0	0.3	4.3	0.6	0	0	0.5	0	0	0	0	0.4	0	0.8	0	0	1.1	0	0	0	0.4	0	0	0	1.4	0	0	16.6	0	15.8	0	0	0	0.3	0.7	16.8	0	0	0	0	0
leaf_--_GSM2651587_Hawkeye_RNA-seq	leaf	GSM2651587	other	other	0.3	21	0	0	0	0.8	5.4	0.2	0	0	0.2	0	0	0	0	0.6	0	0	0	0	0.8	0	1.8	0	0	0	0	0	2.5	0	0	15.1	0	12.5	0.6	0	0	0.7	1.9	16.5	0.4	0	0	0	0
leaf_--_GSM2651588_Kent_RNA-seq	leaf	GSM2651588	other	other	0	19.8	0	0	0	1	6	0.4	0	0.8	0	0	0	0	0	0.3	0	1.8	0	0	0	0	0.2	0	0	0	0	0	2	0	0	8.9	0	19.1	0.2	0	0	0	2.7	18.9	0	0	0	0	0
leaf_--_GSM2651589_Perry_RNA-seq	leaf	GSM2651589	other	other	0.1	18.4	0	0	0	1.3	3.4	0.3	0	0.2	0.3	0	0	0	0	0.4	0	0.5	0	0	0	0	0.2	0	0	0	0	0	2.5	0	0.2	19.8	0	2.4	0.8	0	0	0.5	1.8	13	0	0	0	0	0.3
leaf_--_GSM2651590_Wayne_RNA-seq	leaf	GSM2651590	other	other	0.1	20.2	0	0	0	1.1	9	0.2	0	0.2	0.6	0	0	0	0	0.4	0	3.8	0	0	0	0	0	0	0	0	0	0	2.5	0	0.2	19.5	0	14.4	0.5	0	0	0	0.8	14.8	0	0	0	0	0
leaf_--_GSM2651591_Williams_RNA-seq	leaf	GSM2651591	other	other	0	17.7	0	0	0	1.5	5.8	0	0	0	0.5	0	0	0	0	0.4	0	0.7	0	0	0.7	0	1.7	0	0	0	0	0	2.3	0.2	0.2	17.2	0	14.1	0	0	0	0.8	0.2	15.4	0	0	0	0	0
leaf_--_GSM2651592_Woodworth_RNA-seq	leaf	GSM2651592	other	other	0	19.1	0	0	0	1.2	4.2	0	0	0	1	0	0	0	0	0	0	0.3	0	0	0	0	0	0	0	0	0	0	0.5	0	0	18.7	0	13.8	0	0	0	1.5	0.7	13.7	0	0	0	0	0
leaf_--_GSM2651593_Zane_RNA-seq	leaf	GSM2651593	other	other	0	12.7	0	0	0	0	0.6	0	0	0.3	0.6	0	0	0	0	0.2	0	2	0	0	0	0	0	0	0	0	0	0	0.8	0	0	16.2	0	15.2	0	0	0	0	0	13.1	0	0	0	0	0
leaf_--_GSM2651594_Hill_RNA-seq	leaf	GSM2651594	other	other	0	19.6	0	0	0	1.7	3.5	2.6	0	0	0	0	0	0	0	0.4	0	2.9	0	0	0.9	0	0	0	0	0	0	0	2.6	0	0	19.5	0	22.6	0.6	0	0	0	0.2	12.8	0	0	0	0	0
leaf_--_GSM2651595_Jackson_RNA-seq	leaf	GSM2651595	other	other	0.2	30.6	0	0	0	1.7	7.5	0	0	0	0	0	0	0	0	0.6	3.9	1	0	0	0.9	0	0	0	0	0	0	0	1.1	0.3	0	10.4	0	14.9	1	0	0.2	0	3.6	16.5	0	0	0	0	0
leaf_--_GSM2651596_Centennial_RNA-seq	leaf	GSM2651596	other	other	0	22.4	0	0	0	1.1	3.2	0.3	0	0	0	0	0	0	0	0	0	1.5	0	0	0	0	0	0	0	0	0	0	0.8	0	0.2	8	0	18.1	0	0	0	0.6	1.7	13.1	0	0	0	0	0
leaf_--_GSM2651597_Hood_RNA-seq	leaf	GSM2651597	other	other	0.2	21.2	0	0	0	0.4	10.5	0	0	0	0.2	0	0	0	0.2	0.9	0	1.5	0	0	0	0	0	0	0	0	0	0	2.3	0	0	11.2	0	14.8	0.8	0	0	0	0.4	12.1	0	0	0	0	0.2
leaf_--_GSM2651598_Tracy_RNA-seq	leaf	GSM2651598	other	other	0.4	18.6	0	0	0	0.4	5.6	0.4	0	0.6	0	0	0	0	0	0.2	0	3.1	0	0	0	0	0	0.2	0	0	0	0	1.5	0	0	15.6	0	21.3	0	0	0	0	1.3	12.1	0	0	0	0	0
leaf_--_GSM2651599_Brim_RNA-seq	leaf	GSM2651599	other	other	0	21.8	0	0	0	0.4	6.7	0.3	0	0	0	0	0	0	0	0.7	0	0	0	0	0	0	0.3	0	0	0	0	0	2.4	0.2	0	14.5	0	23.1	0.6	0	0	0.9	1.6	10.9	0	0	0	0	0
leaf_--_GSM2651600_Dare_RNA-seq	leaf	GSM2651600	other	other	0	18.8	0	0	0	0.4	3.3	1.3	0	0.4	0	0	0	0	0	0	0	1.7	0	0	0	0	0	0	0	0	0	0	0.5	0	0	13.8	0	17.2	0.9	0	0	0	0	11.5	0	0	0	0	0
leaf_--_GSM2651601_Pickett_RNA-seq	leaf	GSM2651601	other	other	0.2	20.3	0	0	0	1.1	1.6	0	0	0.6	0	0	0	0	0	0	0	2.8	0	0	0	0	0	0	0	0	0	0	0.6	0.5	0	14.3	0	19.8	0.7	0	0	0.8	0.4	13.8	0	0	0	0	0
leaf_--_GSM2651602_Ransom_RNA-seq	leaf	GSM2651602	other	other	0	19.3	0	0	0	1.6	2.9	0.8	0	0	0	0	0	0	0	0.3	0	2.2	0	0	1.4	0	2	0	0	0	0	0	0.8	0	0	15.2	0	11.5	0	0	0	0	1.4	8.5	0	0	0	0	0
leaf_--_GSM2651603_Davis_RNA-seq	leaf	GSM2651603	other	other	0.4	23.5	0	0	0	0	5.8	0	0	0.3	0	0	0	0	0	0.3	0	0	0	0	0	0	0.8	0	0	0	0	0	1.2	0	0	13.7	0	15.9	1	0	0.2	0	1.4	15.9	0.4	0	0	0	0
leaf_--_GSM2651604_Gasoy 17_RNA-seq	leaf	GSM2651604	other	other	0.5	17.5	0	0	0	0	1.9	0	0	0	0	0	0	0	0	0	3.9	1.7	0	0	0.7	0	0	0	0	0	0	0	3.4	0.8	0	7.9	0	16.1	0.7	0	0	0.9	2.3	16.5	0	0	0	0	0
leaf_--_GSM2651605_Holladay_RNA-seq	leaf	GSM2651605	other	other	0	19.3	0	0	0	0.3	7	0	0	0.2	0.2	0	0	0	0	0.3	0.2	5.5	0	0	0	0	0.3	0	0	0	0	0	1.9	0	0	19.4	0	18.4	0.3	0.2	0	0.2	2.4	18.8	0	0	0	0	0
leaf_--_GSM2651606_NC-Roy_RNA-seq	leaf	GSM2651606	other	other	0.3	18.6	0	0	0	1.8	5.9	0	0	0	0	0	0	0	0	0	0	0.4	0	0	0	0	0.5	0	0	0	0	0	2.9	0	0	16.1	0	22	0.6	0	0	0	1.4	19.1	0	0	0	0	0
leaf_--_GSM2651607_5601T_RNA-seq	leaf	GSM2651607	other	other	0	16.6	0	0	0	0.3	5.4	0.3	0	0	0.8	0	0	0	0	0	0	3.7	0	0	0.7	0	0	0	0	0	0	0	2.4	0	0	8.4	0	18.9	0	0	0	1.1	2.7	12.8	0	0	0	0	0
leaf_--_GSM2651608_NC-Raleigh_RNA-seq	leaf	GSM2651608	other	other	0.3	18.9	0	0	0	1.5	9.3	0	0	0.3	0.3	0	0	0	0	0.1	0.4	1.9	0	0	0	0	0.4	0	0	0	0	0	2	0	0	18.9	0	9.7	0	0	0	0.7	1.6	17	0	0	0	0	0
leaf_--_GSM2651609_PI 88.788_RNA-seq	leaf	GSM2651609	other	other	0	16.6	0	0.2	0.2	1.8	1.9	0	0	0	0.2	0	0	0	0	0.8	0	0.6	0	0	0.7	0	0.3	0	0	0	0	0	1.5	0.5	0	16.5	0	9.4	0	0	0.2	0.9	0.5	20.9	0	0	0	0	0
leaf_--_GSM3132197_FC33243 Anderson	leaf	GSM3132197	other	other	0.2	21.2	0	0	0	1.4	4.1	0.5	0	0.3	0	0	0	0	0	0.6	0	1.1	0	0	0	0	0	0	0	0	0	0	2.6	0.3	0.2	15.3	0	14.7	0	0	0.2	0.6	1.9	13	0	0	0	0	0
leaf_--_GSM3132198_PI548360 Korean	leaf	GSM3132198	other	other	0.1	21.2	0	0	0	1.2	5.1	0.7	0	0	0.3	0	0	0	0	0.8	0	0.7	0	0	0.3	0	1.5	0	0	0	0	0	4.5	0	0	19.9	0	16	0.8	0	0.3	0.3	1.5	13.6	0	0	0	0	0
leaf_--_GSM3132199_PI548362 Lincoln	leaf	GSM3132199	other	other	0.2	19.8	0	0	0	1.9	5.8	1.1	0	0.2	0.7	0	0	0	0	0.4	0	0.9	0	0	0.3	0	0	0	0	0	0	0	1.3	0	0.2	17.6	0	16.6	0.4	0	0.1	0.2	0.8	17	0	0	0	0.3	0.1
leaf_--_GSM3132200_PI548379 Mandarin	leaf	GSM3132200	other	other	0.2	19.7	0	0	0	1.2	1.2	0.5	0	0	0.2	0	0	0	0	0.1	0	0.6	0	0	0.8	0	0	0	0	0	0	0	6.9	0	0.2	18.5	0	4.4	0.2	0	0.5	0	1.8	18.3	0	0	0	0	0.2
leaf_--_GSM3132201_PI548391 Mukden	leaf	GSM3132201	other	other	0.1	21.4	0	0	0	1.6	3.2	0.6	0	0	0	0	0	0	0	0.3	0	0	0	0	0	0	1.1	0	0	0	0	0.2	2.6	0.4	0	19.9	0	20.4	1.5	0	0	0.3	1	16.3	0	0	0	0	0
leaf_--_GSM3132202_PI548406 Richland	leaf	GSM3132202	other	other	0.2	20.9	0	0	0	1.3	6.2	0	0	0.2	1	0	0	0	0	0.5	0	0.4	0	0	1	0	0.2	0	0	0	0	0	4	0	0	18.4	0	11.1	0	0	0	0.4	0.6	15.6	0	0	0	0	0
leaf_--_GSM3132203_PI548456 Haberlandt	leaf	GSM3132203	other	other	0.3	18.7	0	0	0	0	3.3	0.5	0	0	0	0	0	0	0	0	0	0	0	0	0	0	0.3	0	0	0	0	0	2.4	0	0	20.5	0	10.5	0.6	0	0	0	0.6	12	0	0	0	0	0.4
leaf_--_GSM3132204_PI548477 Ogden	leaf	GSM3132204	other	other	0.1	20	0	0	0	0.7	7.4	0	0	0	0	0	0	0	0	0.3	0	0	0	0	0.7	0	0	0	0	0	0	0	2.9	0	0.3	13.8	0	15	0.6	0	0	0.5	1.7	17	0	0	0	0	0
leaf_--_GSM3132205_PI548484 Ralsoy	leaf	GSM3132205	other	other	0.1	20.9	0	0	0	0.7	2.8	0	0	0	0.5	0	0	0	0	0.9	0	2.5	0	0	0.3	0	0	0	0	0	0	0	1.2	0.2	0	20.5	0	20.1	0.9	0	0.5	0	1.8	19.8	0.3	0	0	0	0
leaf_--_GSM3132206_PI548485 Roanoke	leaf	GSM3132206	other	other	0	20.4	0	0	0	0.8	4.2	0	0	0	0	0	0	0	0	0.3	2.1	0.6	0	0	0	0	0	0	0	0	0	0	1.5	0	0	5.8	0	18.7	0	0	0	1	1.7	10.2	0	0	0	0	0
leaf_--_GSM3132207_PI548488 S-100	leaf	GSM3132207	other	other	0.2	19.4	0	0	0	1	3.1	0.4	0	0	0.2	0	0	0	0	0.7	0	0.2	0	0	0	0	0	0	0	0	0	0	1.5	0	0.3	11.7	0	18.7	0.9	0	0	0.3	0	19.9	0	0	0	0	0
leaf_--_GSM3132208_PI508266 Young	leaf	GSM3132208	other	other	0.1	22.3	0	0	0	1	4.5	0.9	0	0	0.3	0	0	0	0	0.2	0	0.2	0	0	0	0	0	0	0	0	0	0	2.1	0	0	16.5	0	19.8	0.7	0	0	0.3	0.7	16.3	0	0	0	0	0
leaf_--_GSM3132209_PI548493 Tokyo	leaf	GSM3132209	other	other	0	17.5	0	0	0	1.2	5	0.3	0	0	0.2	0	0	0	0	0.5	0	0	0	0	0	0	0	0	0	0	0	0	1.3	0.2	0	20.3	0	13.5	0.7	0	0	0.6	2	15.6	0	0	0	0	0
leaf_--_GSM3132210_PI548505 Amcor	leaf	GSM3132210	other	other	0	17.3	0	0	0	1.5	2.8	0	0	0	0.5	0	0	0	0	0.7	0	0.8	0	0	0.3	0	2.9	0	0	0	0	0	1.7	0	0	20.1	0	7.5	0.3	0	0.2	0.2	0.2	14.7	0	0	0	0	0
leaf_--_GSM3132211_PI548510 Beeson	leaf	GSM3132211	other	other	0.5	17.6	0	0	0	0.9	5.3	0	0	0	0.5	0	0	0	0	0.1	0	0.6	0	0	0.6	0	0.5	0	0	0	0	0	4.9	0	0	17.7	0	12.2	0.6	0	0	0	1	14.8	0	0	0	0	0
leaf_--_GSM3132212_PI548512 Century	leaf	GSM3132212	other	other	0	20.3	0	0	0	1.9	5	0	0	0	0.6	0	0	0	0	0.7	0	1	0	0	0.3	0	0	0	0	0	0	0	4.3	0	0	17.4	0	14.6	0.3	0	0	0	0.4	12.2	0	0	0	0	0
leaf_--_GSM3132213_PI548516 Blackhawk	leaf	GSM3132213	other	other	0	21	0	0	0.2	2.3	5.2	0	0	0.2	1.3	0	0	0	0	0	0	1.3	0	0	0.4	0	1.7	0	0	0.3	0	0	8	0	0.1	20.4	0	12	0.5	0	0.1	0.2	2.3	15	0	0	0	0	0
leaf_--_GSM3132214_PI548517 Bonus	leaf	GSM3132214	other	other	0	17.9	0	0	0	0.4	6.1	0	0	0	0	0	0	0	0	0.4	0	0.2	0	0	0.4	0	0	0	0	0	0	0	1.7	0	0	16.7	0	14.2	0.7	0	0	1	1.2	13.8	0	0	0	0	0
leaf_--_GSM3132215_PI548523 Pella	leaf	GSM3132215	other	other	0	18.9	0	0	0	0.7	4.9	0	0	0	0.2	0	0	0	0	0	0	0.6	0	0	0	0	0	0	0	0	0	0	0.9	0	0	14.9	0	17.6	0.4	0	0	0	0.9	14.3	0.6	0	0	0	0
leaf_--_GSM3132216_PI548527 Calland	leaf	GSM3132216	other	other	0	22.4	0	0	0.3	0.8	3.2	1	0	0.3	0.4	0	0	0	0	0.2	0	0	0	0	0	0	0	0	0	0	0	0	1.6	0	0	18.9	0	10.8	0.5	0	0	0	0.5	14	0	0	0	0	0
leaf_--_GSM3132217_PI548530 Chippewa	leaf	GSM3132217	other	other	0	16.9	0	0	0	2.4	2.9	1.8	0	0	0.4	0	0	0	0	0.4	0	0.5	0	0	0.6	0	0	0	0	0	0	0	3.8	0	0.2	14	0	8.4	0	0	0	0	0.9	12.6	0	0	0	0	0
leaf_--_GSM3132218_PI548533 Clark	leaf	GSM3132218	other	other	0.2	15.7	0	0	0	1.4	3.9	0.3	0	0	0.3	0	0	0	0	0.1	0	0.8	0	0	0	0	0	0	0	0	0	0	0.8	0.2	0	17.2	0	12.5	0	0	0	0	0.8	13.1	0.3	0	0	0	0
leaf_--_GSM3132219_PI518671 Williams82	leaf	GSM3132219	other	other	0.5	18.7	0	0	0	1.2	7.2	0	0	0.2	0	0	0	0	0	0.3	0	1	0	0	0.4	0	2.1	0	0	0	0	0	1.9	0.8	0	18.3	0	12.4	0.7	0.4	0	0	0.3	16.2	0	0	0	0	0
leaf_--_GSM3132220_PI548540 Corsoy	leaf	GSM3132220	other	other	0	17.9	0	0	0	2.2	1.9	0	0	0.3	0.7	0	0	0	0	0.4	0	2.8	0	0	0.2	0	0	0	0	0	0	0	3.5	0	0	21.2	0	7.1	0	0	0	0.3	0.6	18	0	0	0	0	0
leaf_--_GSM3132221_PI548542 Cumberland	leaf	GSM3132221	other	other	0	19.2	0	0	0	1.7	6.1	0	0	0	0	0	0	0	0	0.5	0	3	0	0	0.5	0	3.6	0	0	0	0	0	1.7	0	0	18.6	0	13.4	0	0	0	0	0	16.1	0	0	0	0	0
leaf_--_GSM3132222_PI548543 Oakland	leaf	GSM3132222	other	other	0	19.6	0	0	0	0.9	5	0	0	0.6	0.4	0	0	0	0	0	0	0	0	0	1.4	0	0	0	0	0.1	0	0	4.2	0.8	0	17	0	13.6	0	0	0.2	0.3	1.2	18	0	0	0	0	0
leaf_--_GSM3132223_PI548545 Merit	leaf	GSM3132223	other	other	0	17.8	0	0	0	1.9	3.3	0.4	0	0	0.4	0	0	0	0	0.2	0	0.7	0	0	0.3	0	0	0.1	0	0.2	0	0	11.7	0	0	23.5	0	7.3	0.3	0	0	0.5	1.6	17.8	0	0	0	0	0
leaf_--_GSM3132224_PI548555 Douglas	leaf	GSM3132224	other	other	0	19.2	0	0	0	0.9	6	0	0	0.3	0.2	0	0	0	0	0.2	0	0.6	0	0	0.5	0	0	0	0	0	0	0	2.4	0	0.3	15.4	0	13.1	0	0	0	0.3	0.6	14.2	0.7	0	0	0	0.2
leaf_--_GSM3132225_PI548562 Ford	leaf	GSM3132225	other	other	0.1	21	0	0	0	2.2	4.2	0.4	0	0	0.3	0	0	0	0	0.1	0	0.8	0	0	0.2	0	0.3	0	0.3	0	0	0	1.5	0.2	0.5	13.4	0	15.6	0.2	0	0.1	0.2	1.2	13.8	0.4	0	0	0	0
leaf_--_GSM3132226_PI548570 Harcor	leaf	GSM3132226	other	other	0.1	19.8	0	0	0	1.3	1.6	0.2	0	0	1.2	0	0	0	0	0	0	3	0	0	1.3	0	0	0	0	0	0	0	3.9	0	0.3	14.8	0	7	0.7	0	0.1	0.7	0	16.3	0	0	0	0	0
leaf_--_GSM3132227_PI548573 Harosoy	leaf	GSM3132227	other	other	0.2	17.9	0	0	0	0.8	0.8	0.9	0	0	0.3	0	0	0	0	0	0	0.5	0	0	0.5	0	0	0	0	0	0	0	3.7	0	0	18.3	0	8.3	0.5	0	0	0.8	0.3	17.2	0	0	0	0	0
leaf_--_GSM3132228_PI548574 Shelby	leaf	GSM3132228	other	other	0.3	20	0	0	0	0.3	4.3	0.6	0	0	0.5	0	0	0	0	0.4	0	0.8	0	0	1.1	0	0	0	0.4	0	0	0	1.4	0.2	0	16.8	0	15.8	0.2	0	0	0.3	0.7	16.7	0	0	0	0	0
leaf_--_GSM3132229_PI548577 Hawkeye	leaf	GSM3132229	other	other	0.3	21	0	0	0	0.8	5.4	0.2	0	0	0.2	0	0	0	0	0.6	0	0	0	0	0.8	0	1.8	0	0	0	0	0	2.5	0	0	15.1	0	12.4	1.1	0	0	0.7	1.9	16.4	0.4	0	0	0	0
leaf_--_GSM3132230_PI518673 Lawrence	leaf	GSM3132230	other	other	0	19.7	0	0	0	0	4.8	1	0	0	0	0	0	0	0	0.4	0	0.7	0	0	0.4	0	2.3	0	0	0	0	0	2.5	0.3	0	18.2	0	12	0.9	0	0	0	0.2	11	0	0	0	0	0
leaf_--_GSM3132231_PI548586 Kent	leaf	GSM3132231	other	other	0	19.9	0	0	0	1	5.9	0.4	0	0.8	0	0	0	0	0	0.3	0	1.8	0	0	0	0	0.2	0	0	0	0	0	2	0	0	8.8	0	19.1	0.9	0	0	0	2.7	18.7	0	0	0	0	0
leaf_--_GSM3132232_PI548603 Perry	leaf	GSM3132232	other	other	0.1	18.4	0	0	0	1.3	3.4	0.3	0	0.2	0.3	0	0	0	0	0.4	0	0.5	0	0	0	0	0.2	0	0	0	0	0	2.5	0	0.2	20.4	0	2.3	1	0	0	0.5	1.8	13	0	0	0	0	0.3
leaf_--_GSM3132233_PI548628 Wayne	leaf	GSM3132233	other	other	0.1	20.1	0	0	0	1.1	9	0.2	0	0.2	0.6	0	0	0	0	0.4	0	3.7	0	0	0	0	0	0	0	0	0	0	2.5	0	0.2	19.3	0	14.4	0.4	0	0	0	0.8	14.7	0	0	0	0	0
leaf_--_GSM3132234_PI548631 Williams	leaf	GSM3132234	other	other	0	17.7	0	0	0	1.5	5.8	0	0	0	0.5	0	0	0	0	0.4	0	0.7	0	0	0.7	0	1.7	0	0	0	0	0	2.3	0.2	0.2	17.4	0	14.1	0	0	0	0.8	0.2	15.5	0	0	0	0	0
leaf_--_GSM3132235_PI548632 Woodworth	leaf	GSM3132235	other	other	0	19.1	0	0	0	1.2	4.2	0	0	0	1	0	0	0	0	0	0	0.3	0	0	0	0	0	0	0	0	0	0	0.5	0	0	18.4	0	13.8	0	0	0	1.5	0.7	13.7	0	0	0	0	0
leaf_--_GSM3132236_PI548634 Zane	leaf	GSM3132236	other	other	0	12.7	0	0	0	0	0.6	0	0	0.3	0.6	0	0	0	0	0.2	0	2	0	0	0	0	0	0	0	0	0	0	0.8	0	0	16.3	0	15.2	0	0	0	0	0	13.1	0	0	0	0	0
leaf_--_GSM3132237_PI548654 Hill	leaf	GSM3132237	other	other	0	19.6	0	0	0	1.7	3.5	2.6	0	0	0	0	0	0	0	0.4	0	2.9	0	0	0.9	0	0	0	0	0	0	0	2.6	0	0	19.1	0	22.2	0.8	0	0	0	0.2	12.8	0	0	0	0	0
leaf_--_GSM3132238_PI548657 Jackson	leaf	GSM3132238	other	other	0.2	30.6	0	0	0	1.7	7.5	0	0	0	0	0	0	0	0	0.6	3.9	1	0	0	0.9	0	0	0	0	0	0	0	1.1	0.3	0	10.4	0	15	1	0	0.2	0	3.6	16.5	0	0	0	0	0
leaf_--_GSM3132239_PI548975 Centennial	leaf	GSM3132239	other	other	0	22.4	0	0	0	1.1	3.2	0.3	0	0	0	0	0	0	0	0	0	1.5	0	0	0	0	0	0	0	0	0	0	0.8	0	0.2	8	0	18.2	0.2	0	0	0.6	1.7	13.2	0	0	0	0	0
leaf_--_GSM3132240_PI548980 Hood	leaf	GSM3132240	other	other	0.2	21.2	0	0	0	0.4	10.5	0	0	0	0.2	0	0	0	0.2	0.9	0	1.5	0	0	0	0	0	0	0	0	0	0	2.3	0	0	11.9	0	14.8	0.4	0	0	0	0.4	12	0	0	0	0	0.2
leaf_--_GSM3132241_PI548298 A.K.(Harrow)	leaf	GSM3132241	other	other	0.2	17.6	0	0	0	1.4	5.2	1.3	0	0	0.7	0	0	0	0	0.4	0	1.6	0	0	0.7	0	0	0	0.5	0	0	0	2.5	0.7	0.1	20.9	0	13.9	0.3	0	0.3	0.2	0	16.9	0.3	0	0	0	0
leaf_--_GSM3132242_PI548983 Tracy	leaf	GSM3132242	other	other	0.4	18.6	0	0	0	0.4	5.6	0.4	0	0.6	0	0	0	0	0	0.2	0	3.1	0	0	0	0	0	0.2	0	0	0	0	1.5	0	0	15.6	0	21.2	0	0	0	0	1.3	11.8	0	0	0	0	0
leaf_--_GSM3132243_PI548986 Brim	leaf	GSM3132243	other	other	0	21.8	0	0	0	0.4	6.7	0.3	0	0	0	0	0	0	0	0.7	0	0	0	0	0	0	0.3	0	0	0	0	0	2.4	0.2	0	14.9	0	22.9	0.7	0	0	0.9	1.6	11.2	0	0	0	0	0
leaf_--_GSM3132244_PI548987 Dare	leaf	GSM3132244	other	other	0	18.8	0	0	0	0.4	3.3	1.3	0	0.4	0	0	0	0	0	0	0	1.7	0	0	0	0	0	0	0	0	0	0	0.5	0	0	13.9	0	17.2	0.3	0	0	0	0	11.5	0	0	0	0	0
leaf_--_GSM3132245_PI548988 Pickett	leaf	GSM3132245	other	other	0.2	20.3	0	0	0	1.1	1.6	0	0	0.6	0	0	0	0	0	0	0	2.7	0	0	0	0	0	0	0	0	0	0	0.6	0.5	0	14.3	0	19.8	0.7	0	0	0.8	0.4	13.8	0	0	0	0	0
leaf_--_GSM3132246_PI548989 Ransom	leaf	GSM3132246	other	other	0	19.3	0	0	0	1.6	2.9	0.8	0	0	0	0	0	0	0	0.3	0	2.2	0	0	1.4	0	2	0	0	0	0	0	0.8	0	0	14.4	0	11.5	0	0	0	0	1.4	8.3	0	0	0	0	0
leaf_--_GSM3132247_PI553039 Davis	leaf	GSM3132247	other	other	0.4	23.6	0	0	0	0	5.8	0	0	0.3	0	0	0	0	0	0.3	0	0	0	0	0	0	0.8	0	0	0	0	0	1.2	0.3	0	13.7	0	15.8	1.1	0	0.2	0	1.4	15.9	0.4	0	0	0	0
leaf_--_GSM3132248_PI553046 Gasoy17	leaf	GSM3132248	other	other	0.5	17.5	0	0	0	0	1.9	0	0	0	0	0	0	0	0	0	3.9	1.7	0	0	0.7	0	0	0	0	0	0	0	3.4	0.8	0	7.7	0	16.1	0.7	0	0	0.9	2.3	16.5	0	0	0	0	0
leaf_--_GSM3132249_PI572239 Holladay	leaf	GSM3132249	other	other	0	19.3	0	0	0	0.3	7	0	0	0.2	0.2	0	0	0	0	0.3	0.2	5.5	0	0	0	0	0.3	0	0	0	0	0	1.9	0	0	19.8	0	18.4	0.4	0.2	0	0.2	2.4	18.8	0	0	0	0	0
leaf_--_GSM3132250_PI617045 NC-Roy	leaf	GSM3132250	other	other	0.3	18.6	0	0	0	1.8	5.9	0	0	0	0	0	0	0	0	0	0	0.4	0	0	0	0	0.5	0	0	0	0	0	2.9	0	0	16.1	0	22	0.4	0	0	0	1.4	19.1	0	0	0	0	0
leaf_--_GSM3132251_PI630984 5601T	leaf	GSM3132251	other	other	0	16.6	0	0	0	0.3	5.4	0.3	0	0	0.8	0	0	0	0	0	0	3.7	0	0	0.7	0	0	0	0	0	0	0	2.4	0	0	8.4	0	18.9	0	0	0	1.1	2.7	12.8	0	0	0	0	0
leaf_--_GSM3132252_PI548311 Capital	leaf	GSM3132252	other	other	0	20.5	0	0	0	0.5	1.5	0	0	0	0.4	0	0	0	0	0.3	0	2.6	0	0	0	0	0	0	0	0	0	0	3.3	0	0.2	17	0	12.8	0.4	0	0	0.5	0	14.4	0	0	0	0	0
leaf_--_GSM3132253_PI641156 NC-Raleigh	leaf	GSM3132253	other	other	0.3	18.8	0	0	0	1.5	9.2	0	0	0.3	0.3	0	0	0	0	0.1	0.4	1.9	0	0	0	0	0.4	0	0	0	0	0	2	0	0	18.8	0	9.7	0	0	0	0.7	1.6	17	0	0	0	0	0
leaf_--_GSM3132254_PI88788 unnamed	leaf	GSM3132254	other	other	0	16.6	0	0.2	0.2	1.8	1.9	0	0	0	0.2	0	0	0	0	0.8	0	0.6	0	0	0.7	0	0.3	0	0	0	0	0	1.5	0.5	0	16.2	0	9.4	0	0	0.2	0.9	0.5	21	0	0	0	0	0
leaf_--_GSM3132255_PI548318 Dunfield	leaf	GSM3132255	other	other	0	23	0	0	0	2.2	2	0	0	0.2	0.2	0	0	0	0	0.6	0	4	0	0	0	0	1.1	0	0.3	0	0	0	2	0.5	0	18.1	0	12.8	0.7	0	0	0.5	0.3	12.7	0.3	0	0	0	0
leaf_--_GSM3132256_PI548348 Illini	leaf	GSM3132256	other	other	0	18.9	0	0	0	0.6	2.2	0.4	0	0.2	0.5	0	0	0	0	0.1	0	2	0	0	0.6	0	0	0	0	0	0	0	2.5	0.5	0	15.3	0	12.9	0	0	0.1	0.5	0.2	16.2	0	0	0	0	0
leaf_--_GSM3132257_PI548356 Kanro	leaf	GSM3132257	other	other	0.2	19.5	0	0	0	2.2	2.7	0.2	0	0	0.7	0	0	0	0	0.4	0	3.3	0	0	0	0	0	0	0	0	0	0	6.6	0.5	0	18.3	0	15.9	0.4	0	0	0	1.9	17.3	0	0	0	0	0
leaf_--_GSM3132258_NAM02 TN05-3027	leaf	GSM3132258	other	other	0.9	22.4	0	0	0	0	5.2	0	0	0.1	0	0	0	0	0	0.8	0	0	0	0	0.1	0	3.8	0	0	0	0	0	2.6	0	0.2	0.8	0	12.9	0	0	0	0	2.1	27.3	0.3	0	0	0	0
leaf_--_GSM3132259_NAM03 4J105-3-4	leaf	GSM3132259	other	other	0.3	19.4	0	0	0.4	0	6.1	0.1	0	0.2	0	0	0	0	0	1.1	0	0.2	0	0	0.3	0	0.4	0	0	0	0	0	0.6	0	0.2	0.7	0	14.1	0.2	0	0	0	2.4	24.3	0.5	0	0	0	0
leaf_--_GSM3132260_NAM04 5M20-2-5-2	leaf	GSM3132260	other	other	0.4	22.8	0	0	0.3	0.2	5.8	0.2	0	0.2	0	0	0	0	0	1.3	0	0.4	0	0	0	0	0.2	0	0	0	0	0	0.3	0.6	0.3	1.1	0	11.5	0	0	0.1	0.6	2	22	0.3	0	0	0	0
leaf_--_GSM3132261_NAM05 CL0J095-4-6	leaf	GSM3132261	other	other	0.5	20.5	0	0	0.2	0	4	0	0	0	0.2	0	0	0	0	0.9	0	0.2	0	0	0	0	0	0	0	0.1	0	0	0.3	0	0.2	2.6	0	11.8	0	0	0	0.4	0	26.2	0.2	0	0	0.1	0
leaf_--_GSM3132262_NAM06 CL0J173-6-8	leaf	GSM3132262	other	other	0	22.7	0	0	0.1	0.3	9.7	0.1	0	0.3	0.4	0	0	0	0	0.6	0.1	0.1	0	0	0	0	0.2	0.1	0	0.4	0	0	17.9	0.8	0	16.4	0	11.3	0	0	0.1	0.2	0.1	19.1	0.3	0	0	0	0
leaf_--_GSM3132263_NAM08 HS6-3976	leaf	GSM3132263	other	other	0.6	20.1	0	0	0	0.3	3.5	0.2	0	0	0	0	0	0	0	1.3	0	0	0	0	0.1	0	0.2	0	0	0	0	0	0.8	0	0.5	1	0	15	0.2	0	0	0.2	0	22.4	0.4	0	0	0	0
leaf_--_GSM3132264_NAM09 Prohio	leaf	GSM3132264	other	other	0.3	17.8	0	0	0	0.1	3	0	0	0.2	0.1	0	0	0	0	1.7	0	0.1	0	0	0.3	0	6.6	0	0	0	0	0	1.7	0	0.1	0.5	0	12.4	0.2	0	0	0.6	0.1	19.5	0	0	0	0	0
leaf_--_GSM3132265_NAM10 LD00-3309	leaf	GSM3132265	other	other	0	11.4	0	0.1	0	0	1.3	2.3	0	0	1.3	0	0	0	0	1.8	0.1	9.1	0	0	0.5	0	0	0.1	0	0.5	0	0	21	0.6	0.5	14.6	0	19.5	0.1	0.1	3.1	0.4	0.1	17	0	0	0	0	3.6
leaf_--_GSM3132266_NAM11 LD01-5907	leaf	GSM3132266	other	other	0.2	21.8	0	0	0.3	0.2	9.9	0.8	0	0.9	0.1	0	0	0	0	1.5	0	0.2	0	0	0.2	0	0.2	0	0	0.8	0	0	18.2	0.2	0	12	0	12.9	0	0	0	0	0	21.2	0.2	0.2	0	0	0
leaf_--_GSM3132267_NAM12 LD02-4485	leaf	GSM3132267	other	other	0.5	18.5	0	0	0	0.2	1.9	0.2	0	0	0.2	0	0	0	0	1	0	0	0	0	0.1	0	3.6	0	0	0	0	0	1.9	0	0	0.8	0	9.3	0	0.1	0	0.8	0.1	23.3	0.5	0	0	0	0
leaf_--_GSM3132268_NAM13 LD02-9050	leaf	GSM3132268	other	other	0.9	16.7	0	0	0	0.2	3.7	0.1	0	0.1	0.1	0	0	0	0	1.1	0	0	0	0	0	0	2.7	0	0	0	0	0	0.9	0.1	0.1	0.3	0	8.3	0	0	0	0.1	0	24.7	0.6	0	0	0	0
leaf_--_GSM3132269_NAM14 Magellan	leaf	GSM3132269	other	other	0.7	17.9	0	0	0	0	2.9	0	0	0.2	0	0	0	0	0	1.5	0	2.6	0	0	0.2	0	1.2	0	0	0	0	0	0	0.1	0.2	1.4	0	12.5	0	0	0	0.2	1.7	22.1	0.7	0	0	0	0
leaf_--_GSM3132270_NAM15 Maverick	leaf	GSM3132270	other	other	0.9	15.1	0	0	0	0.3	4.7	0	0	0	0.1	0	0	0	0	1.9	0	0.2	0	0	0.3	0	0	0	0	0	0	0	0.7	0.1	0.2	0.3	0	13.2	0.3	0	0	0.2	0.1	21.6	0.1	0	0	0	0
leaf_--_GSM3132271_NAM17 S06-13640	leaf	GSM3132271	other	other	0.6	17.9	0	0	0	0.8	2.5	0	0	0	0.1	0	0	0	0	1.9	0	2.1	0	0	0.3	0	0	0	0	0	0	0	0.2	0.1	0.2	0.6	0	10.1	0	0	0	0.4	0.1	21.4	0.4	0	0	0	0
leaf_--_GSM3132272_NAM18 NE3001	leaf	GSM3132272	other	other	0.6	18.4	0	0	0	0.3	6.9	0	0	0.2	0.5	0	0	0	0	1.3	0	4	0	0	0.6	0	0.1	0	0	0	0	0	0.8	0	0.3	1.3	0	13	0.2	0	0	0.2	2.9	21.9	0.5	0	0	0	0
leaf_--_GSM3132273_NAM22 Skylla	leaf	GSM3132273	other	other	0.6	20	0	0	0	0.3	3.2	0	0	0	0.2	0	0	0	0	1.5	0.1	2.8	0	0	0	0	0	0.1	0	0	0	0	2	0	0.1	0.9	0	6.7	0.1	0.1	0	0	1.7	21.6	0	0.1	0	0	0
leaf_--_GSM3132274_NAM23 U03-100612	leaf	GSM3132274	other	other	0.6	16.5	0	0	0	0.3	1.8	0.1	0	0.3	0.1	0	0	0	0	1.1	0.1	2.3	0	0	0.5	0	2.7	0	0	0	0	0	2.5	0	0	1	0	12	0.1	0	0	0.2	0	20.9	0.5	0	0	0	0
leaf_--_GSM3132275_NAM24 LG03-2979	leaf	GSM3132275	other	other	0.5	17.1	0	0	0	0.3	4.7	0	0	0	0	0	0	0	0	1.9	0	0.1	0	0	0	0	0.2	0	0	0	0	0	0.3	0	0.2	0.4	0	2.6	0	0	0	0.2	1.3	20.7	0.4	0	0	0	0
leaf_--_GSM3132276_NAM25 LG03-3191	leaf	GSM3132276	other	other	1.1	17.8	0	0	0	0	5.3	0.1	0	0.1	0	0	0	0	0	1.6	0	0.3	0	0	0.5	0	0.3	0	0	0	0	0	0.8	0	0.2	0.3	0	9.4	0	0	0	0	1.7	20.3	0.5	0	0	0	0
leaf_--_GSM3132277_NAM26 LG04-4717	leaf	GSM3132277	other	other	1	20.1	0	0	0	0.2	6.2	0	0	0.2	0.1	0	0	0	0	1.8	0.3	0.1	0	0	0.5	0	0	0	0	0.1	0	0	1.1	0	0.3	0.3	0	13	0.1	0	0	0.2	0.1	22	0.2	0	0	0	0
leaf_--_GSM3132278_NAM27 LG05-4292	leaf	GSM3132278	other	other	0.5	19.8	0	0	0.1	1	3.6	0.1	0	0.2	0.1	0	0	0	0	1.2	0	0.2	0	0	0.2	0	0.1	0	0	0	0	0	0.2	0.1	0.1	1.2	0	9.3	0	0	0	0	0	17.8	0.4	0	0	0	0
leaf_--_GSM3132279_NAM28 LG05-4317	leaf	GSM3132279	other	other	0.2	19.4	0	0	0	0.3	7.1	0.2	0	0	0.2	0	0	0	0	1.3	0	0	0	0	0.1	0	2.4	0	0	0	0	0	1.6	0.1	0.1	0.6	0	7.6	0.3	0	0	0.4	0.3	23.3	0.4	0	0	0	0
leaf_--_GSM3132280_NAM29 LG05-4464	leaf	GSM3132280	other	other	0.2	12.8	0	0	0.3	0.5	1.5	1.8	0	0	0.2	0	0	0	0	1	0	0.3	0	0	0.3	0	0.2	0	0	1	0	0	18.3	0.1	0.2	18.5	0	16.4	0	0	0	0.6	2.2	19.4	0.2	0.3	0	0	0
leaf_--_GSM3132281_NAM30 LG05-4832	leaf	GSM3132281	other	other	0.6	17.5	0	0	0	0	5	0	0	0.2	0.2	0	0	0	0	1.7	0	0.1	0	0	0.2	0	4.3	0	0	0	0	0	0	0	0.2	1.1	0	12.4	0.2	0.1	0	0.5	2.3	18	0.6	0	0	0	0
leaf_--_GSM3132282_NAM31 LG90-2550	leaf	GSM3132282	other	other	0.3	21	0	0.1	0.2	0.3	10.9	0	0	0.6	0.4	0	0	0	0.2	2.8	0	0.1	0	0	0.3	0	0.1	0	0	0.3	0	0	11.7	0.6	0	9.7	0	8.6	0	0	0	0.1	0.5	22.5	0	0	0	0	0
leaf_--_GSM3132283_NAM32 LG92-1255	leaf	GSM3132283	other	other	0.6	20	0	0	0	0	3.5	0	0	0.2	0.2	0	0	0	0	1.2	0	0.1	0	0	0.2	0	2.8	0	0	0	0	0	0.4	0.1	0.2	0.7	0	11.1	0	0	0	0	0	20.2	0	0	0	0	0
leaf_--_GSM3132284_NAM33 LG94-1128	leaf	GSM3132284	other	other	0.4	17	0	0	0	0.2	3.6	0	0	0.4	0.1	0	0	0	0	1.2	0	2.6	0	0	0.8	0	0	0	0	0	0	0	0.4	0	0.2	1	0	12.9	0.2	0	0	0.2	1.2	21.7	0.3	0	0	0	0
leaf_--_GSM3132285_NAM34 LG94-1906	leaf	GSM3132285	other	other	0.5	20.3	0	0	0	0.1	4.3	0	0	0	0.2	0	0	0	0	1.1	0.1	0	0	0	0.1	0	0	0	0	0	0	0	0.2	0	0.1	0.4	0	15.5	0.1	0	0	0.5	0.3	18.5	0.3	0	0	0	0
leaf_--_GSM3132286_NAM36 LG97-7012	leaf	GSM3132286	other	other	0.3	19.4	0	0	0	0	7.3	0.1	0	0.1	0.3	0	0	0	0	1.1	0	2.8	0	0	0.2	0	0.4	0	0	0	0	0	0.5	0	0.2	0.5	0	8.9	0.4	0	0	0.4	2	28.3	0.9	0	0.1	0	0
leaf_--_GSM3132287_NAM37 LG98-1605	leaf	GSM3132287	other	other	0.3	16.9	0	0	0	0	9.7	0	0	0	0.4	0	0	0	0	0.6	0	0	0	0	0.5	0	0	0	0	0	0	0.1	1.7	0	0	1.1	0	13.6	0.5	0	0	0.2	2.5	18.5	0.6	0	0	0	0
leaf_--_GSM3132288_NAM38 LG00-3377	leaf	GSM3132288	other	other	0.8	18.6	0	0	0.3	0.1	2.1	0	0	0.2	0.2	0	0	0	0	1.1	0	0.3	0	0	0.3	0	0.2	0	0	0	0	0	0.7	0	0.4	0.7	0	6.4	0.4	0.2	0	0	1.4	23.1	0	0	0	0	0
leaf_--_GSM3132289_NAM39 LG04-6000	leaf	GSM3132289	other	other	0.5	20.7	0	0	0.1	0	3.9	0	0	0	0.1	0	0	0	0.1	1.1	0	0.8	0	0	0.3	0	0	0	0	0	0	0	0.6	0.1	0	0.5	0	9.7	0.5	0	0	0.3	0	20.7	0.8	0.1	0	0	0
leaf_--_GSM3132290_NAM40 PI398.881	leaf	GSM3132290	other	other	0.4	21.2	0	0	0	0	5.7	0	0	0.1	0.3	0	0	0	0	1.1	0	0	0	0	0.2	0	0.2	0	0	0	0	0	1.8	0.2	0	0.8	0	6.8	0.2	0	0	0.3	1.2	21.8	0.9	0	0	0	0
leaf_--_GSM3132291_NAM41 PI427.136	leaf	GSM3132291	other	other	0.2	18.5	0	0	0	0.1	4.6	0	0	0.1	0.2	0	0	0	0	0.9	0	3.4	0	0	0.4	0	0.1	0	0	0	0	0	0.3	0	0.1	1.3	0	11	0.3	0	0	0.9	2.2	25.4	0.4	0	0	0	0
leaf_--_GSM3132292_NAM42 PI437.169B	leaf	GSM3132292	other	other	0.3	19	0	0	0	0.3	6.6	0	0	0.4	0.1	0	0	0	0.2	0.9	0	0.1	0	0	0.9	0	3.6	0	0.2	0	0	0	0.8	0	0.1	0.9	0	6.2	0.1	0	0.1	0.3	2.6	26.1	0.4	0	0	0	0
leaf_--_GSM3132293_NAM46 PI507.681B	leaf	GSM3132293	other	other	0.3	18.2	0	0	0.1	0.2	2.8	0	0	0.4	0.3	0	0	0	0	0.9	0	2.7	0	0	0.2	0	16.3	0	0	0	0	0.1	1.4	0.1	0	0.9	0	5.9	0.3	0	0	0.4	3.2	20	0	0	0.1	0	0
leaf_--_GSM3132294_NAM48 PI518.751	leaf	GSM3132294	other	other	0.3	18.9	0	0	0.5	0.4	6.8	0	0.1	0	0.6	0	0	0	0	0.9	0	0.3	0	0	0	0	13.4	0	0	1	0	0	23	0.6	0.2	15.5	0	10.7	0.2	0.1	0	0.3	0.6	25.9	0.1	0.2	0	0	0.1
leaf_--_GSM3132295_NAM50 PI561.370	leaf	GSM3132295	other	other	0.5	15.8	0	0	0	0.2	6.4	0	0	0	0.1	0	0	0	0	1.1	0	0.3	0	0	0.3	0	0	0.1	0	0	0	0	0.6	0	0.1	0.6	0	11.7	0.3	0	0	0	1.5	22	0.3	0	0	0	0
leaf_--_GSM3132296_NAM54 PI404.188A	leaf	GSM3132296	other	other	1.2	18.1	0	0	0	0.1	4.4	0.1	0	0.1	0.1	0	0	0	0	2.2	0	0.2	0	0	0.5	0	0.1	0	0	0	0	0	0.3	0.1	0.2	0.8	0	13.2	0	0	0	0.4	2.7	19.9	0.8	0	0	0	0
leaf_--_GSM3132297_NAM64 PI574.486	leaf	GSM3132297	other	other	0.7	17.5	0	0	0	0	2.9	0.1	0	0.2	0.3	0	0	0	0	1.5	0	0	0	0	0	0	0.1	0	0	0	0	0	0.8	0.2	0.2	0.9	0	8.3	0.4	0	0	0	1.7	22.9	0.5	0	0	0	0
leaf_--_GSM3132298_NAM IA3023	leaf	GSM3132298	other	other	0.4	14.8	0	0.2	0.3	0	1.4	0.4	0	0	2.1	0	0	0	0	2.1	0.1	10.2	0.2	0	0.7	0	0	0.1	0	1.5	0	0	24.5	0.4	0.4	13.3	0	18.5	0.1	0.1	0.3	1.3	0.2	11.9	0	0.1	0	0.1	0.3
leaf_--_GSM3488014_GmBR16_20_DAG_1	leaf	GSM3488014	other	other	0.7	14.3	0	0	0	0	5.1	0	0	0	0	0	0	0	0	8.5	0	3.2	0	0	0	0	0	0	0	0	0	0	8.9	0	0	8.9	0	19.1	0	0	0.4	0	0	9.3	0	0	0	0	0
leaf_--_GSM3488015_GmBR16_20_DAG_2	leaf	GSM3488015	other	other	2.2	14.3	0	0	0	0	5.1	1.6	0	0	0	0	0	0	0	10.5	0	4.8	0	0	0	0	0	0	0	0.3	0	0	14.7	0	0	4.7	0	15.2	0	0	2.8	0	0	7.2	0	0	0	0	0
leaf_--_GSM3488016_GmBR16_20_DAG_3	leaf	GSM3488016	other	other	0.9	14.7	0	0	0	0	6.5	0	0	0	0	0	0	0	0	7.9	0	5.9	0	0	0	0	0	0	0	0	0	0	12.1	0	0	9.5	0	21.2	0	0	1.1	0	0	7.4	0	0.4	0	0	0.6
leaf_--_GSM3488017_GmBR16_80_DAG_1	leaf	GSM3488017	other	other	0.1	14.3	0	0	0.2	0	6.9	0	0	0	0	0	0	0	0	8.3	0	13	0	0	0	0	0	0	0	9.3	0	0	44.9	0	0	7.3	0	18.9	0	1	0	0	0	10.5	0	8.4	0	0	0
leaf_--_GSM3488018_GmBR16_80_DAG_2	leaf	GSM3488018	other	other	0.3	14.6	0	0	0	0	5.7	0	0	0	0.6	0	0	0	0	5.4	0	12.9	0	0	0	0	0	0	0	7.9	0	0	48.1	0	0	8.6	0	19	0	0	0	0.5	0	12.8	0	9	0	0	0
leaf_--_GSM3488019_GmBR16_80_DAG_3	leaf	GSM3488019	other	other	0.5	15.1	0	0	0	0	5.1	0	0	0	1.2	0	0	0	0	6.4	0	10.6	0	0	0	0	0	0	0	8.4	0	0	47.7	0	0	10.8	0	14.6	0	0.2	0	0	0.2	15.5	0	6.6	0	0	0.3
leaf_--_GSM3508925_R15_RT1	leaf	GSM3508925	other	other	0.4	1.4	0	0	0	0	0	2.3	0	1.3	1.1	0	0	0	0	0	0	7.1	0	0	2.6	0	0	0	0	3	0	0	31.9	0.5	0	12.6	0	20.8	0.7	0	0	0	0.3	0.6	0	0.6	0	0	0
leaf_--_GSM3674586_RNA_Soybean_10days_leaf_rep1	leaf	GSM3674586	other	other	0.3	21.5	0	0	0	0	19.8	0.5	0	0.3	0	0	0	0	0	0	0	0.4	0	0	0	0	0	0	0	0	0	0	0.4	0	0	5.6	0	14.7	0.6	0	0.2	0.5	0.5	25.2	0	0	0	0	0.2
leaf_--_GSM3674598_RNA_Soybean_10days_leaf_rep2	leaf	GSM3674598	other	other	0.6	20.2	0	0	0	0.2	20	0	0	0.2	1.2	0	0	0	0	0.7	0	0	0	0	0.3	0	0	0	0	0	0	0	0.2	0	0	2.7	0	15.2	0.5	0	0	0	0.3	3.6	0	0	0	0	0
leaf_--_GSM4809930_HN44-1	leaf	GSM4809930	other	other	0.1	13.3	0	0	0	0	2.1	0	0.1	0	0.6	0	0	0	0	1.7	0	11.6	0	0	0.2	0	0.1	0	0	11.8	0	0	50.9	0.2	0.8	19.3	0	27.4	0	0	0	0	0	7.5	0.3	5.7	0	0	0.7
leaf_--_GSM4809931_HN44-2	leaf	GSM4809931	other	other	0	14.4	0	0	0	0	2.2	0	0	0	0.1	0	0	0	0	1.6	0	8.1	0	0	0	0	0	0	0	3.6	0	0	46.6	0	1	14.3	0	29.9	0	0.4	0.5	0	0.2	11.8	0	1.3	0	0	5.6
leaf_--_GSM4809932_HN44-3	leaf	GSM4809932	other	other	0	14.2	0	0	0.2	0	2	0	0	0	0.1	0	0	0	0	1.8	0	11.1	0	0	0.2	0	0	0.1	0	8.9	0	0	50.5	0.1	0.5	17.1	0	29.7	0	0.2	0	0	0	12	0	4	0	0	2.7
leaf_--_GSM4809933_SN14-1	leaf	GSM4809933	other	other	0.1	7.5	0	0	0.2	0.1	0.1	0.4	0	0	0.1	0	0	0	0	1.7	0	3.8	0	0	0.7	0	1.7	0	0	10.7	0	0	46.2	0	0.9	19.1	0	30.7	0.1	0	0.4	0.3	0	13.7	0	3.3	0	0	1.9
leaf_--_GSM4809934_SN14-2	leaf	GSM4809934	other	other	0	14.3	0	0	0	0.2	3	0	0	0	0.5	0	0	0	0	0.4	0	2.4	0	0	0	0	0.7	0	0	9.4	0	0	52.7	0.2	0.7	17.4	0	33.9	0	0.1	0	0	0	7.4	0	3.2	0	0	10.1
leaf_--_GSM4809935_SN14-3	leaf	GSM4809935	other	other	0	21.2	0	0	0	0	6.3	0	0	0	0.1	0	0	0	0	0.5	0	2.6	0	0	0.7	0	0	0	0.2	11.1	0	0	56.1	0.2	1.4	16.2	0	47.9	0.2	0	0.4	0.6	0.2	13	0	3.9	0	0	17.5
leaf_--_GSM4850121_Wild Type 20 days 1	leaf	GSM4850121	other	other	0.7	16	0	0	0	0	6.3	0	0	0	0	0	0	0	0	10.6	0	3.9	0	0	0	0	0	0	0	0.3	0	0	8.8	0	0	8.6	0	21.4	0	0	0.2	0	0	10.3	0	0	0	0	0
leaf_--_GSM4850122_Wild Type 20 days 2	leaf	GSM4850122	other	other	2.4	16.2	0	0	0	0	6.7	2	0	0	0.5	0	0	0	0	10.7	0	5.8	0	0	0	0	0	0	0	0.4	0	0	14.3	0	0	7.7	0	18.5	0.3	0	3.1	0	0	7.7	0	0	0	0	0.3
leaf_--_GSM4850123_Wild Type 20 days 3	leaf	GSM4850123	other	other	1.5	15.2	0	0	0	0	6.1	0	0	0	0	0	0	0	0	8.3	0	6.4	0	0	0	0	0	0	0	0.2	0	0	12.7	0	0	11	0	20.7	0	0	1.1	0	0.1	7.9	0	0.3	0	0	0.4
leaf_--_GSM4850124_Wild Type 80 days 1	leaf	GSM4850124	other	other	0.4	17.2	0	0	0.1	0	8.2	0	0	0	0.5	0	0	0	0	7.7	0	13.8	0	0	0.1	0	0	0	0	9.9	0	0	42.1	0.2	0	7.5	0	20.6	0	0.7	0	0	0	12.5	0	9.1	0	0	0
leaf_--_GSM4850125_Wild Type 80 days 2	leaf	GSM4850125	other	other	0.5	14.3	0	0	0	0	5.7	0	0	0	0.6	0	0	0	0	7	0.2	16.7	0	0	0	0	0	0	0	9.3	0	0	48.5	0	0.2	8.5	0	23.3	0	0	0	0.3	0	14.5	0	9.9	0	0	0
leaf_--_GSM4850126_Wild Type 80 days 3	leaf	GSM4850126	other	other	0.6	17.6	0	0	0	0	6.7	0	0	0	1.7	0	0	0	0	8.1	0	11.4	0	0	0	0	0	0	0	9.8	0	0	44.6	0.3	0	10.6	0	14.8	0	0.2	0	0	0.1	15.6	0	8.6	0	0	0.2
leaf_--_GSM4850127_GmNAC81 20 days 1	leaf	GSM4850127	other	other	0.5	12.2	0	0	0	0	3.7	0	0	0	0	0	0	0	0	6.7	0	3.7	0	0	0	0	0	0	0	0.3	0	0	9.6	0	0	4.6	0	24.1	0	0	0	0.6	0	12.6	0	0.2	0	0	0
leaf_--_GSM4850128_GmNAC81 20 days 2	leaf	GSM4850128	other	other	1.7	14.5	0	0	0	0	3.5	0	0	0.7	0	0	0	0	0	8.7	0	2.4	0	0	0	0	0	0	0	0	0	0	16.3	0	0	11	0	25	0	0	1.6	0	0	5.8	0	0	0	0	0
leaf_--_GSM4850129_GmNAC81 20 days 3	leaf	GSM4850129	other	other	1	11	0	0	0	0	5.6	0	0	0	0	0	0	0	0	14.7	0	3.5	0	0	0	0	0	0	0	0.8	0	0	20.7	0	0	8.6	0	29.1	0	0	0.4	0	0	4.9	0	0	0	0	1.1
leaf_--_GSM4850130_GmNAC81 80 days 1	leaf	GSM4850130	other	other	0.5	14.7	0	0	0	0	4.9	0	0	0	0	0	0	0	0	6.4	0	15.4	0	0	0	0	0	0	0	9.8	0	0	45.7	0	0	8.1	0	16.7	0	0	0	0	0	11.9	0	10.3	0	0	0.2
leaf_--_GSM4850131_GmNAC81 80 days 2	leaf	GSM4850131	other	other	0.4	19.5	0	0	0	0	7.6	0.5	0	0	0.3	0	0	0	0	7.1	0	13.6	0	0	0	0	0	0	0	11.3	0	0	43.8	0	0	8.9	0	23.1	0	0	0	0	0	12.2	0	9.6	0	0	0
leaf_--_GSM4850132_GmNAC81 80 days 3	leaf	GSM4850132	other	other	1	17.6	0	0	0	0	7	0	0	0	0.8	0	0	0	0	6.4	0	18.4	0	0	0	0	0	0	0	9	0	0	59.8	0	0	10.4	0	27.9	0	0	0	0.4	0	13.8	0	9.3	0	0	0
leaf_--_GSM721730_Leaf	leaf	GSM721730	other	other	0.2	2.5	0	0	0	0.7	0	0.3	4.4	0.4	1.5	0	0	0	0	0	0	14.5	0	0	0	0	0	0	0	11.4	0	0	27	3.4	0	18.1	0	30.2	0	0	0	0.1	0.1	3.3	0	5.1	0	0	0
leaf_--_GSM856144_mRNA-seq of leaves	leaf	GSM856144	other	other	0	11	0	0	0	0	1.4	0	0	0	0	0	0	0	0	0	0	0	0	0	0	0	0	0	0	0	0	0	0	0	0	0	0	11.5	0	0	0	0	0	77.9	0	0	0	0	0
leaf_--_GSM899823_Leaf 1 month plants	leaf	GSM899823	other	other	0	0	0	0	0	0	0	0	0	0	0	0	0	0	0	0	0	0	0	0	0	0	0	0	0	0	0	0	0	0	0	0	0	0	0	0	0	0	0	0	0	0	0	0	0
leaf_--_SRX017411_Stacey_Leaves	leaf	SRX017411	other	other	0	25.6	0	0	0	0	14.3	0	0	0	0	0	0	0	0	0	0	0	0	0	0	0	0	0	0	0	0	0	0	0	0	6.6	0	14.2	0	0	0.7	0	0	0	0	0	0	0	0
leaf_--_SRX112515_Leaf Tissue (ambient)	leaf	SRX112515	other	other	0	14.4	0	0	0	0	0.7	0	0	0	1.1	0	0	0	0	0.4	0	5.8	0	0	0.3	0	0	0	0	0.1	0	0	17.1	0.7	0	13.6	0	17.9	0	0	0	0	0	2.9	0	0.3	0	0	0.1
leaf_--_SRX112516_Leaf tissue (ambient)	leaf	SRX112516	other	other	0	17.6	0	0	0	0	0.9	0	0	0	0.2	0	0	0	0	0	0	5	0	0	0.3	0	0	0	0	0	0	0	15.8	0	0	18	0	17.1	0	0	0	0	0	3.3	0	0	0	0	0.2
leaf_--_SRX112518_Leaf tissue (elevated)	leaf	SRX112518	other	other	0	22.1	0	0	0	0	2.2	0	0	0	0.5	0	0	0	0	0	0	5.6	0	0	0	0	0	0	0	0	0	0	28	0	0	8.9	0	19.2	0	0	0	0	0	4.6	0	0	0	0	0.4
leaf_--_SRX112520_Leaf tissue (elevated)	leaf	SRX112520	other	other	0	26.3	0	0	0	0	1.9	2	0	0	0.5	0	0	0	0	0.2	0	5.3	0	0	0	0	0	0	0	0	0	0	32.8	0.4	0	9.4	0	23.5	0	0	0	0	0	8.3	0	0	0	0	0.1
leaf_--_SRX112522_Leaf tissue (elevated)	leaf	SRX112522	other	other	0.1	19.7	0	0	0.2	0	1.1	0	0	0	0.7	0	0	0	0.2	0.1	0	9.5	0	0	0	0	0	0	0	0	0	0	26.4	1.1	0	11.6	0	19.9	0	0	0	0	0	4.7	0	0	0	0	0
leaf_--_SRX112523_Leaf tissue (ambient)	leaf	SRX112523	other	other	0	16.1	0	0	0	0	1	1.6	0.3	0	1.2	0	0	0	0	0.1	0.4	8.4	0	0	7.6	0	0	0	0	1.9	0	0	28.8	0.6	0.1	16.5	0	11.8	0	0.2	0	0.2	0	4.8	0	0	0	0	0
leaf_--_SRX1528370_Soy	leaf	SRX1528370	other	other	0	0	0	0	0	0	0	0	0	0	0	0	0	0	0	0	0	0	0	0	0	0	0	0	0	0	0	0	0	0	0	0	0	0	0	0	0	0	0	0	0	0	0	0	0
leaf_--_SRX1528518_SoyRZ	leaf	SRX1528518	other	other	0	0	0	0	0	0	0	0	0	0	0	0	0	0	0	0	0	0	0	0	0	0	0	0	0	0	0	0	103.8	0	0	0	0	0	0	0	0	0	0	0	0	0	0	0	0
leaf_--_SRX1742547_G_Leaf	leaf	SRX1742547	other	other	0	20	0	0	0	0	4.7	0	0	0	0	0	0	0	0	0	0.4	5.6	0	0	0	0	0	0	0	0	0	0	5.2	0	0	24.1	0	18.7	0	3.2	0	0.3	0.2	9	0	0	0	0	0.7
leaf_--_SRX1742550_G_Leaf	leaf	SRX1742550	other	other	0	21.9	0	0	0.2	0	4.4	0	0	0.1	0.2	0	0	0	0	0.3	0	5.6	0	0	0.1	0	0	0	0	0.1	0	0	5.4	0.3	0.2	23.4	0	20.9	0	3.3	0	0.2	0.2	10.6	0	0	0	0	1.4
leaf_--_SRX1742553_G_Leaf	leaf	SRX1742553	other	other	0	19.4	0	0	0	0	5	0	0	0	0	0	0	0	0	0.3	0.1	5.4	0	0	0.5	0	0	0	0	0	0	0	6.4	0.2	0.2	22.4	0	22.3	0.1	4.3	0	0	0	9.3	0	0	0	0	1.9
leaf_--_SRX1742556_R_Leaf	leaf	SRX1742556	other	other	0.4	17.1	0	0	0.2	0	10.3	0	0	0	0	0	0	0	0	0.4	0.7	2.2	0	0	0	0	0	0	0.3	0	0	0	2.9	0.2	0.1	18	0	24.9	0.4	0	0	0.2	0.2	11.2	0	0	0	0	1
leaf_--_SRX1742559_R_Leaf	leaf	SRX1742559	other	other	0	18.8	0	0	0	0.1	4.3	0	0	0.1	0.1	0	0	0	0	0.2	0	2.3	0	0	0	0	0.3	0	0	0	0	0.2	5.5	0	0.3	23.7	0	17.7	0.5	1.7	0	0	0	9.2	0	0	0.1	0	0.2
leaf_--_SRX1742562_R_Leaf	leaf	SRX1742562	other	other	0	16.1	0	0	0	0.1	6.9	0	0	0	0.4	0	0	0	0	0.2	0	2.9	0	0	0.1	0	0	0	0	0.1	0	0.1	3.1	0	0	24.8	0	23.4	0.3	0	0	0.4	0	8.5	0	0	0.1	0	0
leaf_--_SRX1742565_W_Leaf	leaf	SRX1742565	other	other	0.4	20.6	0	0	0.1	0	7	0	0	0	0	0	0	0	0	4.2	0.4	5	0	0	0.2	0	0	0	0	0.1	0	0	10.2	0	0	23.5	0	12.8	0.2	13.9	0.6	0	0.1	9.5	0	0.1	0	0	0.8
leaf_--_SRX1742568_W_Leaf	leaf	SRX1742568	other	other	0	19.9	0	0	0.2	0	5.6	0.1	0	0	0.7	0	0	0	0	0.2	0.4	6.5	0	0	0.3	0	0	0	0.4	0	0	0	5.8	0	0.3	17.4	0	12.7	0.2	17.1	0	0	0	5.2	0	0	0	0	0.4
leaf_--_SRX1742571_W_Leaf	leaf	SRX1742571	other	other	0.1	19.9	0	0	0.2	0	7.3	0	0	0	0.1	0	0	0	0	0.3	0.2	2.8	0	0	0	0	0	0	0	0	0	0	2.9	0.2	0.3	21.8	0	10.4	0	3	0	0	0	7.2	0	0	0	0	0.2
leaf_--_SRX1742574_X_Leaf	leaf	SRX1742574	other	other	0	15.1	0	0	0	0	5.6	0	0	0	0	0	0	0	0	0	0	3.5	0	0	0.2	0	0	0	0	0	0	0	2.5	0	0	23.7	0	20.9	0	4.1	0	0.3	0	6.1	0	0	0	0	2.1
leaf_--_SRX1742577_X_Leaf	leaf	SRX1742577	other	other	0	17.8	0	0	0.2	0	6.2	0	0	0	0.1	0	0	0	0	0.4	0.5	2.8	0	0	0.3	0	0	0	0	0	0	0	1.8	0	0.1	19.4	0	16.4	0	0.5	0	0.6	0	13.2	0	0	0	0	0.2
leaf_--_SRX1742580_X_Leaf	leaf	SRX1742580	other	other	0.2	17.3	0	0	0.3	0	3.7	0	0	0	0.2	0	0	0	0	0.9	0	5.3	0	0	0	0	0	0	0	0	0	0	2.8	0	0	20.8	0	14.9	0.3	1.4	0	0.2	0.4	19.9	0	0	0	0	0.9
leaf_--_SRX2039337_DN42-1	leaf	SRX2039337	other	other	0.5	22	0	0.3	0	0.3	31.6	0.5	0.4	0	0.5	0	0	0	0	1	0.2	3.4	0.2	0	0.3	0	0	0	0	1.8	0	0	12.2	0	0	9.6	0	15.2	0	0	0	0	0.4	23.6	0	6.2	0	0	0.8
leaf_--_SRX2043253_DN42-2	leaf	SRX2043253	other	other	0.4	22.9	0	0	0	0.1	32.7	0.3	0.4	0	0.7	0	0	0	0	0.8	0.1	4.3	0.3	0	0.3	0	0	0	0	2.3	0	0	12	0	0.1	12.2	0	16.2	0.5	0	0.1	0	0.5	22.6	0.2	10.4	0	0	0
leaf_--_SRX2043254_DN42-3	leaf	SRX2043254	other	other	0.3	21.7	0	0.1	0.4	0.1	33.4	0.3	0.2	0.1	1.6	0	0	0	0	1.7	0.4	3.9	0	0	0.2	0	0	0	0	2.3	0	0	15.4	0.2	0.1	8.2	0	17	0.7	0	0.1	0	0.6	23.2	0	9.6	0	0	1.5
leaf_--_SRX2043255_Lin-1	leaf	SRX2043255	other	other	1.2	6.3	0	10.9	11	15.7	4.3	22.2	23	0.2	4.4	0	0	0	0	5.4	8.8	21.3	10.3	0	1.3	0	5.1	0.1	1.2	34.1	3.1	25.6	46.5	18.6	0.1	15.5	0	24.9	15.6	9.1	0	0.2	2.2	2.3	2.1	50.2	32.3	0	0.3
leaf_--_SRX2043256_Lin-2	leaf	SRX2043256	other	other	0.6	6.5	0	10.2	7.7	6.9	7.3	23.4	22.6	0.5	1.5	0	0	0	0	3.2	5.6	17.5	5.2	0	1.4	0	1.6	0	1.6	31.6	0.5	16.9	45.7	11.9	0.3	18.9	0	22.3	8.4	5.2	0	0.2	0	5.4	0.2	54	20.6	0.2	0
leaf_--_SRX2043257_Lin-3	leaf	SRX2043257	other	other	0.7	5	0	6.4	8	7.6	6.6	17.7	21.6	0.1	2.3	0	0	0	0	5.2	5.8	18.8	5	0	1.1	0	1.2	0.2	0.8	34.9	0.2	16.4	45	10.5	0.2	17.3	0	15.1	7.1	4	0	0	0	2.1	0	57.3	24.9	0.2	0
leaf_--_SRX2043258_ZP661-1	leaf	SRX2043258	other	other	0	9.6	0	0	0.2	0	1.1	1.9	0	0	0.6	0	0	0	0	0	0.1	1.7	0	0	0.3	0	1	0	0	0.9	0	0	18.9	0.2	0.2	15.7	0	23.6	0.3	0	0	0.3	0.2	8.4	0.2	0	0	0	0.9
leaf_--_SRX2043259_ZP661-2	leaf	SRX2043259	other	other	0.2	24	0	0	0	0	7.8	1.3	0	0	0.3	0	0	0	0	0.3	0	0	0	0	0	0	1.4	0	0	0	0	0	3.6	0	0	4.4	0	23.2	0	0	0	0.6	0	6	0.6	0	0	0	0.5
leaf_--_SRX2043260_ZP661-3	leaf	SRX2043260	other	other	0.1	27.1	0	0	0	0	11.5	0.9	0	0.5	2	0	0	0	0	0.2	0	0	0	0	0	0	1	0	0	0	0	0	2.2	0	0	0.4	0	10.9	1.8	0	0	0	0	12.3	0.8	0	0	0.2	0.2
leaf_--_SRX2043261_JD12-1	leaf	SRX2043261	other	other	0.8	5.1	0	0	0	0.6	15.1	0	0	1.3	0.8	0	0	0	0	6	0	1.3	0	0	0	0	0.8	0	0	0	0	0.1	14	0	0	0.6	0	1.6	0	0	0	0.3	0.9	3.7	0	0	0	0	0
leaf_--_SRX2043262_JD12-2	leaf	SRX2043262	other	other	0.4	5	0	0	0	0	14.7	0	0	0.4	0.7	0	0	0	0	3.1	0	0.6	0	0	0.1	0	0	0.1	0	0	0	0.2	9.3	0	0	0	0	2.1	0	0	0	0	0.3	3.2	0	0	0	0.1	0
leaf_--_SRX2673848_HRK09121-0	leaf	SRX2673848	other	other	0.1	15.9	0	0.3	0.1	0.1	6.8	0	0	0.2	1.5	0	0	0	0	0.9	0.1	7.3	0	0	0.5	0	1.1	0	0.4	2.9	0	0	23.6	0	0.2	10.5	0	22.2	0.1	0.1	0	0.2	0	15.7	0.1	2.3	0	0	0.3
leaf_--_SRX2770598_Leaf - 039-F05	leaf	SRX2770598	other	other	0.1	7.8	0	0	0	0.6	1.6	0.4	0	0.1	1.8	0	0	0	0	1	0	3.1	0	0	1	0	0	0	0	0.1	0	0	3.7	0.1	0.4	17.2	0	16.1	0.1	0.1	0	0	0.1	15.3	0	0	0	0	2.1
leaf_--_SRX2770623_Leaf - 039-F03	leaf	SRX2770623	other	other	0.1	7.7	0	0	0	0.6	2	1.8	0.1	0.3	2	0	0	0	0	1.1	0	2.7	0	0	0.5	0	0.3	0	0	0	0	0	5.4	0.4	0.2	15.7	0	16.3	0.2	0	0	0	0.1	11.8	0	0	0	0	2.4
leaf_--_SRX2770628_Leaf - 039-F04	leaf	SRX2770628	other	other	0.1	6.9	0	0	0	0.4	2.2	1.3	0	0.2	1.6	0	0	0	0	0.8	0	2.9	0	0	1	0	0.3	0.1	0	0.1	0	0.1	3.3	0.6	0.2	16.8	0	12.6	0.2	0	0	0	0.2	11.7	0	0	0	0	1.9
leaf_--_SRX302026_HiPro young leaf	leaf	SRX302026	other	other	0	2.3	0	2.1	0	0.9	0	6.9	3.4	0	0	0	0	0	0	0	0	7.2	0	0	1.3	0	0	0	0	8.5	0	7.1	33.9	0	0	8.6	0	23.7	0	0	0	0	0	0	0	7.5	17.7	0	0
leaf_--_SRX3729567_SS0903-B2-21-1-2_leaf_R7	leaf	SRX3729567	other	other	0.2	12.7	0	0	0.4	0	0.2	0.2	0	0.2	0.9	0	0	0	0	0	0	7.2	0	0	0.3	0	0	0	0	17.6	0	0	57.1	1.3	0.2	25	0	57.7	0	0	0	0.8	0	4.3	0	20.1	0	0	0.9
leaf_--_SRX3729568_YUN_leaf_R7_3	leaf	SRX3729568	other	other	0.3	11.7	0	0	0.1	0	0.3	0	0	0	2.2	0	0	0	0	0.1	0	5.7	0	0	0	0	0.1	0	0	14.8	0	0	51.8	0	0.1	24.5	0	51.9	0	0	0	0.6	0	3.1	0.5	20.7	0	0	0.7
leaf_--_SRX3729569_Daewonkong_leaf_R7_1	leaf	SRX3729569	other	other	1.2	11.2	0	0	2.6	0	0.3	0	0	0.1	0.8	0	0	0	0	5.8	0	18.5	0	0	12.6	0	0.6	0	0	26.1	0	0.1	42.4	1.1	0	2.5	0	25.9	0	0	0	0	0	7.8	0.1	22.6	1.8	0	0
leaf_--_SRX3729570_Daewonkong_leaf_R7_2	leaf	SRX3729570	other	other	1.8	12.4	0	0	2.1	0	1.7	0.6	1.4	0	1.1	0	0	0	0	3.6	0	17.4	0.2	0	18.4	0	0.2	0	0	26.9	0	0.3	42.5	1.8	0.3	2.3	0	25.7	0	0.1	0	0	0	9	0	24.1	2.4	0	0
leaf_--_SRX3729571_Daewonkong_leaf_R7	leaf	SRX3729571	other	other	0.6	13.6	0	0	0	0	2.9	0.1	0	0	0.9	0	0	0	0	5.6	0	16.9	0	0	2	0	0	0	0	26.9	0	0.2	42.7	1	0.1	0.9	0	25.4	0	0	0	0	0	16.2	0.4	17.5	3.6	0	0
leaf_--_SRX3729572_YUN_leaf_R7_1	leaf	SRX3729572	other	other	0.3	10.9	0	0	0.4	0	0.4	0	0	0	1.1	0	0	0	0	0.3	0	12.3	0	0	0.5	0	0	0	0	23.9	0	0	56.2	1.1	0	22.5	0	60.1	0	0.1	0.1	0.9	0.3	4.1	0.6	27.5	0	0	2.6
leaf_--_SRX3755830_heinong51	leaf	SRX3755830	other	other	1.1	21.3	0	0	0	0	15.2	0	0	1.3	2.7	0	0	0	0.1	1.7	0.1	1.4	0.1	0	0.6	0	0.6	0	0	0	0	0	13.6	0.1	0	3.2	0	12.1	0	0	0	0	0	24	0.1	0.1	0.1	0	0
leaf_--_SRX3755831_suinong37	leaf	SRX3755831	other	other	1.6	13.3	0	0	0	0.1	9.1	0	0	1.4	2.8	0	0	0	0.1	1	0.1	1.5	0.1	0	0.8	0	1.9	0	0	0	0.3	0	18.9	0	0	3.5	0	17.9	0.1	0.7	0.1	0.4	0.1	18.8	0.1	0.2	0	0	0
leaf_--_SRX3755982_KEvsKEW	leaf	SRX3755982	other	other	0	0	0	0	0	0	0	0	0	0	0	0	0	0	0	0	0	0	0	0	0	0	0	0	0	0	0	0	0	0	0	0	0	0	0	0	0	0	0	0	0	0	0	0	0
leaf_--_SRX3755983_JLvsJLW	leaf	SRX3755983	other	other	0	0	0	0	0	0	0	0	0	0	0	0	0	0	0	0	0	0	0	0	0	0	0	0	0	0	0	0	0	0	0	0	0	0	0	0	0	0	0	0	0	0	0	0	0
leaf_--_SRX3755984_JLvsKE	leaf	SRX3755984	other	other	0	0	0	0	0	0	0	0	0	0	0	0	0	0	0	0	0	0	0	0	0	0	0	0	0	0	0	0	0	0	0	0	0	0	0	0	0	0	0	0	0	0	0	0	0
leaf_--_SRX3755985_JLWvsKEW	leaf	SRX3755985	other	other	0	0	0	0	0	0	0	0	0	0	0	0	0	0	0	0	0	0	0	0	0	0	0	0	0	0	0	0	0	0	0	0	0	0	0	0	0	0	0	0	0	0	0	0	0
leaf_--_SRX4145713_Williams82_1	leaf	SRX4145713	other	other	0.1	18.1	0	0	0	0.4	8.6	0	0	0	2.2	0	0	0	0	2.2	0	0.2	0	0	0.3	0	0.2	0	0	0	0	0	0.9	0	0.1	7.4	0	13.9	0	0	0	0.2	0	3.4	0.1	0	0	0	0
leaf_--_SRX4145714_Gmdtm1-1_3	leaf	SRX4145714	other	other	0	14.3	0	0	0	0	9.3	0.2	0	0.2	1.3	0	0	0	0	1.2	0	0	0	0	0	0	0.3	0	0	0	0	0	1.2	0	0	4.2	0.2	14.2	0	0	0.2	0	0.1	3	0	0	0	0	0
leaf_--_SRX4145715_Gmdtm1-1_2	leaf	SRX4145715	other	other	0.4	14.6	0	0	0	0.3	7.7	0.2	0	0	1	0	0	0	0	0.8	0	0.1	0	0	0	0	0.2	0.1	0	0	0	0	0.9	0	0	4.7	0	14.2	0.4	0	0.2	0.1	0.1	3.3	0.2	0	0	0	0
leaf_--_SRX4145716_Gmdtm1-1_1	leaf	SRX4145716	other	other	0.2	14.3	0	0	0	0	7.6	0.1	0	0	1.2	0	0	0	0	2.4	0	0.1	0	0	0.3	0	0	0	0.2	0	0	0	1.2	0	0	6.9	0	10.2	0.1	0	0	0	0.3	3.5	0	0	0	0	0
leaf_--_SRX4145717_Williams82_3	leaf	SRX4145717	other	other	0.1	14.9	0	0	0	0.7	7.1	1.3	0.1	0.1	1.1	0	0	0	0	2.2	0	0.1	0	0	0	0	0	0.1	0	0	0	0	0.8	0	0	6.2	0	11.8	0.1	0.1	0	0	0.2	4.5	0	0	0	0	0
leaf_--_SRX4145718_Williams82_2	leaf	SRX4145718	other	other	0.4	16	0	0.1	0	1	7.8	0	0	0.8	1.7	0	0	0	0	4.2	0	0.3	0	0	0	0	0.1	0	0.1	0	0	0	2.2	0.1	0	8.6	0	13.5	0.1	0	0	0	0.5	3.9	0	0	0	0	0
leaf_--_SRX474419_Leaf3	leaf	SRX474419	other	other	2.1	4.1	0	0	1	0	0	0.8	0.9	0	0.7	0	0	0	0	2.2	0	19.5	0	0	7.9	0	0.5	1.5	0	32.3	0	0	42	0.4	0	8	0	26.1	0	0	0	0.4	0	5.1	0	19.9	0.2	0	0
leaf_--_SRX474439_Leaf1	leaf	SRX474439	other	other	0	22.3	0	0	0	0.2	7.3	0.6	0	0.4	0	0	0	0	0	0.7	0	0	0	0	0.2	0	2	0	0	0	0	0	2.4	0	0.1	0.7	0	11.2	0	0	0	0.9	0	6.4	0.2	0	0	0	1.6
leaf_--_SRX474442_Leaf2	leaf	SRX474442	other	other	0	11.2	0	0	0	0	4.3	1.4	0.8	0	0.5	0	0	0	0	0.6	0	1.9	0	0	0.3	0	0	0	0	3.4	0	0	30.9	0.4	0.2	16.7	0	19.3	0.2	0	0	0.4	0	6.1	0	0	0	0	0.7
leaf_--_SRX6102091_soybean leaf mRNA rep1	leaf	SRX6102091	other	other	0.3	21.5	0	0.1	0.2	0	2.9	0	0	0	0.1	0	0	0	0	0.7	0	10.3	0	0	0.2	0	0	0	0	0	0	0	3.2	0	0	7	0	17.9	0.1	0	0	0.3	0.8	27.7	0.4	0	0	0	0
leaf_--_SRX6102092_soybean leaf mRNA rep2	leaf	SRX6102092	other	other	1.1	21.3	0	0	0	0	2.9	0	0	0	0.7	0	0	0	0	0.2	0.1	8.1	0	0	0.2	0	0	0	0	0	0	0	6.7	0.4	0	6.4	0	21.9	0.1	0	0	0.2	0.2	19.2	0.5	0	0	0	0.3
leaf_--_SRX7070801_SUB6461903	leaf	SRX7070801	other	other	0.1	16.7	0	0	1.2	0	7.2	0	0	0	0.4	0	0	0	0	0.4	0	0.5	0	0	0	0	1.7	0	0	2.8	0	0	42.5	0	0	15.8	0	15.8	0	0	0	0	0.2	14.3	0	0.5	0	0	0
leaf_--_SRX7070827_SUB6481056	leaf	SRX7070827	other	other	0.2	18.7	0	0	2.2	0	10.6	0	0	0	0.4	0	0	0	0	0.4	0	0.7	0	0	0.9	0	2	0	0	3	0	0	38.5	0	0.1	20.4	0	17.5	0.3	0.3	0.1	0.5	0.8	15.9	0.5	1.1	0	0	0.1
leaf_--_SRX7077744_SUB6480991	leaf	SRX7077744	other	other	0.2	21.1	0	0	1.4	0.2	12.7	0.1	0.1	0.1	0.7	0	0	0	0.1	0.4	0	2.7	0	0	1.7	0	2.5	0	0	4.4	0	0	31.8	0.4	0.1	13.8	0	21.9	0.3	0	0	0.2	1.6	17.5	0.5	1.9	0	0	0.2
leaf_--_SRX7083119_SUB6461903	leaf	SRX7083119	other	other	0.2	17.3	0	0	1.3	0.4	10.8	0	0.6	0.1	1.2	0	0	0	0	0.5	0.1	1.7	0	0	1	0	2.7	0	0.1	3.4	0	0	31.3	0.1	0	16.8	0	21.7	0.1	0.2	0	0.6	0.9	22.7	0.5	1.4	0	0	0
leaf_--_SRX7083125_SUB6461903	leaf	SRX7083125	other	other	0.2	20.8	0	0.1	1.9	0.3	12.6	0	0.3	0.1	0.5	0	0	0	0	0.8	0.2	1.6	0	0	0.6	0	2.9	0	0.1	3.7	0	0	34.7	0.2	0.1	18.5	0	21.2	0.2	0	0	0.1	1.7	20.8	0.3	1.4	0	0	0.2
leaf_--_SRX7083132_SUB6461903	leaf	SRX7083132	other	other	0.5	19.2	0	0	1.1	0.1	11.8	0	0.2	0.1	0.8	0	0	0	0	1	0	1.1	0	0	0.7	0	2.3	0.1	0	3.7	0	0	34.3	0.1	0.1	16.5	0	23.2	0.3	0.1	0	0.1	1	23.2	0.3	1.1	0	0	0
leaf_--_SRX7083133_SUB6501478	leaf	SRX7083133	other	other	0.1	18.2	0	0.1	1.7	0	11	0	0	0.1	1.2	0	0	0	0	0.4	0	0.3	0	0	0.8	0	1.4	0	0.1	1.8	0	0	45.9	0.1	0	15.9	0	20.8	0.3	0	0	0.2	0.5	19.8	0.3	0.8	0	0	0
leaf_--_SRX7083334_SUB6461903	leaf	SRX7083334	other	other	0.3	20.7	0	0	2.5	0.2	12.6	0	0.1	0.1	0.6	0	0	0	0	1	0	0.9	0	0	0.9	0	3.2	0	0.1	3.2	0	0	34.6	0.3	0.1	15.3	0	21.6	0.3	0.1	0	0.1	1	20.2	0.5	1.1	0	0	0.2
leaf_--_SRX7083335_SUB6501478	leaf	SRX7083335	other	other	0.3	18.6	0	0	2	0.1	12.7	0	0.1	0.1	0.7	0	0	0	0	0.5	0	2.8	0	0	0.4	0	2	0	0.1	3.1	0	0	32.6	0.4	0.1	17.8	0	20	0.3	0.2	0	0.1	0.3	23.7	0.2	1	0	0	0.7
leaf_--_SRX7083336_SUB6481056	leaf	SRX7083336	other	other	0.3	20.3	0	0.1	2.1	0.1	13.3	0.1	0.1	0.1	0.5	0	0	0	0	0.8	0	0.9	0	0	0.5	0	1.7	0	0.1	2.1	0	0	27.9	0.4	0.1	19.9	0	20.6	0.1	0.2	0	0.2	1.1	21.4	0.4	0.6	0	0	0.1
leaf_--_SRX7083337_SUB6480991	leaf	SRX7083337	other	other	0.3	20.9	0	0	1.3	0.2	14.2	0	0.1	0.3	0.9	0	0	0	0	0.6	0	0.6	0	0	0.3	0	1.3	0	0	1.7	0.1	0	32.9	0.1	0.1	15.4	0	24.1	0.1	0.1	0	0	0.9	22.2	0.4	0.5	0	0	0
leaf_--_SRX7083338_SUB6499766	leaf	SRX7083338	other	other	0.3	20.1	0	0	1.7	0	12.6	0	0.1	0.1	1	0	0	0	0	0.9	0	0.8	0	0	0.5	0	2.4	0	0	1.6	0	0	29.9	0.5	0.1	20.5	0	23.8	0.2	0	0	0.2	0.9	22.1	0.4	0.5	0.1	0	0.1
leaf_--_SRX7083339_SUB6499547	leaf	SRX7083339	other	other	0.2	22.1	0	0	1	0.1	15.5	0	0	0	0.3	0	0	0	0	0.8	0	0.7	0	0	0.9	0	1.9	0	0	1.4	0	0	33.4	0	0.1	19.5	0	25.3	0.2	0	0	0.5	1.5	21.5	0.8	0.3	0	0	0
leaf_--_SRX7083340_SUB6502057	leaf	SRX7083340	other	other	0.3	19.9	0	0	2.1	0.3	13.4	0	0.1	0.1	1	0	0	0	0	0.7	0.1	0.5	0	0	0.7	0	2	0.1	0.1	1.8	0	0	28	0	0.1	19	0	21.8	0	0.3	0	0.2	0.3	22.7	0.5	0.7	0	0	0.2
leaf_--_SRX7090208_SUB6461903	leaf	SRX7090208	other	other	0.4	17.9	0	0	1.8	0	8.3	0	0	0	0.7	0	0	0	0	0.5	0	4.7	0	0	0.6	0	0.8	0	0	1.6	0	0	36.1	0.1	0.2	19	0	27.7	0.3	0.1	0	0	0.4	25.6	0.3	0.8	0	0	0
leaf_--_SRX7090209_SUB6461903	leaf	SRX7090209	other	other	0.4	21.8	0	0	1.8	0.1	15.1	0	0.1	0.1	0.4	0	0	0	0	0.8	0	1	0	0	0.9	0	2.6	0	0	1.3	0	0	31.1	0.2	0.2	17.6	0	26.4	0.2	0	0	0.5	1.5	22.8	0.8	0.7	0	0	0.1
leaf_--_SRX7090210_SUB6501478	leaf	SRX7090210	other	other	0.4	20.3	0	0	1.1	0.1	10.7	0	0.2	0.1	1.1	0	0	0	0	0.4	0	0.6	0.1	0	0.3	0	2.2	0	0	1.5	0	0	31.5	0.2	0.3	17.5	0	25.9	0.2	0	0	0.2	0.5	23.5	0.3	0.6	0.1	0	0.7
leaf_--_SRX7090211_SUB6481056	leaf	SRX7090211	other	other	0.3	21.4	0	0	3	0.1	11.5	0.1	0.3	0.1	0.3	0	0	0	0	1.5	0	6.5	0	0	0.7	0	3.4	0	0	2.4	0	0	33	0	0.1	16.3	0	24.9	0.1	0	0	0.2	1.4	21.5	0.6	0.9	0	0	0
leaf_--_SRX7090212_SUB6480991	leaf	SRX7090212	other	other	0.7	19.3	0	0	2.5	0	9.5	0	0.4	0	0.6	0	0	0	0	0.7	0	2.6	0	0	3.2	0	3.3	0	0	2.2	0.1	0	32.4	0.1	0.1	14.9	0	24.1	0.1	0.2	0	0.2	1.3	22.2	0.3	1.3	0	0	0
leaf_--_SRX7090213_SUB6499766	leaf	SRX7090213	other	other	0.5	20.5	0	0	1.8	0.3	15.3	0	0	0.2	0.7	0	0	0	0	0.9	0	3.7	0	0	0.7	0	2.3	0	0	2.3	0	0	34.3	0.2	0.3	16.2	0	29.3	0.2	0.1	0	0.5	2.2	23.6	0.8	1.1	0	0	0
leaf_--_SRX7090214_SUB6499547	leaf	SRX7090214	other	other	0.3	21.4	0	0	3	0	9.3	1	0.1	0.2	0.9	0	0	0	0	0.8	0	3.6	0	0	1.1	0	2.7	0	0	1.9	0.1	0	32.5	0.2	0.1	17.5	0	23	0.2	0.1	0	0	1.7	20.8	0.2	0.8	0	0	0.1
leaf_--_SRX7090215_SUB6502057	leaf	SRX7090215	other	other	0.3	21.1	0	0	2.3	0	12.6	0	0	0.2	0.5	0	0	0	0	1	0	1.3	0	0	0.6	0	2.4	0	0	1.6	0.1	0	30.1	0.2	0.1	15.4	0	23.9	0.5	0.1	0	0	0.5	21.9	0.7	0.7	0	0	0
leaf_--_SRX7090216_SUB6502208	leaf	SRX7090216	other	other	0.3	21.9	0	0	3.4	0.1	14	0	0	0.1	0.6	0	0	0	0	1	0	5.2	0	0	0.7	0	1.6	0	0	1.8	0	0	30.6	0.2	0.1	14.6	0	23.5	0.3	0	0	0.2	1.2	20.9	0.4	0.9	0	0	0
leaf_--_SRX7394395_LT_123	leaf	SRX7394395	other	other	0	0	0	0	0	0	0	0	0	0	0	0	0	0	0	0	0	0	0	0	0	0	0	0	0	0	0	0	0	0	0	0	0	0	0	0	0	0	0	0	0	0	0	0	0
leaf_--_SRX7701696_PA1	leaf	SRX7701696	other	other	0	10.2	0	0	0	0	1.6	0.5	0	0	0	0	0	0	0	0.2	0.1	8.1	0	0	0	0	0	0	0.3	4	0	0	29.9	2.2	0.3	7.5	0	20.2	0.1	0.5	0	0	0	6.2	0	0.5	0	0	4.7
leaf_--_SRX7701697_PA2	leaf	SRX7701697	other	other	0.1	11.4	0	0	0	0	2.5	0	0	0	0.5	0	0	0	0	0.1	0.1	7.8	0	0	0.3	0	0	0	0.3	2.5	0	0	26.3	1.3	0.3	5.5	0	19	0.1	0.4	0	0	0.2	7.3	0	0.1	0	0	1.4
leaf_--_SRX7701698_PA3	leaf	SRX7701698	other	other	0	17.4	0	0.2	0	0.1	1	0.8	0	0	0.4	0	0	0	0	0.2	0.1	11.5	0	0	0	0	0.1	0	0	0.9	0.2	0	24.7	0.4	0	5	0	20.5	0	0.4	0	0.2	0	6.5	0	0.3	0.1	0	5.5
leaf_--_SRX7701699_PG1	leaf	SRX7701699	other	other	0	7.3	0	0	0.1	0.7	2.4	0.5	0.2	0	0.4	0	0	0	0	0.5	0.7	8.3	0	0	0.1	0	0.6	0.4	0.4	0.2	0	0	14.7	0.7	0.1	7.1	0	20.3	0	0	0	0.2	0.4	5.7	0	0.1	0	0.1	1.7
leaf_--_SRX7701700_PG2	leaf	SRX7701700	other	other	0	7.4	0	0.2	0	0	2	0.1	0	0	0.2	0	0	0	0	0.1	0.2	12.8	0	0	0.2	0	0	0	0.6	0.5	0	0	18.6	1.4	0	5.6	0	20.9	0	0.2	0	0	0	5.1	0	0.1	0	0.1	5.7
leaf_--_SRX7701701_PG3	leaf	SRX7701701	other	other	0	9.4	0	0	0	0.2	0.4	0	0	0	0	0	0	0	0	0.1	0	9.8	0	0	0	0	0	0	0.1	0.3	0	0	12.9	1.3	0.1	6	0	29.2	0	0	0	0	0.1	6.4	0	0.1	0	0	0
leaf_--_SRX7964294_MPL-0-h	leaf	SRX7964294	other	other	0.2	10.2	0	0	0	0	0.6	0	0	0	0	0	0	0	0	0.2	0	1.1	0	0	0	0	0	0	0	0	0	0	0.7	0	0	0.7	0	5.4	0	0	0	0.4	0	16.5	0	0	0	0	0
leaf_--_SRX7964295_MPL-4-h	leaf	SRX7964295	other	other	0.7	12.3	0	0	0	0	2.5	0	0	0.1	0.3	0	0	0	0	1.4	0	2.2	0	0	0.6	0	0.3	0	0	0.2	0	0	5.8	0	0	0.4	0	9.6	0	0	1.6	0.3	0	22.5	0	0	0	0	0
leaf_--_SRX7964298_MPL-10-h	leaf	SRX7964298	other	other	0.9	17.1	0	0	0	0	3.5	0	0	0.2	0	0	0	0	0	0	0	1.2	0	0	0.3	0	0	0	0	0	0	0	5.5	0	0	0.6	0	11.6	0	0	0.7	0.9	0	19.7	0	0	0	0	0.3
leaf_--_SRX7964302_WPL-0-h	leaf	SRX7964302	other	other	0	11.4	0	0	0	0	1.2	0	0	0	0.2	0	0	0	0	0.3	0	0.9	0	0	0	0	0	0	0	0	0	0	0	0.2	0	0.7	0	7	0	0	0	0.7	0	15.8	0	0	0	0	0
leaf_--_SRX7964303_WPL-4-h	leaf	SRX7964303	other	other	0.8	14.1	0	0	0	0	3.3	0	0	0	0.5	0	0	0	0	4.6	0	0.4	0	0	1	0	0.7	0	0	0	0	0	2.2	0	0	0.3	0	14.4	0	0	0.9	0.4	0	21.4	0	0	0	0	0.2
leaf_--_SRX7964304_WPL-10-h	leaf	SRX7964304	other	other	0.9	18.8	0	0	0	0	1.5	0	0	0	0.4	0	0	0	0	1.4	0	0.5	0	0	0.8	0	0	0	0	0.2	0	0	1.2	0	0	0	0	10	0	0	1.5	0.4	0	19.4	0	0	0	0	0.1
leaf_--_SRX8036309_RNA sequence of soybean:Jindou 23 1	leaf	SRX8036309	other	other	0	11.3	0	0	0.4	0.7	1.8	0	0	0	0.5	0	0	0	0	2.1	0	0.3	0	0	1.1	0	0.6	0	0	0.7	0	0	44.7	0.2	0.2	24.8	0	12.2	0	0.9	0	0	0.5	16.8	0	0.2	0	0.1	0.3
leaf_--_SRX8036310_RNA sequence of soybean:Jindou 23 2	leaf	SRX8036310	other	other	0	6.3	0	0	0	0.5	0.8	0	0	0.6	0.4	0	0	0	0	2.5	0	0	0	0	0	0	0.5	0	0	0.2	0	0	35.2	0	0	18.2	0	15.4	0	0	0	0	0	11.2	0	0	0	0	0
leaf_--_SRX8036311_RNA sequence of soybean:yl 1	leaf	SRX8036311	other	other	0	4.8	0	0	0.5	0	0.4	0	0	0	0	0	0	0	0	2.9	0	0	0	0	0.7	0	0	0	0	0.4	0	0.4	27	0	0	20.1	0	25.3	0	0	0	0	0	23.1	0	0	0	0	0
leaf_--_SRX8036312_RNA sequence of soybean:yl 2	leaf	SRX8036312	other	other	0	5.7	0	0	0	0.5	1.7	0	0	0.2	0	0	0	0	0	1.2	0	0.6	0	0	0	0	0	0	0	0	0	0	25.1	0	0	15.8	0	19	0	0	0	0	0	18.6	0	0	0	0	0
leaf_--_SRX8201798_HD12-Wildtype-1	leaf	SRX8201798	other	other	0	17.3	0	0	0	1	8.1	0.2	0	0.7	0.9	0	0	0	0	0.6	0	0.3	0	0	0.5	0	0	0	0	0	0	0	1.8	0.3	0	21.9	0	2.8	0.2	0	0	0	0.6	13.8	0	0	0	0.1	5.4
leaf_--_SRX8201799_HD12-Wildtype-2	leaf	SRX8201799	other	other	0	21.7	0	0	0	0.2	7.1	0	0	0.2	0	0	0	0	0.2	0.6	0.5	0.1	0	0	0.2	0	0	0	0	0	0	0	1.8	0.2	0.2	15.6	0	6.6	0	0.1	0	0.5	0.4	21.3	0.1	0	0	0	0.2
leaf_--_SRX8201800_Gmpg1-mutant-1	leaf	SRX8201800	other	other	0	20.4	0	0.1	0	1.2	18.9	0.1	0.3	0.5	1	0	0	0	0.2	0.6	0.2	0.5	0	0	0.8	0	0.6	0	0	0	0	0.1	1.1	0.2	0	17.4	0	6.4	0.2	0.3	0	0	0.4	13.7	0	0	0	0	2.4
leaf_--_SRX8201801_Gmpg1-mutant-2	leaf	SRX8201801	other	other	0	24.2	0	0.1	0	0.1	17.9	0	0	0	0.4	0	0	0	0	0.2	0	0.4	0	0	0	0	0.4	0	0	0	0	0	0.6	0.2	0.2	10.7	0	8.5	0.1	0	0	0	0.2	19.8	0.6	0	0	0	0
leaf_--_SRX8476712_CHNA-p	leaf	SRX8476712	other	other	0.2	7.6	0	0.1	0	0	0	0	0	0.1	0.5	0	0	0	0.2	2	0	13.5	0.2	0	4.1	0	9.1	1.4	0	6.8	0	0	34.9	0.5	0.1	10.9	0	36.9	0.2	0	1.4	0	0	13.4	0	1	0	0	2.9
leaf_--_SRX8476713_CHBU-p	leaf	SRX8476713	other	other	0.1	4.8	0	0.1	0	0	0.1	0.2	0	0	0	0	0	0	0	1	0	12.2	0	0	8.6	0	17.4	0.6	0	9	0	0	39.3	0	0.2	12.7	0	35.5	0.3	0	0.4	0	0	20.8	0	2.9	0	0	0.4
leaf_--_SRX8476714_GAWO-p	leaf	SRX8476714	other	other	0.6	8.8	0	0.2	1.3	0	0.6	0.8	0.4	0.5	0.5	0	0	0	0.2	1	0	13	0	0	1.3	0	3.1	0.3	0.1	4.6	0	0	47.9	1.1	0.3	6.1	0.1	31.2	0	0	2.1	0.5	0.2	18.7	0	1.9	0	0	3.2
leaf_--_SRX8476715_GAWO-62	leaf	SRX8476715	other	other	0	6.7	0	0	0	0	0.2	0	0	0	0.7	0	0	0	0.8	1.1	0	10.1	0	0	1.8	0	0.7	0.3	0	0.3	0	0	13.2	0	0	6	0	25	0	0	0.5	0	0	19.1	0	0	0	0	0.9
leaf_--_SRX8476716_CHBU-139	leaf	SRX8476716	other	other	0	4.4	0	0	0	0	0.1	1	0	0.9	0.8	0	0	0	0	1.4	0	11.3	0	0	4.5	0	11.8	0.3	0	2	0	0	30.4	0	0.1	9.6	0	30.1	0.2	0.1	0.3	0	0	18.6	0	0	0	0	0
leaf_--_SRX8476717_JENA-p	leaf	SRX8476717	other	other	0.3	5.5	0	0.2	0.1	0	0	0	0	0	1.2	0	0	0	0	1.2	0	12.7	0	0	6.7	0	9.7	0.4	0	12.6	0	0	60.7	1.3	0	18.1	0	44.1	0	0.1	0.6	0.3	0.4	12.9	0	4.2	0	0	5.8
leaf_--_SRX8476718_JEBU-p	leaf	SRX8476718	other	other	0.1	5.9	0	0	0.2	0	0	0	0	0.2	1.1	0	0	0	0	1.5	0	14.4	0	0	4.5	0	5.4	0	0	11.7	0	0	53.5	0.6	0	15	0	33	0.2	0	0.6	0.3	0	11.2	0	6.7	0	0	1.9
leaf_--_SRX8476719_GYNA-p	leaf	SRX8476719	other	other	1	6.3	0	0.1	3.3	0	1.3	3.1	7.5	0	1.5	0	0	0	0.1	1.8	0	17.2	0.3	0	5.4	0	4.5	0	0	30.3	0	0	51.1	0.5	0	4.7	0	29.3	0	0	0.5	1.1	0.1	15	0	19.3	0	0	1.1
leaf_--_SRX8476720_GYGI-p	leaf	SRX8476720	other	other	0.5	7.1	0	0	0.9	0	0.3	0.2	0	0.6	0.9	0	0	0	0	0.8	0	16.5	0	0	1.5	0	1.9	2.7	0	16.7	0	0	51	2.3	0	13	0	36.3	0	0	2.6	1.5	0	18.6	0.1	10.9	0	0	1.7
leaf_--_SRX8476721_GYGI-106	leaf	SRX8476721	other	other	0.1	25.6	0	0	0	0	5.9	0	0	0.1	0.2	0	0	0	0	1.9	0	4.9	0	0	1.1	0	1.4	1	0	0.2	0	0	29.2	0	0.3	12.6	0	40.2	0	0.1	5.9	0.7	0.1	16.6	0	0	0	0	0.4
leaf_--_SRX8476722_GYBU-p	leaf	SRX8476722	other	other	0.2	5.2	0	0.2	0	0.4	1.1	0.3	0	0.5	0.8	0	0	0	2.1	0.6	0	10.4	0	0	2.2	0	6.8	0.2	0	1.4	0	0	28.8	0.7	0.2	10.1	0	40.3	0.1	0	0.5	0.7	0.5	20.3	0	0.1	0	0	0.4
leaf_--_SRX8476723_GYBU-92	leaf	SRX8476723	other	other	0	8.7	0	0	0	0.1	0	0	0	0	0.2	0	0	0	0	2.1	0	16.2	0.4	0	0.9	0	3.8	0	0	2.2	0	0	37	0.6	0	16	0	37.8	0.1	0	1.3	1.2	0	9.7	0	0	0	0	0.6
leaf_--_SRX8533662_Gmlmm1-1-2	leaf	SRX8533662	other	other	0.1	7.2	0	0.1	0	0.8	3.6	0	0	0.3	1	0	0	0	0	0	0	3.9	0	0	0	0	0.3	0.1	0.1	0.3	0	0	16.4	0.3	0	16.4	0	12.9	0.3	0	0	0	1.2	16.9	0	0.1	0.1	0	6.4
leaf_--_SRX8533663_Gmlmm1-1-3	leaf	SRX8533663	other	other	0.1	6.4	0	0	0.1	0.6	3.8	0	0	0.6	1.5	0	0	0	0	0	0	4.2	0	0	0	0	0.1	0	0.1	0.2	0	0	18.3	0.4	0.2	16.7	0	13.6	0.3	0.3	0	0	1.4	17.4	0	0.1	0	0	1
leaf_--_SRX8533664_Williams 82-1	leaf	SRX8533664	other	other	0.1	8.9	0	0	0	2.1	2.6	0.6	0.2	0	1.9	0	0	0	0	0.3	0	2.5	0.1	0	0.9	0	0	0.1	0.1	0.1	0	0	7.9	0.5	0.1	19.4	0	16.1	0.1	0.1	0.1	0	0.8	15.5	0.1	0	0	0	16.4
leaf_--_SRX8533665_Williams 82-2	leaf	SRX8533665	other	other	0	7.9	0	0	0	0.9	2.7	1.9	0	0.2	2.1	0	0	0	0	0	0	1.9	0	0	1	0	0	0.1	0	0.2	0	0	7.6	0.5	0	19.2	0	14.3	0.1	0.1	0	0	0.5	12.7	0	0	0	0	6.9
leaf_--_SRX8533666_Williams 82-3	leaf	SRX8533666	other	other	0.1	8.4	0	0	0	1.4	5.5	1.9	0	0.2	1.7	0	0	0	0.4	0.1	0.1	2.2	0	0	0.2	0	0.6	0	0	0	0	0	5.9	0.4	0.1	19.2	0	15.8	0.1	0.1	0	0	1.5	14.4	0	0.1	0	0	4
leaf_--_SRX8533667_Gmlmm1-1-1	leaf	SRX8533667	other	other	0.1	7.3	0	0	0	0.9	3.2	0	0	0.1	1.7	0	0	0	0	0.1	0	3.4	0	0	0	0	0.2	0	0	0.3	0	0	18	0.2	0.2	16.8	0	10.9	0.3	0	0.1	0	1	16.4	0	0	0	0	6
leaf_--_SRX9038763_JY47	leaf	SRX9038763	other	other	0.8	19.6	0	0	0	0.1	4	0	0	0	0.2	0	0	0	0	1.2	0	0	0	0	0.6	0	6.8	0	0	0	0	0	3.6	0.1	0.1	26.9	0	8.5	0	0	0	0	0.4	28.2	0.6	0	0	0	0
leaf_--_SRX9038764_JY47	leaf	SRX9038764	other	other	0.3	18.6	0	0	0	0	3.8	0.1	0	0	0	0	0	0	0	1.5	0	0	0	0	0.6	0	3.9	0	0	0	0	0	2.4	0.1	0	20	0	15.4	0	0	0	0.5	0.4	29.4	0	0	0	0	0
leaf_--_SRX9038765_JY47	leaf	SRX9038765	other	other	0.6	21.6	0	0	0	0	2	0	0	0	0.3	0	0	0	0	1.3	0	0	0	0	0.2	0	4.8	0	0	0	0	0	1.8	0.5	0	21	0	14.3	0.1	0	0	0	0.6	28.7	0	0	0	0	0
leaf_--_SRX9720484_WT_leaves2	leaf	SRX9720484	other	other	0	1.6	0	0	0	0	0	0	0	0	0.2	0	0	0	0	0.2	0	3.9	0	0	0	0	0	0	0	5.5	0	0	33.9	0.2	0	12.6	0	15.1	0	0	0.2	0	0.5	3.1	0	0.4	0	0	11.1
leaf_--_SRX9720485_WT_leaves3	leaf	SRX9720485	other	other	0	3.8	0	0	0	0.1	0	0	0	0	0.5	0	0	0	0	0.2	0	5.1	0	0	0.2	0	0	0	0	4	0	0	36.8	1.8	0.2	10.7	0	24.1	0.1	0	0.4	0.3	0.4	5.3	0	0.4	0	0	11.1
leaf_--_SRX9720490_rlsp1_leaves1	leaf	SRX9720490	other	other	0	2.2	0	0	0	0.6	0.5	0.2	0	0	0.6	0	0	0	0	0.4	0	10.6	0	0	0.2	0	0.3	0.1	0	9.5	0	0	49.3	0.4	0.2	17.3	0	10.8	0	0.1	0.2	0	0.6	13.4	0	1.9	0	0	6.3
leaf_--_SRX9720491_rlsp1_leaves2	leaf	SRX9720491	other	other	0	2.5	0	0	0	0.2	0.5	0.1	0	0	0	0	0	0	0	0	0	12.5	0	0	0.2	0	0	0	0	6.9	0	0	42	1.6	0	15.3	0	19.4	0.4	0	0.4	0	0.7	13.4	0	1.3	0.4	0	9.1
leaf_--_SRX9720492_rlsp1_leaves3	leaf	SRX9720492	other	other	0	1.8	0	0	0	0.3	0.2	0	0	0.2	0.1	0	0	0	0	0.1	0	7	0	0	0.2	0	0	0	0	7	0	0	46.4	0.5	0	14.2	0	14.7	0.3	0	0.2	0.8	0.6	10.7	0	1.2	0	0	4.8
leaf_--_SRX9720493_WT_leaves1	leaf	SRX9720493	other	other	0.1	2.2	0	0	0	0	0	0	0	0	0.4	0	0	0	0	0.2	0	4.3	0	0	0	0	0	0	0	4.3	0	0	35.7	0.3	0.1	11.4	0	22.1	0	0	0.2	0	0.3	6	0	0.3	0	0	10.2
leaf_0 short-day_SRX263448_soybean leaf after 0-short-day	leaf	SRX263448	other	other	0	17.5	0	0	0	0.8	5.7	0	0	0	0	0	0	0	0	0	6.3	1	0	0	0	0	0.6	0	0	0	0	0	0	0	0	0.3	0	9.8	0	0	0	0.5	0.6	24.4	0	0	0	0	0.4
leaf_0.9% NaCl 1h_SRX3646142_C08_Salt_Transcriptome_Leaf_1h_r1	leaf	SRX3646142	Salt	Abiotics stress	0.2	23.3	0	0	0	0	5.6	0	0	0	0	0	0	0	0	1	0	3.6	0	0	0.3	0	2.3	0	0	0	0	0	2.3	0	0	0.5	0	11	0	0	0	0.5	0	25.9	0.5	0	0	0	0
leaf_0.9% NaCl 1h_SRX3646148_C08_Salt_Transcriptome_Leaf_1h_r3	leaf	SRX3646148	Salt	Abiotics stress	0.2	23.3	0	0	0	0	8.7	0	0	0	0.3	0	0	0	0	0.6	0	5	0	0	0	0	2.6	0	0	0	0	0	1.6	0	0	0.4	0	5.8	0	0	0.2	2.1	0	25.8	0	0	0	0	0.1
leaf_0.9% NaCl 1h_SRX3646149_C08_Salt_Transcriptome_Leaf_1h_r2	leaf	SRX3646149	Salt	Abiotics stress	0.2	19.9	0	0	0	0	5	0	0	0.1	0.1	0	0	0	0	0	0	2.3	0	0	0	0	1.9	0	0	0	0	0	0.4	0.2	0	0.3	0	10.1	0	0	0.2	5.6	0	29.9	0	0	0	0.2	0
leaf_0.9% NaCl 24h_SRX3646155_C08_Salt_Transcriptome_Leaf_24h_r3	leaf	SRX3646155	Salt	Abiotics stress	0.8	19.9	0	0	0	0	5.3	0	0	0	1.6	0	0	0	0	0.8	0	6.3	0	0	0	0	0.7	0	0	0.2	0	0	5.7	0	0	0.3	0	14.3	0.2	0	7.7	2.1	0	13	0	0	0.2	0	0.5
leaf_0.9% NaCl 24h_SRX3646156_C08_Salt_Transcriptome_Leaf_24h_r2	leaf	SRX3646156	Salt	Abiotics stress	0.6	19.5	0	0	0	0	7.4	0	0	0	2.1	0	0	0	0	0.5	0	7.9	0	0	0	0	0.5	0	0	0	0	0	3	0	0	0	0	14.4	0	0	9.1	2.3	0	13.6	0	0	0	0	1.4
leaf_0.9% NaCl 24h_SRX3646157_C08_Salt_Transcriptome_Leaf_24h_r1	leaf	SRX3646157	Salt	Abiotics stress	0.3	22	0	0	0	0	7.5	0.4	0	0	1.4	0	0	0	0	0.5	0	6.8	0	0	0	0	0.5	0	0	0.2	0	0	3.7	0	0	0.4	0	12.9	0	0	6.7	2.2	0	15.1	0.9	0	0	0	1.3
leaf_0.9% NaCl 2h_SRX3646141_C08_Salt_Transcriptome_Leaf_2h_r3	leaf	SRX3646141	Salt	Abiotics stress	0.3	19.5	0	0	0	0	3.2	0	0	0	0	0	0	0	0	1.1	0	3.3	0	0	0	0	0.7	0	0	0	0	0	3.3	0	0.2	0	0	12	0	0	2.8	0.5	0	24.4	0	0	0	0	0
leaf_0.9% NaCl 2h_SRX3646146_C08_Salt_Transcriptome_Leaf_2h_r2	leaf	SRX3646146	Salt	Abiotics stress	0.4	20.1	0	0	0	0	6.2	0	0	0	0	0	0	0	0	0.7	0	4.7	0	0	0.5	0	2.4	0	0	0	0	0	3.2	0	0	0.1	0	13.9	0	0	1.8	1.6	0	26.1	0	0	0	0	0.2
leaf_0.9% NaCl 2h_SRX3646147_C08_Salt_Transcriptome_Leaf_2h_r1	leaf	SRX3646147	Salt	Abiotics stress	0.4	19	0	0.2	0	0	6.6	0	0	0	0.3	0	0	0	0	0.2	0	3.3	0	0	0	0	0.5	0	0	0	0	0	1.7	0	0	0.7	0	14.6	0	0	2	1.7	0	24.8	0.7	0	0.1	0	0.9
leaf_0.9% NaCl 48h_SRX3646152_C08_Salt_Transcriptome_Leaf_48h_r3	leaf	SRX3646152	Salt	Abiotics stress	1	18.4	0	0	0	0	8.2	0	0	0	1.1	0	0	0	0	1.2	0	9.4	0	0	0	0	0.3	0	0	0.8	0	0	5.2	0.1	0	0.7	0	20	0	0	8.7	0.5	0	20.8	0.9	0	0	0	0.4
leaf_0.9% NaCl 48h_SRX3646153_C08_Salt_Transcriptome_Leaf_48h_r2	leaf	SRX3646153	Salt	Abiotics stress	1.4	16.7	0	0	0	0	7.3	0	0	0	1.3	0	0	0	0.3	1.1	0	3.2	0	0	0.2	0	2	0	0	0.3	0	0.9	5.8	0	0	0.2	0	24.8	0	0	3.9	1	0	18.8	0	0.1	0.2	0	0.4
leaf_0.9% NaCl 48h_SRX3646154_C08_Salt_Transcriptome_Leaf_48h_r1	leaf	SRX3646154	Salt	Abiotics stress	0.6	20.3	0	0	0	0	7.8	0	0	0	2.6	0	0	0	0	0.1	0	11.1	0	0	0	0	1.2	0	0	0.2	0	0	9.5	0	0	0.9	0	21.8	0	0	4.8	1.1	0	17	0.3	0	0.2	0	0.4
leaf_0.9% NaCl 4h_SRX3646140_C08_Salt_Transcriptome_Leaf_4h_r1	leaf	SRX3646140	Salt	Abiotics stress	0.2	22.4	0	0	0	0	7.1	0	0	0	0.1	0	0	0	0	0.9	0	2.8	0	0	0.4	0	0.9	0.3	0	0	0	0	4.1	0.1	0	0.3	0	15.6	0	0	0.2	2.5	0	21.2	0.5	0	0	0	0
leaf_0.9% NaCl 4h_SRX3646158_C08_Salt_Transcriptome_Leaf_4h_r3	leaf	SRX3646158	Salt	Abiotics stress	0.5	21.2	0	0	0	0	5.7	0	0	0	0.4	0	0	0	0	0.8	0	6.1	0	0	0	0	0.8	0	0	0	0	0	2.8	0.1	0	1.6	0	13.1	0	0	0.9	1.2	0	18.4	0.6	0	0	0	0.4
leaf_0.9% NaCl 4h_SRX3646159_C08_Salt_Transcriptome_Leaf_4h_r2	leaf	SRX3646159	Salt	Abiotics stress	0	19.8	0	0	0	0	5.3	0	0	0	0.3	0	0	0	0	0	0	2.4	0	0	0	0	0.7	0	0	0	0	0	3.5	0	0	0	0	10.7	0	0	0.5	0.4	0	14.3	1.8	0	0	0	0
leaf_1 short-day_SRX271167_Soybean leaf after 1-short-day	leaf	SRX271167	other	other	4.4	16.6	0	0	0	0.2	3.5	0	0	3.8	0	0	0	0	0	0.8	3.5	4	0.3	0	1.2	0	0	0	0	0	0	0	0.7	0.2	0	0	0	12.1	0.7	0	0	0.6	0	38.1	0	0	0	0	0
leaf_1% NaCl_GSM1398728_Salt	leaf	GSM1398728	other	other	0.8	28	0	0	0	0	11.2	0	0	0.2	1.3	0	0	0	0	0.5	0.6	2	0	0	0.7	0	1.3	0.1	0	0.2	0	0	6.7	0	0.1	2.7	0	10	0	0.3	0.1	0	0	8.8	1.3	2.6	0	0	0.1
leaf_100碌M melatonin_GSM1398729_Melatonin	leaf	GSM1398729	other	other	0	24.2	0	0.5	2.2	1.2	25.7	0.7	3.7	0.2	1.4	0	0	0	0	0.3	0	0.9	0	0	1.4	0	1.4	0.1	0	5.3	1.3	0.1	22	0.3	0	20	0	12.6	0.7	0.4	0	0	1.5	15	0.7	12.8	0	0	0
leaf_10h light/14h dark_SRX8704168_mRNA_TL_leaf_rep2	leaf	SRX8704168	other	other	0.2	20.8	0	0.1	0	0.2	2.5	0.3	0	0	0.6	0	0	0	0.1	0.6	0	0.5	0.1	0	0	0	0	0	0	0	0	0	0.4	0	0.2	0.3	0	15.2	0	0.1	0	0	0.2	21.2	0	0	0	0	0
leaf_10h light/14h dark_SRX8704169_mRNA_TL_leaf_rep3	leaf	SRX8704169	other	other	0	20.4	0	0.3	0	0.4	3.3	1.6	0	0	2.3	0	0	0	0.2	1.6	0	1.4	0.5	0	0	0	0	0.1	0	0	0	0.3	0	0	0	0	0	13	0.2	0.7	0	0.3	0	20.4	0	0	0	0.2	0.3
leaf_10h light/14h dark_SRX8704185_mRNA_dcl2_leaf_rep1	leaf	SRX8704185	other	other	0.1	21.1	0	0	0.1	0.1	1.7	0.1	0	0.2	1.3	0	0	0	0	0.3	0	1.3	0	0	0	0	0	0	0	0	0	0	0.7	0	0	0	0	13.1	0	0.2	0	0	0.4	17.3	0.2	0	0	0	0
leaf_10h light/14h dark_SRX8704186_mRNA_dcl2_leaf_rep2	leaf	SRX8704186	other	other	0	22	0	0	0.1	0	2.8	0	0	0.4	1.1	0	0	0	0	0.1	0	0.4	0	0	0.4	0	0	0	0	0	0	0.1	0.5	0	0	0.2	0	19.8	0	0	0	0.2	0.1	22.1	0	0	0.1	0	0
leaf_10h light/14h dark_SRX8704187_mRNA_dcl2_leaf_rep3	leaf	SRX8704187	other	other	0	23.6	0	0.2	0.2	0.4	2.3	0.2	0	0	0.8	0	0	0	0	0.2	0	1.7	0	0	0	0	0	0	0	0	0	0	0.4	0	0.1	0.3	0	20.8	0	0.2	0.1	0.3	0.2	23.3	0	0	0	0	0
leaf_10h light/14h dark_SRX8704191_mRNA_TL_leaf_rep1	leaf	SRX8704191	other	other	0.2	22.5	0	0	0	0	1.2	0.5	0	0.3	1.4	0	0	0	0	0.6	0	1.4	0	0	0	0	0	0.1	0	0	0	0	0.1	0	0.1	0.1	0	14	0	0.2	0	0	0.1	20.4	0	0	0	0	0
leaf_10peg_SRX9347627_LX-10peg-2	leaf	SRX9347627	Osmotic	Abiotics stress	2	11.8	0	0	0	0.5	12	0	0.1	2.4	0.5	0	0	0	0	7.6	0.2	0.1	0	0	0	0	0	0	0.7	0.1	0	0.4	3.2	0.1	0.1	11.1	0	5.2	0.4	0	0.5	0	1.5	20.3	0.3	0.4	0.1	0	0
leaf_10peg_SRX9347628_LX-10peg-3	leaf	SRX9347628	Osmotic	Abiotics stress	2	12.2	0	0	0	0.8	15	0	0	0.7	0.4	0	0	0	0	5.9	0.1	0.3	0	0	0.1	0	0.1	0	0.3	0.1	0.1	0.1	3.5	0	0.3	7.3	0	7.2	0.8	0.6	0	0	1.1	18.7	0.2	0.6	0	0	0
leaf_10peg_SRX9347632_W82-10peg-1	leaf	SRX9347632	Osmotic	Abiotics stress	0.8	11.5	0	0	0	0	14.7	0	0	0.3	0	0	0	0	0	6.8	0	0.3	0	0	0	0	1	0	0	0	2.6	0	8.4	0	0	10.4	0	3.8	0.2	0	0.1	0.2	0.2	18.5	0	0.3	0	0	0.1
leaf_10peg_SRX9347633_W82-10peg-2	leaf	SRX9347633	Osmotic	Abiotics stress	0.7	14.5	0	0.1	0	0.4	16.6	0.1	0.1	0.3	0.3	0	0	0	0	7.5	0.1	0.2	0	0	0	0	1.3	0	0	0	1.9	0	7.3	0	0.1	10.6	0	2.7	0	0	0.1	0	0.2	18.6	0.5	0.5	0	0	0
leaf_10peg_SRX9347634_W82-10peg-3	leaf	SRX9347634	Osmotic	Abiotics stress	0.8	13.8	0	0.2	0.1	0.5	17.5	0.1	0.1	0.8	0.2	0	0	0	0	7.4	0	0	0	0	0.1	0	1.5	0	0	0	3.2	0	7	0	0	10	0	3.7	0	0.1	0.2	0	0.2	18.5	0.4	0.2	0	0	0
leaf_10peg_SRX9347636_JD-10peg-1	leaf	SRX9347636	Osmotic	Abiotics stress	1.3	15.6	0	0	0.1	0.5	15	0	0	0	0.4	0	0	0	0	9.8	0.4	1.3	0	0	0.4	0	0	0	0	0	0.3	0	9.9	0.2	0.1	13.6	0	3.3	0.2	0	0.2	0	1	32.5	0.3	0.7	0	0	0
leaf_10peg_SRX9347637_JD-10peg-2	leaf	SRX9347637	Osmotic	Abiotics stress	1.2	15.7	0	0.1	0	0.9	14.9	0.2	0.1	0	0.3	0	0	0	0	9.5	0	1.7	0	0	0	0	0	0.1	0	0	0.7	0	11.2	0.3	0.2	15.2	0	2.7	0.2	0.2	0.3	0	0.9	30.2	0	0.9	0	0	0
leaf_10peg_SRX9347638_JD-10peg-3	leaf	SRX9347638	Osmotic	Abiotics stress	1.2	15	0	0.4	0	0.6	15.3	0.3	0	0	0.2	0	0	0	0	10.9	0.2	1.2	0	0	0	0	0	0.1	0	0	0.4	0	11.6	0	0	13.1	0	3.2	0.3	0	0.2	0	0.8	30.9	0	0.1	0	0	0.2
leaf_10peg_SRX9347642_LX-10peg-1	leaf	SRX9347642	other	other	2	12.1	0	0.1	0	0.5	12.5	0	0	1.8	0.5	0	0	0	0	7.8	0	0.1	0	0	0.2	0	0	0	0.4	0	0	0.5	3	0	0	7.7	0	6.6	0.6	0.3	0	0	1.6	19.2	0.3	0.6	0	0	0
leaf_12 hours after infestation_SRX1888172_aphid_sus_12h_rep1	leaf	SRX1888172	soybean aphids	Biotic stress	0.2	6.3	0	0	0	2	1.5	0	0	0	2.7	0	0	0	0	0	0	5.4	0	0	1.1	0	1.8	0	0	4.4	0	0	25.9	0	0.7	12.5	0	21.9	0	0	0	0	1.8	18.6	0	2.4	0	0	0.5
leaf_12 hours after infestation_SRX1888173_aphid_sus_12h_rep2	leaf	SRX1888173	soybean aphids	Biotic stress	0.2	13.6	0	0	0	1.9	3.4	0	0	0.3	2.7	0	0	0	0	0.2	0	7.6	0	0	0	0	3.1	0	0	5.5	0	0	32.6	0	0.3	17.3	0	26.5	0.5	0	0	0	1.6	15.9	0	2.6	0	0	0
leaf_12 hours after infestation_SRX1888175_aphid_sus_12h_rep3	leaf	SRX1888175	soybean aphids	Biotic stress	0.1	11.6	0	0	0	2.1	7.1	0	0	0.3	3.9	0	0	0	0	0.6	0.2	6.7	0	0	0.6	0	0.5	0	0	3.7	0	0	24.4	0.2	0.7	13.5	0	21.2	0.2	0	0	0	1.7	17.9	0	1.8	0	0	0
leaf_12 hours after infestation_SRX1888182_aphid_res_12h_rep1	leaf	SRX1888182	soybean aphids	Biotic stress	0	11.6	0	0	0	1.7	2.7	0.2	0	1.1	2.7	0	0	0	0	0	0	4.7	0	0	0	0	0	0	0	2.2	0	0	25.5	0	1	16.9	0	21.2	0	0	0	0	0	16.6	0	1.3	0	0	0
leaf_12 hours after infestation_SRX1888183_aphid_res_12h_rep2	leaf	SRX1888183	soybean aphids	Biotic stress	0.5	14.3	0	0	0	1.9	4.8	0	0	1.1	2.9	0	0	0	0	0	0.1	4.7	0	0	0.4	0	1.2	0	1.2	2.5	0	0	18.3	0.2	0.6	16.4	0	20.1	0.2	0	0	0	0.8	17.1	0	0.4	0	0	0
leaf_12 hours after infestation_SRX1888184_aphid_res_12h_rep3	leaf	SRX1888184	soybean aphids	Biotic stress	0.4	12.3	0	0.5	0	1.3	4.1	0	0	0.8	3.5	0	0	0	0	0.4	0.9	5.3	0	0	0.8	0	0	0	0.5	4.6	0	0	24.5	0	0.2	17.3	0	21.8	0	0	0	0	0.9	13.8	0	3.3	0	0	0.2
leaf_12 Hours Rag1 Aphid Treated_SRX4326284_12HR1A	leaf	SRX4326284	other	other	0.2	20.1	0	0	0	0	3.2	0.4	0	0.2	0.4	0	0	0	0	0	0.1	7.4	0	0	0.4	0	0	0	0	0.2	0	0	22.2	0.2	0.1	17.9	0	22.9	0	0	0	0.4	0.5	14.6	0	0	0	0	0.5
leaf_12 Hours Rag1 Control_SRX4326286_12HR1C	leaf	SRX4326286	other	other	0.2	18.3	0	0	0.1	0	3.3	0.3	0	0.2	0.2	0	0	0	0	0.4	0.1	7.9	0	0	0.2	0	0	0	0	0.1	0	0	22.6	0.5	0	20	0	21.7	0	0	0.1	0.5	0.8	17.6	0	0	0	0	0
leaf_12 Hours Rag1Rag2 Aphid Treated_SRX4326285_12HR1R2A	leaf	SRX4326285	other	other	0.1	20.5	0	0	0	0	3.5	0.3	0	0.1	0.4	0	0	0	0	0.4	0	8.5	0	0	0.7	0	0	0	0	0.2	0	0	22.4	0.5	0.4	16.9	0	22.6	0.1	0	0.1	0.6	0.7	14.3	0	0	0	0	0.2
leaf_12 Hours Rag1Rag2 Control_SRX4326287_12HR1R2C	leaf	SRX4326287	other	other	0.1	18.9	0	0	0.1	0	4	0.1	0	0.1	0.1	0	0	0	0	0.4	0	8.8	0	0	0.4	0	0	0	0	0.4	0	0	22.8	0.5	0.2	16.7	0	23.5	0	0	0	0.1	0.7	16.3	0.2	0	0	0	0.2
leaf_12 Hours Rag2 Aphid Treated_SRX4326291_12HR2A	leaf	SRX4326291	other	other	0.2	21.4	0	0	0	0	4.4	0.1	0	0.3	0.6	0	0	0	0	0.3	0	7.9	0	0	0.3	0	0	0	0	0.3	0	0	27.3	0.1	0.1	15	0	21.9	0	0	0.2	0.3	0.6	15	0	0	0	0	0
leaf_12 Hours Rag2 Control_SRX4326292_12HR2C	leaf	SRX4326292	other	other	0.2	20.3	0	0	0	0	4.7	0	0	0	0.3	0	0	0	0	0.2	0	8.2	0	0	0.2	0	0	0	0	0.4	0	0	29.9	0.4	0	18.8	0	26.9	0	0	0	0.4	0.5	16.4	0	0	0	0	0.3
leaf_12 Hours Susceptible Aphid Treated_SRX4326293_12HSA	leaf	SRX4326293	other	other	0.1	18.6	0	0	0	0	3.8	0	0	0.1	0.9	0	0	0	0	0.5	0	7.1	0	0	0.3	0	0	0.5	0	0.2	0	0	19.8	0.2	0.2	17.8	0	21.7	0	0	0.1	0.6	0.5	15.1	0	0	0	0	0.5
leaf_12 Hours Susceptible Control_SRX4326294_12HSC	leaf	SRX4326294	other	other	0.3	18.2	0	0	0.1	0	3.3	0	0	0	0.5	0	0	0	0	0.4	0.1	8	0	0	0.1	0	0	0.1	0	0.1	0	0	23.8	0.7	0.2	18.9	0	22.1	0	0	0	0.8	0.2	14.2	0	0	0	0	0.5
leaf_12h_control_GSM1701595_ZT4-12h_Control-R1	leaf	GSM1701595	other	other	0	19.4	0	0	0	0	1.8	0	0	0	0	0	0	0	0	2.8	0	0.7	0	0	0	0	0	0	0	0	0	0	0.7	0	0	0	0	6	0	0	0	0	2.5	24.8	0	0	0	0	0
leaf_12h_control_GSM1701596_ZT4-12h_Control-R2	leaf	GSM1701596	other	other	0	18	0	0	0	0	2.3	0	0	0	0	0	0	0	0	5.8	0	2.1	0	0	0	0	0	0	0	0	0	0	0.3	0	0	0	0	2.4	0	0	0	0	2	18.4	0	0	0	0	0
leaf_12h_control_GSM1701597_ZT4-12h_Control-R3	leaf	GSM1701597	other	other	0.4	13.4	0	0	0	0.4	0.7	0	0	0	0	0	0	0	0	2	0	1.4	0	0	0	0	0	0	0	0	0	0	0	0	0	0	0	5.3	0	0	0	0	0.8	29.3	0	0	0	0	0
leaf_12h_water_deficit_GSM1701592_ZT4-12h_Stress-R1	leaf	GSM1701592	Water	Abiotics stress	0.8	20.9	0	0	0	0.2	2.1	0	0	0.2	0	0	0	0	0	3.5	0	2.6	0	0	0	0	0	0	0	0	0	0	1.1	0	0	0	0	4.3	0	0	0	0	0.8	25.6	0	0	0	0	0
leaf_12h_water_deficit_GSM1701593_ZT4-12h_Stress-R2	leaf	GSM1701593	Water	Abiotics stress	0.5	18	0	0	0	0.3	1.7	0	0	0	0	0	0	0	0	2.2	0	2.9	0	0	0	0	0	0	0	0	0	0	0	0	0	0	0	2.6	0	0	0	0	0.8	14.8	0	0	0	0	0
leaf_12h_water_deficit_GSM1701594_ZT4-12h_Stress-R3	leaf	GSM1701594	Water	Abiotics stress	0.7	21.8	0	0	0	0.2	2.6	0	0	0.4	0	0	0	0	0	6.4	0	2.8	0	0	0	0	0	0	0	0	0	0	0.6	0	0	0.5	0	6.4	0	0	0	0	2.3	21.1	0	0	0	0	0
leaf_16h_control_GSM1701601_ZT8-16h_Control-R1	leaf	GSM1701601	other	other	0	14.9	0	0	0	0.7	0.6	0	0	0	0	0	0	0	0	1.9	0	0.6	0	0	0	0	0	0	0	0	0	0	0.8	0	0	0	0	8.4	0	0	0	0	0.2	26.1	0	0	0	0	0
leaf_16h_control_GSM1701602_ZT8-16h_Control-R2	leaf	GSM1701602	other	other	0	20.4	0	0	0	0	3.7	0	0	0	0	0	0	0	0	1.6	0.6	1.2	0	0	0	0	0	0	0	0	0	0	0.3	0	0	0.2	0.2	3.5	0.2	0	0	0	1.9	18	0	0	0.1	0	0
leaf_16h_control_GSM1701603_ZT8-16h_Control-R3	leaf	GSM1701603	other	other	0.2	17.4	0	0	0	0	4	0	0	0	0.1	0	0	0	0	2.4	0	1.7	0	0	0	0	0	0	0	0	0	0	0.6	0	0	0	0	5.8	0	0	0	0	1.7	17.3	0	0	0	0	0
leaf_16h_water_deficit_GSM1701598_ZT8-16h_Stress-R1	leaf	GSM1701598	Water	Abiotics stress	0.2	19.1	0	0	0	0	6	0	0	0.3	0	0	0	0	0	3.2	0	0.8	0	0	0	0	0	0	0	0	0	0	0	0	0	0.3	0	3.5	0	0	0	0	1.2	20.7	0	0	0	0	0
leaf_16h_water_deficit_GSM1701599_ZT8-16h_Stress-R2	leaf	GSM1701599	Water	Abiotics stress	0.3	17.1	0	0	0	0	3.1	0	0	0	0.3	0	0	0	0.2	1.7	0	0.8	0	0	0.2	0	0	0.3	0	0	0	0	0.2	0	0	0.3	0.1	4	0.3	0.5	0	0.3	1.3	15.5	0	0	0	0	0
leaf_16h_water_deficit_GSM1701600_ZT8-16h_Stress-R3	leaf	GSM1701600	Water	Abiotics stress	0.2	20	0	0	0.1	0.1	3.1	0.1	0	0.2	0.1	0	0	0	0.1	2.4	0	0.3	0	0	0.1	0	0	0	0	0.1	0	0	1.9	0.4	0	0.5	0.3	6.5	0.1	0	0	0.2	1.8	30.6	0	0	0	0.1	0
leaf_1d submergence*_SRX6922613_SUB_1D_L_3	leaf	SRX6922613	Submergence	Abiotics stress	1.5	13	0	0	0.4	0	14.4	0	0	0.4	0	0	0	0	0	3.3	0	0	0	0	0.7	0	2.2	0	0	0	0	0	10.9	0	0.2	12.2	0	23.1	0.1	0	0	0.6	0	25	0	0.3	0	0	0
leaf_1d submergence*_SRX6922641_SUB_1D_L_1	leaf	SRX6922641	Submergence	Abiotics stress	2.2	15.5	0	0	0	0	12.5	0.1	0	0	0.6	0	0	0	0	4.3	0	0	0	0	1.4	0	1.9	0	0	0.2	0	0	16.3	0	0	13	0	22.3	0	0	0	0.3	0	24.6	0	0	0	0	0
leaf_1d submergence*_SRX6922652_SUB_1D_L_2	leaf	SRX6922652	Submergence	Abiotics stress	2.4	14.5	0	0	0	0	13.4	0	0.3	0.1	0.7	0	0	0	0	2.5	0.2	0	0	0	1.2	0	3	0	0	0	0	0	13.3	0	0.2	12	0	21.8	0	0	0	0.5	0	28	0.7	0	0	0	0
leaf_2 short-day_SRX271168_Soybean leaf after 2-short-day	leaf	SRX271168	other	other	4.3	18	0	0	0	0	2.2	0	0	0.3	0	0	0	0	0	0	3.2	4.8	0	0	0	0	0	0	0	0	0	0	0	0	0	0.4	0	13.2	0.7	0	0	0	0	37.7	0	0	0	0	0
leaf_20h_control_GSM1701607_ZT12-20h_Control-R1	leaf	GSM1701607	other	other	0.2	16.9	0	0	0	0	3.3	0.3	0	0	0.2	0	0	0	0.2	0.7	0.3	0.5	0	0	0	0	0	0	0	0	0	0	0	0.2	0	0.6	0	4.9	0	0	0	0.2	1.2	6.9	0	0	0.2	0	0
leaf_20h_control_GSM1701608_ZT12-20h_Control-R2	leaf	GSM1701608	other	other	0	19.3	0	0	0	0.2	4	0	0	0.1	0	0	0	0	0	0.9	0	1.1	0	0	0	0	0	0	0	0	0	0	0	0	0	0.3	0	3.2	0	0	0	0	1	10.4	0	0	0	0	0
leaf_20h_control_GSM1701609_ZT12-20h_Control-R3	leaf	GSM1701609	other	other	0	18.4	0	0	0	0.3	4.8	0	0	0	0	0	0	0	0	2	0	0.6	0	0	0	0	0	0	0	0	0	0	0.7	0	0	0	0	3.5	0	0	0	0	1.5	6.1	0	0	0	0	0
leaf_20h_water_deficit_GSM1701604_ZT12-20h_Stress-R1	leaf	GSM1701604	Water	Abiotics stress	0.2	21.8	0	0	0	0	3.2	0	0	0.2	0.1	0	0	0	0	2.7	0	1.7	0	0	0	0	0	0	0	0	0	0	0	0	0	0	0	5.2	0	0	0	0	1.2	6.3	0	0	0	0	0
leaf_20h_water_deficit_GSM1701605_ZT12-20h_Stress-R2	leaf	GSM1701605	Water	Abiotics stress	0.1	26.4	0	0	0	0	3.5	0	0	0.2	0	0	0	0	0	2.4	0	0.9	0	0	0	0	0	0.1	0	0	0	0	0.5	0	0	0	0	3.6	0	0	0	0	2.4	5.1	0	0	0	0	0
leaf_20h_water_deficit_GSM1701606_ZT12-20h_Stress-R3	leaf	GSM1701606	Water	Abiotics stress	0.3	25.1	0	0	0	0.2	2.6	0	0	0.1	0	0	0	0	0.1	6.5	0	1.2	0	0	0	0	0	0	0	0	0	0	1	0	0	0	0	2.2	0	0	0	0.1	1.9	4.3	0	0	0	0	0
leaf_24 h after aphid infestation_GSM1655668_rag2 24h replicate 1	leaf	GSM1655668	soybean aphids	Biotic stress	0.2	6.7	0	0	0	0.5	5.7	0	0	0	0	0	0	0	0.2	0	0	2.3	0	0	0.8	0	0	0	0	0	0	0	12.6	0	0	11.2	0.1	23.6	0.6	0	0	0.2	0.7	12.5	0	0	0	0	0
leaf_24 h after aphid infestation_GSM1655673_rag2 24h replicate 2	leaf	GSM1655673	soybean aphids	Biotic stress	0	9.5	0	0	0	0.7	13.2	0.8	0	0.8	0.3	0	0	0	0	0	0	1.4	0	0	0.9	0	0	0	0	0	0	0	9.4	0	0	10.1	0	23.9	0.3	0	0	0	0.6	17.7	0	0.2	0	0	0
leaf_24 h after aphid infestation_GSM1655678_Rag2 24h replicate 1	leaf	GSM1655678	soybean aphids	Biotic stress	0	11.3	0	0	0	0.8	9.5	0	0	0.1	1.1	0	0	0	0	0	0.2	2.5	0	0	0.6	0	0	0	0	0.2	0	0	13.1	0	0	11.7	0	24.1	1	0	0.1	0	0	12.5	0	0.2	0	0	0
leaf_24 h after aphid infestation_GSM1655683_Rag2 24h replicate 2	leaf	GSM1655683	soybean aphids	Biotic stress	0.1	8.7	0	0	0	0.6	13.1	0	0	0.3	0.9	0	0	0	0	0	0.1	2.8	0	0	0.4	0	0	0	0	0.2	0	0	13.3	0.4	0.1	16.5	0.1	24.7	1.4	0	0.1	0.1	1.1	18.9	0	0.5	0	0	0.1
leaf_24 hours +Fe, 48 hours +Fe, 24 hours -Fe_SRX5893332_Fe_T2_L_b	leaf	SRX5893332	Nutrient deficiency	Abiotics stress	0.2	20.7	0	0	0	0	7.2	0	0	0	0.5	0	0	0	0	0	0	0	0	0	0.3	0	0	0	0	0	0	0	0	0	0	19	0	36.1	0	0	0	0	2.3	5.8	0	0	0	0	0
leaf_24 hours +Fe, 48 hours +Fe, 24 hours -Fe_SRX5893333_Fe_T2_L_c	leaf	SRX5893333	Nutrient deficiency	Abiotics stress	0	20.8	0	0	0	0	9.8	0	0	0	0.7	0	0	0	0	0	0	0.2	0	0	0	0	0	0	0	0	0	0	0	0	0	16.3	0	35.9	0	0	0.1	0	1.8	7.8	0	0	0	0	0.1
leaf_24 hours +Fe,+Pi_SRX5893338_C_T1_L_b	leaf	SRX5893338	other	other	0.3	26.8	0	0	0	0	17.1	0	0	0.3	0	0	0	0	0	0	0	0.3	0	0	0	0	0	0	0	0	0	0	0.3	0	0	7.3	0	49.2	0	0	0	0.3	2.9	11.4	0	0	0	0	0
leaf_24 hours +Fe,+Pi_SRX5893339_C_T1_L_a	leaf	SRX5893339	other	other	0.5	29.1	0	0	0	0	27.7	0	0	0	0.4	0	0	0	0	0	0	0.2	0	0	0	0	0	0	0	0	0	0	0	0	0	7.5	0	52.9	0	0	0	0	1.8	16.4	0	0	0	0	0
leaf_24 hours +Fe,+Pi_SRX5893367_C_T1_L_c	leaf	SRX5893367	other	other	0	26.9	0	0	0	0	23.7	0	0	0	0	0	0	0	0	0	0	0.5	0	0	0	0	0	0	0	0	0	0	0	0	0	10.7	0	54.6	0	0	0	0	2.8	14.8	0	0	0	0	0
leaf_24 hours +Fe+Pi, 48 hours +Fe+Pi, 24 hours +Fe+Pi_SRX5893362_C_T2_L_c	leaf	SRX5893362	other	other	0.4	24.1	0	0	0	0	9.5	0	0	0	0	0	0	0	0	0	0	0.2	0	0	0	0	0	0	0	0	0	0	0	0	0.4	13.3	0	52.6	0	0	0	0.4	1.1	7.5	0	0	0	0	0
leaf_24 hours +Fe+Pi, 48 hours +Fe+Pi, 24 hours +Fe+Pi_SRX5893363_C_T2_L_b	leaf	SRX5893363	other	other	0.5	23.3	0	0	0	0	5.7	0	0	0	0	0	0	0	0	0	0	0.3	0	0	0	0	0	0	0	0	0	0	0	0	0	16.5	0	30.1	0	0	0	0	1.2	7.1	0	0	0	0	0
leaf_24 hours +Fe+Pi, 48 hours +Fe+Pi, 24 hours +Fe+Pi_SRX5893368_C_T2_L_a	leaf	SRX5893368	other	other	0.5	27.3	0	0	0	0	7.3	0	0	0	0.6	0	0	0	0	0	0	0.7	0	0	0	0	0	0	0	0	0	0	0	0	0	17.3	0	32.7	0	0	0.2	0	0.3	2.8	0	0	0	0	0.3
leaf_24 hours +Fe+Pi, 48 hours +Fe+Pi_SRX5893366_C_T1Rec_L_a	leaf	SRX5893366	other	other	0	25.5	0	0	0	0	8.8	0	0	0	0	0	0	0	0	0	0	0	0	0	0	0	0	0	0	0	0	0	0	0	0	10.4	0	42.5	0	0	0	0.2	0	11.6	0	0	0	0	0
leaf_24 hours +Fe+Pi, 48 hours +Fe+Pi_SRX5893369_C_T1Rec_L_c	leaf	SRX5893369	other	other	0.2	28.5	0	0	0	0	11	0	0	0	0	0	0	0	0	0	0	0.4	0	0	0	0	0	0	0	0	0	0	0	0	0	5.6	0	41.2	0	0	0	0	0	11	0	0	0	0	0
leaf_24 hours +Pi, 48 hours +Pi, 24 hours -Pi_SRX5893320_Pi_T2_L_b	leaf	SRX5893320	Nutrient deficiency	Abiotics stress	0.1	19.8	0	0	0	0	6	0.2	0	0.2	0.1	0	0	0	0	0.1	0	0.9	0	0	0	0	0	0	0	0	0	0	0.6	0	0	13.4	0	32.5	0	0	0	0	2	9.6	0	0	0	0	0.3
leaf_24 hours +Pi, 48 hours +Pi, 24 hours -Pi_SRX5893321_Pi_T2_L_c	leaf	SRX5893321	Nutrient deficiency	Abiotics stress	0	21.6	0	0	0	0.5	8.9	0.3	0	0.3	1.3	0	0	0	0	0	0	0.6	0	0	0.3	0	0	0	0	0	0	0	0.7	0	0	18.4	0	40.9	0	0	0	0	2.1	12	0	0	0	0	0.3
leaf_24 hours +Pi, 48 hours +Pi, 24 hours -Pi_SRX5893371_Pi_T2_L_a	leaf	SRX5893371	Nutrient deficiency	Abiotics stress	0.3	22.2	0	0	0	0	9.2	0	0	0	0.7	0	0	0	0	0.1	0	0.4	0	0	0	0	0	0	0	0	0	0	0	0	0	12.3	0	37.2	0	0	0	0	0.4	6.2	0	0	0	0	0.1
leaf_24 hours -Fe, 48 hours +Fe, 24 hours -Fe_SRX5893322_Fe_T1T2_L_a	leaf	SRX5893322	Nutrient deficiency	Abiotics stress	0.2	24.9	0	0	0	0	10.3	0	0	0	0	0	0	0	0	0.4	0	0.5	0	0	0	0	0	0	0	0	0	0	0	0	0.2	13.3	0.2	43.3	0	0	0.4	0	1.3	7.9	0	0	0	0	0
leaf_24 hours -Fe, 48 hours +Fe, 24 hours -Fe_SRX5893378_Fe_T1T2_L_b	leaf	SRX5893378	Nutrient deficiency	Abiotics stress	0.1	23.7	0	0	0	0	9.1	0.4	0	0	0	0	0	0	0	0	0	0.5	0	0	0.5	0	0	0	0	0	0	0	0.3	0	0.3	18.7	0	37	0	0	0.9	0	0.7	6.3	0	0	0	0	0.5
leaf_24 hours -Fe, 48 hours +Fe, 24 hours -Fe_SRX5893380_Fe_T1T2_L_c	leaf	SRX5893380	Nutrient deficiency	Abiotics stress	0	26.3	0	0	0	0	8.2	0	0	0.3	0	0	0	0	0	0	0	0.3	0	0	0	0	0	0	0	0	0	0	0	0	0	18.7	0	41.5	0	0	0	0	1.7	8.4	0	0	0	0	0
leaf_24 hours -Fe, 48 hours +Fe_SRX5893319_Fe_T1Rec_L_c	leaf	SRX5893319	Nutrient deficiency	Abiotics stress	0.2	25	0	0	0	0	12.3	0	0	0	0	0	0	0	0	0	0	0.5	0	0	0	0	0	0	0	0	0	0	0	0	0	10.9	0	45	0	0	0	0	0	8.7	0	0	0	0	0
leaf_24 hours -Fe, 48 hours +Fe_SRX5893370_Fe_T1Rec_L_a	leaf	SRX5893370	Nutrient deficiency	Abiotics stress	0	28.3	0	0	0	0	7.9	0	0	0	0	0	0	0	0	0	0	0.4	0	0	0	0	0	0	0	0	0	0	0.3	0	0	5.9	0	50.9	0	0	0	0	0	7.2	0	0	0	0	0
leaf_24 hours -Fe, 48 hours +Fe_SRX5893372_Fe_T1Rec_L_b	leaf	SRX5893372	Nutrient deficiency	Abiotics stress	0.3	26.2	0	0	0	0	11.8	0	0	0	0	0	0	0	0	0	0	0.8	0	0	0	0	0	0	0	0	0	0	0	0	0	11.3	0	49.6	0	0	0	0	0	5.9	0	0	0	0	0
leaf_24 hours -Fe_SRX5893356_Fe_T1_L_a	leaf	SRX5893356	Nutrient deficiency	Abiotics stress	0.3	22	0	0	0	0	9.8	0	0	0	0	0	0	0	0	0	0	0.5	0	0	0	0	0	0	0	0	0	0	0	0	0	14.2	0	37.5	0	0	0	0.4	3.2	10	0	0	0	0	0
leaf_24 hours -Fe_SRX5893374_Fe_T1_L_b	leaf	SRX5893374	Nutrient deficiency	Abiotics stress	0.7	20.1	0	0	0	0	10.2	0	0	0	0	0	0	0	0	0	0	0.4	0	0	0	0	0	0	0	0	0	0	0	0	0	16.2	0	33.7	0	0	0	0	1.8	11.7	0	0	0	0	0
leaf_24 hours -Fe_SRX5893376_Fe_T1_L_c	leaf	SRX5893376	Nutrient deficiency	Abiotics stress	0.2	30.7	0	0	0	0	15.9	0	0	0	0	0	0	0	0	0	0	0	0	0	0	0	0	0	0	0	0	0	0	0	0	16	0	47.5	0	0	0	0	3.7	13.4	0	0	0	0	0
leaf_24 hours -Pi, 48 hours +Pi, 24 hours -Pi_SRX5893360_Pi_T1T2_L_b	leaf	SRX5893360	Nutrient deficiency	Abiotics stress	0.1	21.7	0	0	0	0	10.3	0	0	0	0	0	0	0	0	0	0	0.7	0	0	0	0	0	0	0	0	0	0	0.7	0	0	8.6	0	36.2	0	0	0	0	1.4	6.6	0	0	0	0	0.4
leaf_24 hours -Pi, 48 hours +Pi, 24 hours -Pi_SRX5893361_Pi_T1T2_L_a	leaf	SRX5893361	Nutrient deficiency	Abiotics stress	0.1	22.7	0	0	0	0	6.7	0	0	0	0.3	0	0	0	0	0	0	0.7	0	0	0	0	0	0	0	0	0	0	0	0	0	12.4	0	38.2	0	0	0	0.3	1.3	7.7	0	0	0	0	1.1
leaf_24 hours -Pi, 48 hours +Pi, 24 hours -Pi_SRX5893375_Pi_T1T2_L_c	leaf	SRX5893375	Nutrient deficiency	Abiotics stress	0	21.7	0	0	0	0	8.9	0	0	0	0	0	0	0	0	0	0	0	0	0	0	0	0	0	0	0	0	0	0	0	0	16.6	0	49.1	0	0	0	0.5	1.4	7.8	0	0	0	0	0
leaf_24 hours -Pi, 48 hours +Pi_SRX5893323_Pi_T1Rec_L_c	leaf	SRX5893323	Nutrient deficiency	Abiotics stress	0.4	30	0	0	0	0	7	0	0	0	0	0	0	0	0	0	0	0.5	0	0	0	0	0	0	0	0	0	0	0	0	0	10.1	0	30.3	0	0	0.2	0	0	3.2	0	0	0	0	0
leaf_24 hours -Pi, 48 hours +Pi_SRX5893336_Pi_T1Rec_L_a	leaf	SRX5893336	Nutrient deficiency	Abiotics stress	0.8	26.9	0	0	0	0	16.1	0	0	0	0	0	0	0	0	0	0	0	0	0	0	0	0	0	0	0	0	0	0	0	0	7.5	0	40.6	0	0	0	0.4	0	10.8	0	0	0	0	0.2
leaf_24 hours -Pi, 48 hours +Pi_SRX5893379_Pi_T1Rec_L_b	leaf	SRX5893379	Nutrient deficiency	Abiotics stress	0.7	26.8	0	0	0	0	9.8	0	0	0	0.2	0	0	0	0	0.4	0	0.2	0	0	0	0	0	0	0	0	0	0	0.7	0	0	7.8	0	35.2	0	0	0	0.4	0	5.6	0	0	0	0	0.3
leaf_24 hours -Pi_SRX5893351_Pi_T1_L_c	leaf	SRX5893351	Nutrient deficiency	Abiotics stress	0	27.8	0	0	0	0	16.3	0.3	0	0	0	0	0	0	0	0	0	0	0	0	0	0	0	0.2	0	0	0	0	0	0	0	18.4	0	49.9	0	0	0	0.1	5.5	17.6	0	0	0	0	0.2
leaf_24 hours -Pi_SRX5893354_Pi_T1_L_b	leaf	SRX5893354	Nutrient deficiency	Abiotics stress	0	24	0	0	0	0.2	13.9	0	0	0.3	0	0	0	0	0.3	0	0	0.4	0	0	0	0	0	0	0	0	0	0	0	0	0	15	0	43.2	0	0	0	0	4	11.7	0	0	0	0	0
leaf_24 hours -Pi_SRX5893355_Pi_T1_L_a	leaf	SRX5893355	Nutrient deficiency	Abiotics stress	0	22.5	0	0	0	0	9.8	0	0	0.4	0	0	0	0	0	0	0	0	0	0	0	0	0	0	0	0	0	0	0	0	0	4.3	0	44	0	0	0	0.4	2.7	7.7	0	0	0	0	0
leaf_24h_control_GSM1701613_ZT16-24h_Control-R1	leaf	GSM1701613	other	other	0.3	21.4	0	0	0	0	0.8	0	0	0	0	0	0	0	0	2.3	0	2.5	0	0	0	0	0	0	0	0	0	0	0	0	0	0	0	5.5	0	0	0	0	1.1	11.1	0	0	0	0	0
leaf_24h_control_GSM1701614_ZT16-24h_Control-R2	leaf	GSM1701614	other	other	0.2	20.5	0	0	0	0	2.9	0	0	0	0	0	0	0	0	1.6	0	3.2	0	0	0	0	0	0	0	0	0	0	0.2	0	0	0	0	4.2	0	0	0	0	1.1	10.2	0	0	0	0	0
leaf_24h_control_GSM1701615_ZT16-24h_Control-R3	leaf	GSM1701615	other	other	0.5	23.3	0	0	0	0	5.8	0	0	0.3	0	0	0	0	0	4.2	0	2.5	0	0	0	0	0	0	0	0	0	0	0	0	0	0	0	4.4	0	0	0	0	2.4	9	0	0	0	0	0
leaf_24h_water_deficit_GSM1701610_ZT16-24h_Stressl-R1	leaf	GSM1701610	Water	Abiotics stress	0.6	22.1	0	0	0	0	3.4	0	0	0	0	0	0	0	0.2	2.8	0	2.3	0	0	0	0	0	0	0	0	0	0	0.3	0	0.3	0.1	0	6.3	0	0	0	0	2.1	13.6	0	0	0	0	0
leaf_24h_water_deficit_GSM1701611_ZT16-24h_Stressl-R2	leaf	GSM1701611	Water	Abiotics stress	0.6	22.1	0	0	0	0.1	4.3	0	0	0.1	0	0	0	0	0	2.9	0	4.2	0	0	0.7	0	0	0	0	0	0	0	0.2	0	0	0.3	0	7.5	0	0	0.1	1.2	2.7	13.2	0	0	0	0	0
leaf_24h_water_deficit_GSM1701612_ZT16-24h_Stressl-R3	leaf	GSM1701612	Water	Abiotics stress	0.7	23.3	0	0	0	0.1	3.7	0	0	0.3	0	0	0	0	0	3	0	2.2	0	0	0	0	0	0.1	0	0	0	0	0.3	0	0	0.3	0	4.1	0	0	0	0	2.2	8	0	0	0	0	0
leaf_25 C_SRX1072775_Korean Soybean Heat stress Daewon at 25 degree at v5	leaf	SRX1072775	other	other	0	27.5	0	0	0.4	0	19.5	0	0	0	0.3	0	0	0	0	0	0	2.1	0	0	0	0	0	0	0	0.9	0	0	17.9	0	0	4.6	0	12.8	0	0	0	0	0	15.2	0	0.8	0	0	0.9
leaf_25 C_SRX1072782_Hwangkeum at 25	leaf	SRX1072782	other	other	0.2	25.4	0	0	0	0	9	0	0	0	0.2	0	0	0	0	0.3	0	1.8	0	0	0.3	0	0	0	0	0.6	0	0	15.1	0	0	6.3	0	11.7	0	0	0	0.5	0.4	9.9	0	0.7	0	0	21.4
leaf_28 C_SRX1072777_Daewon at 38 degree	leaf	SRX1072777	other	other	0	30.7	0	0	0	0	20.8	0.4	0	0	0.6	0	0	0	0	0	0	1.7	0	0	0	0	0	0	0	0	0	0	20	0	0	7.4	0	14.8	0	0	0	0	0	7.9	0	0	0	0	0.9
leaf_28 C_SRX1072783_Hwangkeum at 38	leaf	SRX1072783	other	other	0.4	29.7	0	0	0	0	11.4	0	0	0	0.6	0	0	0	0	0	0	2.2	0	0	0	0	0	0	0	0	0	0	12.7	0	0	6.4	0	12.1	0	0	0	0	0	7.7	0.2	0	0	0	4.7
leaf_2d submergence*_SRX6922618_SUB_2D_L_1	leaf	SRX6922618	Submergence	Abiotics stress	1.9	16.4	0	0	0	0	14.3	0.4	0	2.2	0.2	0	0	0	0	1.7	0	0	0	0	1.8	0	0.4	0	0	0	0	0	13.6	0	0	10.7	0	29.8	0	0	0	0	0	30.6	0	0	0	0	0
leaf_2d submergence*_SRX6922619_SUB_2D_L_2	leaf	SRX6922619	Submergence	Abiotics stress	1.8	15.5	0	0	0.2	0	15.6	1	0	0.8	0.7	0	0	0	0	2.1	0	0	0	0	1.7	0	4	0	0	0	0	0	14.5	0	0	13.2	0	27.1	0	0	0	0	0	29.1	0	0	0	0	0
leaf_2d submergence*_SRX6922620_SUB_2D_L_3	leaf	SRX6922620	Submergence	Abiotics stress	2.5	13.7	0	0	0	0	13.3	0.8	0	1.2	0.4	0	0	0	0	1.9	0	0	0	0	1	0	1.2	0	0	0	0	0	14.2	0	0	11.8	0	26.1	0	0	0	0.3	0	28.6	0	0	0	0	0
leaf_3 short-day_SRX271169_Soybean leaf after 3-short-day	leaf	SRX271169	other	other	1.5	18.5	0	0	0	0	3.5	0	0	0.6	0.2	0	0	0	0	0	2.2	5.3	0	0	0	0	0	0	0	0	0	0	0	0	0	0	0	10.9	0	0	0	0.6	0.9	39.7	0	0	0	0	0
leaf_3d submergence 1d recovery*_SRX6922622_SUB_REC_L_1	leaf	SRX6922622	Submergence	Abiotics stress	0.2	19.4	0	0	0.4	0	11.7	0	0	0	0.7	0	0	0	0	2.7	0	0.3	0	0	0	0	0	0	0	0.2	0	0	8.1	0	0	10.6	0	25	0.2	0	0.2	0	0	3.8	0.4	0	0	0	0.2
leaf_3d submergence 1d recovery*_SRX6922623_SUB_REC_L_2	leaf	SRX6922623	Submergence	Abiotics stress	0.2	18.3	0	0	0	0	11.2	0	0	0	0.7	0	0	0	0	3	0	0	0	0	0	0	1.4	0	0	0.2	0	0	8.8	0	0	9.8	0	23.5	0	0	0	0.7	0	4.6	0.2	0	0	0	0.1
leaf_3d submergence 1d recovery*_SRX6922624_SUB_REC_L_3	leaf	SRX6922624	Submergence	Abiotics stress	0	18.4	0	0	0.3	0	9.8	0	0	0	0.7	0	0	0	0	2.8	0	0	0	0	0	0	0.5	0	0.2	0	0	0	9.7	0	0.6	6.9	0	25.4	0	0.5	0	0.4	0	3.4	0.4	0	0	0	0
leaf_3d submergence*_SRX6922602_SUB_3D_L_2	leaf	SRX6922602	Submergence	Abiotics stress	2	15.2	0	0	0	0	12.5	0.4	0	0.6	0.7	0	0	0	0	3	0	0.6	0	0	0	0	1.7	0	0	0	0	0	15.3	0	0	8.8	0	23.1	0	0	0	0.9	0	29	0.5	0	0	0	0
leaf_3d submergence*_SRX6922603_SUB_3D_L_3	leaf	SRX6922603	Submergence	Abiotics stress	1.4	14.5	0	0	0	0	12.3	0	0	2.1	0.3	0	0	0	0	2.4	0	0	0	0	0.9	0	0.5	0	0	0	0	0	15.3	0	0	9.6	0	21.1	0	0	0	0	0	30.2	0	0	0	0	0
leaf_3d submergence*_SRX6922621_SUB_3D_L_1	leaf	SRX6922621	Submergence	Abiotics stress	1.3	14.2	0	0	0	0	13.9	0	0	1	1.3	0	0	0	0	1.4	0	0	0	0	1.6	0	1.8	0	0	0	0	0	17.6	0	0	9.3	0	23.6	0	0	0	0	0	28.9	0	0	0	0	0
leaf_4 h after aphid infestation_GSM1655666_rag2 4h replicate 1	leaf	GSM1655666	soybean aphids	Biotic stress	0	6.8	0	0	0	0.3	7	0	0	0.3	1	0	0	0	0.1	0	0	3.6	0	0	0	0	0.3	0	0	0	0	0	9.5	0	0	13.5	0	22.7	0.4	0	0	0	0.4	9.8	0	0.1	0	0	4.2
leaf_4 h after aphid infestation_GSM1655671_rag2 4h replicate 2	leaf	GSM1655671	soybean aphids	Biotic stress	0.2	9.2	0	0	0	0.4	11.6	0	0	0.2	1.3	0	0	0	0	0.3	0.3	3.8	0	0	0	0	0	0	0	0	0	0	15.5	0	0	13.8	0	20.2	1.4	0	0	0	0.6	9.7	0	0.1	0	0	0
leaf_4 h after aphid infestation_GSM1655676_Rag2 4h replicate 1	leaf	GSM1655676	soybean aphids	Biotic stress	0.3	12.5	0	0	0	0.6	10.8	0	0	0.8	1.3	0	0	0	0	0	0	2.6	0	0	0	0	0	0	0	0	0	0	10.9	0	0	12.9	0	23.1	0.7	0	0	0.2	0	11.8	0	0	0	0	0
leaf_4 h after aphid infestation_GSM1655681_Rag2 4h replicate 2	leaf	GSM1655681	soybean aphids	Biotic stress	0	7.2	0	0	0	0.6	6.5	3	0	0.8	0.7	0	0	0	0	0	0	2.2	0	0	0	0	0	0	0	0	0	0	14.2	0	0	19.1	0	23.3	0.7	0	0	0.2	0.3	8.2	0	0	0	0	0.2
leaf_48 h after aphid infestation_GSM1655669_rag2 48h replicate 1	leaf	GSM1655669	soybean aphids	Biotic stress	0	8.3	0	0	0	0	11	0	0	0	0.2	0	0	0	0	0	0	1	0	0	0.4	0	0.5	0	0	0	0	0	5	0	0	11.4	0	24.5	1	0	0	0	0	20.8	0	0	0	0	0
leaf_48 h after aphid infestation_GSM1655674_rag2 48h replicate 2	leaf	GSM1655674	soybean aphids	Biotic stress	0	3.8	0	0	0	0	5.5	0	0	0.3	0.8	0	0	0	0	0	0	2.7	0	0	0	0	0.3	0	0	0	0	0	7.9	0	0	15.7	0	26.2	0.6	0	0	0	0	17.3	0	0.6	0	0	0
leaf_48 h after aphid infestation_GSM1655679_Rag2 48h replicate 1	leaf	GSM1655679	soybean aphids	Biotic stress	0	6.5	0	0	0	0.3	11	3.6	0	0.3	0	0	0	0	0	0	0	2.7	0	0	0.7	0	0	0	0	0	0	0	12.4	0	0	17.1	0	24	1.2	0	0	0	0	16.5	0	0	0	0	0
leaf_48 h after aphid infestation_GSM1655684_Rag2 48h replicate 2	leaf	GSM1655684	soybean aphids	Biotic stress	0	4.9	0	0	0	0	7.2	0	0	0	0	0	0	0	0	0	0	4.4	0	0	0.4	0	0	0	0	0	0	0	9.6	0	0	16.1	0	26.9	0	0	0	0	0	18.5	0	0	0	0	0
leaf_48 hours after infestation_SRX1888164_aphid_res_48h_rep2	leaf	SRX1888164	soybean aphids	Biotic stress	0.2	10.7	0	0	0	3.5	2.4	0	0	0.8	2.9	0	0	0	0	0.3	0.9	7	0	0	1	0	1.9	0	1	4.4	0	0	22.7	0.2	0.5	19.7	0	23.8	0.2	0	0	0.3	2.3	14.2	0	1.8	0	0	0.1
leaf_48 hours after infestation_SRX1888165_aphid_res_48h_rep3	leaf	SRX1888165	soybean aphids	Biotic stress	0.5	7.6	0	0	0	2.7	2.3	0	0	0.3	2.5	0	0	0	0	0.3	1	8.1	0	0	0.9	0	1.4	0	0.6	5.1	0	0	21.9	0	0.2	18.8	0	27.4	0.1	0	0	0	1.6	10.8	0	2.8	0	0	0.3
leaf_48 hours after infestation_SRX1888176_aphid_sus_48h_rep1	leaf	SRX1888176	soybean aphids	Biotic stress	0.3	5.8	0	0	0	2	2.6	2	0	0	2.1	0	0	0	0	0.4	0.7	7.6	0	0	0.7	0	1.8	0	0.3	5.3	0	0	26.8	0	0.3	15	0	23.9	0.2	0	0	0	1.6	16.1	0	3.2	0	0	0.3
leaf_48 hours after infestation_SRX1888177_aphid_sus_48h_rep2	leaf	SRX1888177	soybean aphids	Biotic stress	1	17.2	0	0	0	0	11.8	0.1	0	0.4	1	0	0	0	0.2	0.4	0.3	2.7	0	0	0.5	0	4.2	0	0.6	4.5	0	0	24.4	0	0	15.3	0	21.5	0.4	0	0.1	0.1	2.1	8.9	0	1.2	0	0	0.1
leaf_48 hours after infestation_SRX1888178_aphid_sus_48h_rep3	leaf	SRX1888178	soybean aphids	Biotic stress	0.2	11.1	0	0	0	0.9	4.4	0	0	0.2	2.1	0	0	0	0.2	0.1	0.3	4.2	0	0	0.7	0	2.5	0	0.4	1.9	0	0	15.1	0.1	0.1	15.7	0	26.7	1	0	0	0	1.3	13.4	0	0.8	0	0	0
leaf_48 hours after infestation_SRX1888185_aphid_res_48h_rep1	leaf	SRX1888185	soybean aphids	Biotic stress	0	10	0	0	0	1.4	4.4	0	0	0.8	3.2	0	0	0	0	0	0.6	4.5	0	0	0.5	0	1.9	0	0.4	3.1	0	0	23.1	0	0	22.1	0	31	0	0	0	0	1	12.6	0	1.4	0	0	0
leaf_4h_control_GSM1701619_ZT20-4h_Control-R1	leaf	GSM1701619	other	other	1	22.6	0	0	0	0	5.1	0	0	0	0	0	0	0	0	1.9	0	1.6	0	0	0	0	0	0.1	0	0	0	0	0	0	0	0	0	3	0	0	0	0	3.3	14.6	0	0	0	0	0
leaf_4h_control_GSM1701620_ZT20-4h_Control-R2	leaf	GSM1701620	other	other	0.5	23	0	0	0	0	3.2	0	0	0.9	0	0	0	0	0	2.9	0	2.1	0	0	0	0	0	0	0	0	0	0	0.4	0	0	0	0	5.3	0	0	0	0	0.8	11.3	0	0	0	0	0
leaf_4h_control_GSM1701621_ZT20-4h_Control-R3	leaf	GSM1701621	other	other	0.8	20.1	0	0	0	0	3.7	0	0	0	0	0	0	0	0	1.4	0	2.2	0	0	0.3	0	0	0	0	0	0	0	0.4	0	0	0	0	2.5	0	0	0	0	2.6	22.4	0	0	0	0	0
leaf_4h_water_deficit_GSM1701616_ZT20-4h_Stress-R1	leaf	GSM1701616	Water	Abiotics stress	1.7	20.7	0	0	0	0	4.3	0	0	0.1	0	0	0	0	0	3.1	0	2.1	0	0	0	0	0	0	0	0	0	0	0	0	0	0	0	4.5	0	0	0	0	2.6	21	0	0	0	0	0
leaf_4h_water_deficit_GSM1701617_ZT20-4h_Stress-R2	leaf	GSM1701617	Water	Abiotics stress	0.7	18.9	0	0	0	0	2.5	0	0	0	0	0	0	0	0	2.1	0	0	0	0	0	0	0	0	0	0	0	0	0	0	0	0.4	0	4.7	0	0	0	0	3.6	17.2	0	0	0	0	0
leaf_4h_water_deficit_GSM1701618_ZT20-4h_Stress-R3	leaf	GSM1701618	Water	Abiotics stress	0.9	21.8	0	0	0	0	3.6	0	0	0.2	0	0	0	0	0	2.5	0	2.8	0	0	0	0	0	0	0	0	0	0	0	0.4	0	0	0	4	0	0	0	0	1.4	20.4	0	0	0	0	0
leaf_5d drought*_SRX6922645_DRO_5D_L_1	leaf	SRX6922645	Drought	Abiotics stress	0.9	19.3	0	0	0.4	0	14.6	0.2	0	0	1.7	0	0	0	0	3.6	0	0.2	0	0	0	0	0	0	0	1	0	0	13.8	0	0	12.8	0	22.3	0	0	3.7	0	0	9	0	0.5	0	0	0.4
leaf_5d drought*_SRX6922646_DRO_5D_L_2	leaf	SRX6922646	Drought	Abiotics stress	0.7	18.3	0	0	0	0	13.4	0.1	0.2	0	0.6	0	0	0	0	3.3	0	0.3	0	0	0	0	0.3	0.2	0	1.3	0	0	19	0	0	13.8	0	24.7	0	0	3.1	0.4	0	7.9	0	0.9	0	0	0.2
leaf_5d drought*_SRX6922647_DRO_5D_L_3	leaf	SRX6922647	Drought	Abiotics stress	0.8	17.4	0	0	0	0	13.6	0.4	0	0	0.5	0	0	0	0	3.7	0	0.2	0	0	0	0	0.9	0	0	0.7	0	0	19.8	0	0	14.5	0	24.7	0	0.5	2.2	0	0	10.2	0	0.3	0	0	0.5
leaf_6 hours after infestation_SRX1888169_aphid_sus_6h_rep1	leaf	SRX1888169	soybean aphids	Biotic stress	0.4	15.7	0	1	4.8	5.3	15	1.4	8.9	0.6	2.4	0	0	0	0	0.2	0.3	6.7	1.6	0	0	0	1.2	0.1	0	6	1.8	0	26.7	0	0	13.9	0	27.8	0.7	0.9	0	0	2.7	21.2	2.8	4.9	0	0	0
leaf_6 hours after infestation_SRX1888170_aphid_sus_6h_rep2	leaf	SRX1888170	soybean aphids	Biotic stress	0	16.4	0	0	0.3	0.3	4.2	0	0	0	1	0	0	0	0	0.3	0.2	4.2	0	0	0	0	7.1	0.1	0	5.6	0	0	38.4	0	0.3	18	0	25.5	0.1	0	0	0.8	1.6	11.9	0	1.1	0	0	0
leaf_6 hours after infestation_SRX1888171_aphid_sus_6h_rep3	leaf	SRX1888171	soybean aphids	Biotic stress	0.3	10.4	0	0.2	0	1	5.8	0.1	0.3	0.4	2.8	0	0	0.1	0	0.2	0	7.9	0	0	0.5	0	2.5	0	0	6.5	0	0	27.1	0.2	0.6	15.5	0	22.9	0.5	0	0	0	1.8	14.3	0	3.5	0	0	0
leaf_6 hours after infestation_SRX1888179_aphid_res_6h_rep1	leaf	SRX1888179	soybean aphids	Biotic stress	0.1	9.5	0	0	0	2.5	0.8	0	0	0.5	0.7	0	0	0	0	0.4	0	4.9	0	0	0	0	3.5	0	0.4	4.1	0	0	30.4	0	0	15.3	0	20.7	0	0	0	0	1.3	9.4	0	2.2	0	0	0
leaf_6 hours after infestation_SRX1888180_aphid_res_6h_rep2	leaf	SRX1888180	soybean aphids	Biotic stress	0.5	8.8	0	0	0	1.6	8.9	0	0.2	0.5	1.5	0	0	0	0	0.4	0.2	7.4	0	0	1.4	0	0.2	0	0.2	4	0	0	24.8	0.1	0.7	15.9	0	22.6	0.1	0	0.3	0	1.3	21.1	0	2.4	0	0	0
leaf_6 hours after infestation_SRX1888181_aphid_res_6h_rep3	leaf	SRX1888181	soybean aphids	Biotic stress	0	12.9	0	0.7	4.5	3.6	14.4	0.9	4.1	0.3	2.6	0	0	0	0	0.2	0	7.4	1.5	0	0.6	0	0.7	0	0.6	4	1.5	0	27.3	0.1	0.2	16.3	0	29	1	0.5	0	0	1.4	23.4	1.2	2.8	0	0	0.6
leaf_6 Hours Rag1 Aphid Treated_SRX4326288_6HR1A	leaf	SRX4326288	other	other	0.5	14.7	0	0	0.1	0	1.6	0.7	0	0.3	0.2	0	0	0	0	0.5	0	6.7	0	0	0.7	0	0	0	0	0.2	0	0	28.1	0.3	0.1	20.7	0	25.8	0	0	0.1	0.4	1	27.5	0	0	0	0	0.1
leaf_6 Hours Rag1 Control_SRX4326283_6HR1C	leaf	SRX4326283	other	other	0.5	13.2	0	0	0.1	0.1	1.7	0.4	0	0.1	0.1	0	0	0	0	0.1	0	7.7	0	0	0.4	0	0	0	0	0.1	0	0	31.4	0.1	0.1	21.1	0	27.5	0	0	0	0.5	1.1	27.9	0	0	0	0	0.1
leaf_6 Hours Rag1Rag2 Aphid Treated_SRX4326289_6HR1R2A	leaf	SRX4326289	other	other	0.6	15.1	0	0	0	0	2.5	0.4	0	0.1	0.3	0	0	0	0	0.5	0	6.7	0	0	0	0	0	0	0	0.3	0	0	27.6	0.1	0	18.9	0	26.1	0	0	0	0.5	0.7	26.4	0	0	0	0	0.1
leaf_6 Hours Rag1Rag2 Control_SRX4326290_6HR1R2C	leaf	SRX4326290	other	other	0.8	12.4	0	0	0.2	0	2.8	0	0	0.1	0	0	0	0	0	0.4	0	6.6	0	0	0.6	0	0	0	0	0.3	0	0	32.3	0.3	0.2	18.3	0	28.6	0	0	0	0.6	0.4	33.6	0	0	0	0	0
leaf_6 Hours Rag2 Aphid Treated_SRX4326297_6HR2A	leaf	SRX4326297	other	other	0.8	12.9	0	0	0	0	2.4	0	0	0.1	0.2	0	0	0	0	0.3	0	5.7	0	0	0.4	0	0	0.1	0	0.2	0	0	35.4	0.3	0.1	15.9	0	25.4	0	0	0.1	0.7	0.6	26	0	0	0	0	0
leaf_6 Hours Rag2 Control_SRX4326298_6HR2C	leaf	SRX4326298	other	other	1	13.7	0	0	0.3	0	2	0.2	0	0.2	0.3	0	0	0	0	0.5	0	7.2	0	0	0.6	0	0	0	0	0.6	0	0	36.8	0.3	0.1	17.1	0	26.5	0	0	0	1.1	1.3	31.9	0	0.1	0	0	0.1
leaf_6 Hours Susceptible Aphid Treated_SRX4326295_6HSA	leaf	SRX4326295	other	other	0.7	14.3	0	0	0	0	2.4	0	0	0.2	0.1	0	0	0	0	0.6	0	5.7	0	0	0.3	0	0	0	0	0	0	0	28.4	0.1	0.3	17.7	0	25.9	0.1	0	0	1	0.7	27.3	0	0	0	0	0
leaf_6 Hours Susceptible Control_SRX4326296_6HSC	leaf	SRX4326296	other	other	0.4	14	0	0	0.2	0	3.1	0.2	0	0.2	0.4	0	0	0	0	0.6	0	7	0	0	0.5	0	0	0	0	0.3	0	0	34.8	0	0	17	0	22.3	0	0	0	1	0.5	28.1	0	0	0	0	0.1
leaf_6d drought 1d recovery*_SRX6922604_DRO_REC_L_3	leaf	SRX6922604	Drought	Abiotics stress	0.3	18.2	0	0	0	0	7.6	0	0	0	0.5	0	0	0	0	3.9	0.6	0	0	0	0	0	1.2	0	0	0	0	0	15.4	0	0	8.7	0	32.6	0	0	0	0	0	6.5	0	0	0	0	0
leaf_6d drought 1d recovery*_SRX6922651_DRO_REC_L_1	leaf	SRX6922651	Drought	Abiotics stress	0.3	18.5	0	0	0	0	11.6	0.6	0	0	0.5	0	0	0	0	3.6	0	0.2	0	0	0	0	0.5	0	0	0.2	0	0	12.1	0	0	9.5	0	23.9	0	0	0	0	0	5	0	0	0	0	0
leaf_6d drought 1d recovery*_SRX6922653_DRO_REC_L_2	leaf	SRX6922653	Drought	Abiotics stress	0.2	16	0	0	0	0	10.5	0.6	0	0	0	0	0	0	0	2.6	0	0	0	0	0	0	0	0	0	0.2	0	0	12.6	0	0.5	9.4	0	24.3	0	0	0.2	0.4	0	4.7	0	0.3	0	0	0
leaf_6d drought*_SRX6922648_DRO_6D_L_1	leaf	SRX6922648	Drought	Abiotics stress	1.2	16.2	0	0	0.5	0	10.5	0	0	0.1	1.5	0	0	0	0	2.9	0	0.7	0	0	0.3	0	0.2	0.4	0	0.9	0	0	11.7	0	0	13.8	0	22.2	0	0	3.3	0	0	12	0	1.1	0	0	0.4
leaf_6d drought*_SRX6922649_DRO_6D_L_2	leaf	SRX6922649	Drought	Abiotics stress	1.1	16.6	0	0	0.6	0	10	0	0	0	1.5	0	0	0	0	3.1	0	1	0	0	0	0	0	0.3	0	1	0	0	15.2	0	0	13.4	0	23.1	0	0.3	1.8	0.4	0	11.5	0	0.6	0	0	0.1
leaf_6d drought*_SRX6922650_DRO_6D_L_3	leaf	SRX6922650	Drought	Abiotics stress	1.2	15.8	0	0	0.3	0	10.4	0	0	0.2	1.4	0	0	0	0	3.3	0	1.4	0	0	0	0	0	0	0	0.5	0	0	14.3	0	0	10.9	0	24.5	0	0.2	2.8	0.4	0	11	0	0	0	0	0.6
leaf_8 h after aphid infestation_GSM1655667_rag2 8h replicate 1	leaf	GSM1655667	soybean aphids	Biotic stress	0	5.3	0	0	0	0	4.7	0	0	0.6	0.3	0	0	0	0	0	0	2.9	0	0	0	0	0	0	0	0	0	0	10.9	0	0	16.2	0	20	0.2	0	0	0.3	0	6	0	0.3	0	0	2
leaf_8 h after aphid infestation_GSM1655672_rag2 8h replicate 2	leaf	GSM1655672	soybean aphids	Biotic stress	0	5.1	0	0	0	0.2	7.8	0	0	0	1.1	0	0	0	0.2	0.3	0.4	1.6	0	0	0.4	0	0	0	0	0	0	0	14.1	0	0	12.8	0	21.1	0	0	0	0.2	0.5	6.9	0	0	0	0	0.4
leaf_8 h after aphid infestation_GSM1655677_Rag2 8h replicate 1	leaf	GSM1655677	soybean aphids	Biotic stress	0	8.9	0	0	0	0.2	9.3	2.8	0	0	1.1	0	0	0	0	0	0	1.7	0	0	0	0	0	0	0	0	0	0	15.3	0	0	12.9	0	18.7	1	0	0	0	0.8	11	0	0	0	0	0
leaf_8 h after aphid infestation_GSM1655682_Rag2 8h replicate 2	leaf	GSM1655682	soybean aphids	Biotic stress	0	14.2	0	0.1	0	0.8	15.4	3	0.2	0.4	2.2	0	0	0	0	0.3	0	2.2	0	0	0	0	0.2	0	0	0	0	0	11.5	0	0.1	11.1	0	17	0.9	0	0	0	0.4	12.5	0	0	0	0	0.1
leaf_8%PEG8000 12h*_SRX3235642_mRNA-leaf-PC-12	leaf	SRX3235642	Drought	Abiotics stress	0.3	19.5	0	0	0	0	9.5	0.1	0	0	0	0	0	0	0	0.3	0	0.1	0	0	0	0	0.5	0	0	0	0	0	0.9	0	0.1	0.4	0	6.6	0	0	0	0.8	0.3	10.1	0	0	0	0	0
leaf_8%PEG8000 12h*_SRX3235652_mRNA-leaf-PB-12	leaf	SRX3235652	Drought	Abiotics stress	0.4	20.9	0	0	0	0	7.4	0.2	0	0	0.5	0	0	0	0	0	0	0.1	0	0	0	0	0.9	0	0	0	0.2	0	0.6	0	0	0.3	0	6.9	0	0	0	0	0.1	7	0	0	0	0	0
leaf_8%PEG8000 12h*_SRX3235655_mRNA-leaf-PA-12	leaf	SRX3235655	Drought	Abiotics stress	0.5	18.4	0	0	0	0	7.1	0.1	0	0	0.2	0	0	0	0	0.2	0	0.3	0	0	0	0	1.1	0	0	0	0	0	0.8	0	0	0	0	8.5	0	0	0	0	0.6	7.3	0.2	0	0	0	0
leaf_8%PEG8000 6h*_SRX3235649_mRNA-leaf-PC-6	leaf	SRX3235649	Drought	Abiotics stress	0.4	19.5	0	0	0.1	0	8.5	0.1	0	0.3	0.1	0	0	0	0	0.3	0.3	0.2	0	0	0	0	0.7	0	0	0	0	0	0.6	0	0.1	0.3	0	5.7	0	0	0	0.4	0	12.9	0	0	0	0	0
leaf_8%PEG8000 6h*_SRX3235650_mRNA-leaf-PA-6	leaf	SRX3235650	Drought	Abiotics stress	0.4	20	0	0	0	0	11.1	0.2	0	0	0.5	0	0	0	0	0	0.1	0.2	0	0	0	0	1.6	0.1	0	0	0	0	1.5	0.1	0	0.2	0	7.9	0.2	0	0.3	0.1	0.5	10.2	0	0	0	0	0
leaf_8%PEG8000 6h*_SRX3235653_mRNA-leaf-PB-6	leaf	SRX3235653	Drought	Abiotics stress	0.1	17.8	0	0	0	0	7.5	0.3	0	0	0.1	0	0	0	0	0	0	0	0	0	0	0	1.1	0	0	0	0	0	0.5	0	0	0	0	6.3	0.2	0	0	0	0.3	2.5	0.2	0	0	0	0
leaf_8h_control_GSM1701589_ZT0-8h_Control-R1	leaf	GSM1701589	other	other	0.2	25.9	0	0	0	0	4.7	0	0	0.2	0	0	0	0	0	3.3	0	1.9	0	0	0	0	0	0	0	0	0	0	0	0	0	0.2	0	6.2	0	0	0	0.2	1.7	15.6	0	0	0	0	0
leaf_8h_control_GSM1701590_ZT0-8h_Control-R2	leaf	GSM1701590	other	other	0.3	20	0	0	0	0.2	2.2	0	0	0.3	0	0	0	0	0	1.2	0	2.1	0	0	0	0	0	0	0	0	0	0	0	0	0	0	0	6.7	0	0	0	0	3.4	13.3	0	0	0	0	0
leaf_8h_control_GSM1701591_ZT0-8h_Control-R3	leaf	GSM1701591	other	other	0.1	21.1	0	0	0	0	1.5	0	0	0	0	0	0	0	0	5.1	0	1.9	0	0	0	0	0	0	0	0	0	0	0	0	0	0	0	4.4	0	0	0	0	1	8.4	0	0	0	0	0
leaf_8h_water_deficit_GSM1701586_ZT0-8h_Stress-R1	leaf	GSM1701586	Water	Abiotics stress	0.3	27.7	0	0	0	0	3.9	0	0	0	0	0	0	0	0	6.8	0	2.7	0	0	0	0	0	0	0	0	0	0	0.6	0	0	0	0	7.7	0	0	0	0	3.7	9.4	0	0	0	0	0
leaf_8h_water_deficit_GSM1701587_ZT0-8h_Stress-R2	leaf	GSM1701587	Water	Abiotics stress	0.6	22.4	0	0	0	0	2.4	0	0	0.3	0	0	0	0	0	1.9	0	2.7	0	0	0	0	0	0	0	0	0	0	0	0	0	0	0	5.4	0	0	0	0	3	13.7	0	0	0	0	0
leaf_8h_water_deficit_GSM1701588_ZT0-8h_Stress-R3	leaf	GSM1701588	Water	Abiotics stress	0	19.5	0	0	0	0	2.7	0	0	0.4	0	0	0	0	0	2.9	0	2.7	0	0	0	0	0.2	0	0	0	0	0	0.2	0	0	0	0	5	0	0	0	0	2.9	13.5	0	0	0	0	0
leaf_control 0h_SRX3471062_JACK_1_0h	leaf	SRX3471062	other	other	0	18.6	0	0	0	0	6.2	0	0	0	0.3	0	0	0	0	1.3	0	0	0	0	0	0	0.1	0	0	0.1	0	0	1.5	0	0.3	0.3	0	9.3	0	0.1	0.3	0.9	0	12.9	1.7	0	0	0	0.5
leaf_control 0h_SRX3471063_JACK_2_0h	leaf	SRX3471063	other	other	0.2	20.2	0	0	0	0	4.6	0	0	0	0.3	0	0	0	0	1.5	0	0.3	0	0	0.1	0	0	0	0	0.1	0.1	0	2.2	0	0	0.1	0	10.2	0.1	0	0	1.3	0	9.7	2.2	0.1	0	0	0.1
leaf_control 12h_SRX3471060_JACK_1_12h	leaf	SRX3471060	other	other	0.1	16.6	0	0	0.1	0	5.8	0	0.1	0	0.4	0	0	0	0	1.4	0	0.5	0	0	0.2	0	1.6	0	0.6	0	0	0	3.5	0.2	0.4	11.7	0	16.1	0	0	0	1.1	0.2	14.8	0.8	0	0	0	0.9
leaf_control 12h_SRX3471061_JACK_2_12h	leaf	SRX3471061	other	other	0	17.5	0	0	0.1	0	3.7	0.1	0	0	0.9	0	0	0	0	1.8	0.1	0.6	0	0	0.6	0	0.4	0	0.4	0.1	0	0	5.6	0.1	0.2	13.5	0	11.9	0	0.1	0	0.2	0.1	15.3	0.4	0	0	0	0.7
leaf_control 24h_SRX3471058_JACK_1_24h	leaf	SRX3471058	other	other	0.1	14	0	0	0.2	0	7	0	0	0	0.2	0	0	0	0.4	3.1	0.1	0.9	0	0	0.1	0	5.1	0	0	0.1	0	0	4.2	0.1	0.4	9.6	0.1	14.2	0	0.1	0.2	0.4	0.1	11.6	1	0.1	0.1	0	1
leaf_control 24h_SRX3471059_JACK_2_24h	leaf	SRX3471059	other	other	0	14.9	0	0	0.3	0	7.5	0	0	0.1	0.5	0	0	0	0	1.8	0	0.5	0	0	0.2	0	2.6	0	0.2	0	0.1	0	8.1	0	0.3	9.8	0	11	0.1	0	0.2	0.9	0.1	12	0.4	0.1	0	0	1.3
leaf_Control condition_GSM1723541_Pana-Control	leaf	GSM1723541	Drought	Abiotics stress	0.5	14.1	0	0.1	0	0	2.4	11.7	8.8	0	1.6	0	0	0	0	0.7	0.1	11.7	0	0	0.2	0	0	0	0	19.8	0	0	42.2	1.1	0.2	15.1	0	40.1	0.1	0.3	0.2	1.8	0	14.9	0	11.1	0	0	0.3
leaf_Control condition_GSM1723543_PI 567690-Control	leaf	GSM1723543	other	other	0	12.8	0	1.2	0.5	0.3	3.9	4.9	0.4	0.1	0.9	0	0	0	0	0.4	0	11.5	0	0	0.1	0	2.4	0	0	6.9	0	0	37.3	0.4	0	17.8	0	32.1	0.1	0.1	0	0.4	0.2	15.9	0	1.1	0	0	0.2
leaf_control*_SRX3104567_CK_0_1	leaf	SRX3104567	other	other	0	26.7	0	0	0	0	17.6	0	0	0	0	0	0	0	0	0	0	3.5	0	0	0	0	0	0	0	0	0	0	19	0	0	13.6	0	17	0	0	0	0	0	29.3	0	0	0	0	0.2
leaf_control*_SRX3104568_CK_0_2	leaf	SRX3104568	other	other	0	29.3	0	0	0	0	24	0	0	0	0	0	0	0	0.3	0	0	5.4	0	0	0	0	0	0	0	0	0	0	24.5	0	0	8.6	0	19.4	0	0	0.2	0	0	33	0	0	0	0	0
leaf_control*_SRX3104569_CK_0_3	leaf	SRX3104569	other	other	0.6	17	0	0	0	0	16.1	0	0	0.8	0	0	0	0	0	0	0	5.8	0	0	0	0	0	0	0	0.2	0	0	24.4	0	0	10.3	0	26	0	0	0	0	0	34.1	0	0	0	0	0
leaf_control*_SRX6922600_SUB_CT_L_1	leaf	SRX6922600	other	other	0	11.2	0	0	0	0	5	0	0	0	0	0	0	0	0	1.6	0	0	0	0	0	0	0	0	0	0	0	0	3	0	0.3	7.5	0	15.3	0	0	0	0.8	0	7.1	0	0	0	0	0.3
leaf_control*_SRX6922601_SUB_CT_L_2	leaf	SRX6922601	other	other	0	17.4	0	0	0	0	8.2	0	0	0.5	0	0	0	0	0	1.8	0	0.3	0	0	0	0	2.4	0	0	0.3	0	0	6.6	0	0	9.3	0	22.9	0	0	0.3	0.7	0	11	0.6	0	0	0	0
leaf_control*_SRX8026954_GRJ-2_R1.fastq.gz	leaf	SRX8026954	other	other	0	16.4	0	0	1.2	0	0	0	0	0	0	0	0	0	0	0	0	0	0	0	0	0	0	0	0	0	0	0	17.1	0	0	3.7	0	15.9	0	0	0	0	0	21.8	0	0	0	0	0
leaf_control*_SRX8026967_GRJ-9_R1.fastq.gz	leaf	SRX8026967	other	other	0	12.4	0	0	0	0	3.9	0	0	0	0	0	0	0	0	0	0	0	0	0	0	0	0	0	0	0	0	0	14.2	0	0	0	0	26.8	0	0	0.7	1.2	0	7.9	0	0	0	0	0
leaf_control_DRX137670_Leaf control	leaf	DRX137670	other	other	0	16.3	0	7	6	1.5	4.4	10.6	0	3.2	1.8	0	0	0	1.9	0	0	0	0	0	0	0	0	0	0	11.5	0	0	42	0	0	20	1.1	3.9	0	0	0	1.9	9.8	3.9	7.8	9.7	1	0	5.8
leaf_control_DRX145682_BRS184_C1	leaf	DRX145682	other	other	0	20.4	0	0	0	0	15.7	0	0	0	0	0	0	0	0	0	0	0	0	0	0	0	0	0	0	0	0	0	5	0	0	3.4	0	5.1	0	0	0	0	0	3.2	0	0	0	0	0
leaf_control_DRX145683_BRS184_C2	leaf	DRX145683	other	other	0.3	9.4	0	0	0	0	16.1	0	0	0	0	0	0	0	0	0	0	1	0	0	0	0	0	0.2	0	0	0	0	2.2	0	0	4.2	0	2.6	0	0	0	0	0	4.3	0	0	0	0	3
leaf_control_DRX145684_BRS184_C3	leaf	DRX145684	other	other	0	21.2	0	0	0	0	6.4	0	0	0	0	0	0	0	0	1.1	0	1.4	0	0	0	0	0	0	0	0	0	0	3.4	0	0	7.5	0	8	0	0	0	0	0	4.9	0	0	0	0	0.5
leaf_control_DRX145688_B3-12_C1	leaf	DRX145688	other	other	1	16.2	0	0	0	0	0.8	0	0	0	0	0	0	0	0	0.3	0	0	0	0	0	0	0	0	0	0	0	0	5	0	0	8.5	0	5.5	0	0	0	0	0	6.7	0	0	0	0	6.6
leaf_control_DRX145689_B3-12_C2	leaf	DRX145689	other	other	0.4	15.9	0	0	0	0	1.7	0	0	0	0	0	0	0	0	0.5	0	0	0	0	0	0	0	0	0	0	0	0	3.1	0	0	7.7	0	6.7	0	0	0	0	0	8.8	0	0	0	0	0.9
leaf_control_DRX145690_B3-12_C3	leaf	DRX145690	other	other	0	19.5	0	0	0	0	0.8	0	0	0	0	0	0	0	0	0	0	2.4	0	0	0	0	0	0	0	0	0	0	0	0	0	14.9	0	5.9	0	0	0	0	0	7.1	0	0	0	0	0
leaf_control_GSM1704039_GEK37a	leaf	GSM1704039	other	other	0.7	24.1	0	0	0	0.6	20.4	0	0	0.3	0.3	0	0	0	0.1	0.9	0	2.6	0.5	0	1.6	0	8.2	0.1	0	0	0	0	5.4	0	0	0.8	0.1	14.1	0.1	0	0	0.2	0.2	22.6	0	0	0	0	0
leaf_control_GSM1704040_GEK37b	leaf	GSM1704040	other	other	0.7	24.1	0	0	0	0.6	20.4	0	0	0.3	0.3	0	0	0	0.1	0.9	0	2.6	0.5	0	1.6	0	8.2	0.1	0	0	0	0	5.4	0	0	0.8	0.1	14.1	0.1	0	0	0.2	0.2	22.6	0	0	0	0	0
leaf_control_GSM1704041_GEK38a	leaf	GSM1704041	other	other	0.7	23.5	0	0	0	0.8	18.4	0.1	0	0.2	0	0	0	0	0	0	0	4	0	0	0.7	0	4.6	0	0	0	0	0	5.6	0.3	0	0	0	13.4	0	0	0	0	0.2	27.7	0	0	0	0	0
leaf_control_GSM1704042_GEK38b	leaf	GSM1704042	other	other	0.7	23.5	0	0	0	0.8	18.4	0.1	0	0.2	0	0	0	0	0	0	0	4	0	0	0.7	0	4.6	0	0	0	0	0	5.6	0.3	0	0	0	13.4	0	0	0	0	0.2	27.7	0	0	0	0	0
leaf_Control_GSM2282105_Sterile_Control2.1	leaf	GSM2282105	other	other	0.7	13.9	0	0	0.2	0	1.3	0	0.3	0.4	1.1	0	0	0	0	0.4	0	8.7	0	0	0	0	1	0	0	11.9	0	0	29.5	0	0.1	19.2	0	22.1	0	0	0	0	0	11.3	0	13.5	0	0	0
leaf_Control_GSM2282106_Sterile_Control2.2	leaf	GSM2282106	other	other	0.6	15.8	0	0	1.1	0	1.1	0	0	0.2	1.1	0	0	0	0	0.5	0.2	10.2	0	0	0	0	0.2	0	0	15.7	0	0	32.2	0	0	16.1	0	27.9	0	0	0	0	0.1	15.5	0	14.9	0	0	0
leaf_Control_GSM2282107_Sterile_Control2.3	leaf	GSM2282107	other	other	1.4	17.2	0	0	0.2	0	5.4	0	0	0	1.8	0	0	0	0	0.6	0	10	0	0	0.3	0	1.7	0.1	0	15.4	0	0	43.7	0	0.2	17	0	28.6	0	0.1	0	0	0.2	20.2	0.2	16.4	0	0	0
leaf_Control_GSM2282111_Sterile_Control3.1	leaf	GSM2282111	other	other	1	22.7	0	0.4	1.3	0	5.1	0	0	0	2.2	0	0	0	0	0.7	0	14.4	0	0	2.1	0	1.4	0	0	17.9	0	0	39.7	0	0.2	8.9	0	16.6	0	0	0	0	0	16.7	0	18.6	0.3	0	0
leaf_Control_GSM2282112_Sterile_Control3.2	leaf	GSM2282112	other	other	0.6	21.8	0	0	1.9	0	7.5	0	0.3	0	2.3	0	0	0	0	1.3	0	13.9	0	0	2.4	0	0.6	0	0	15.3	0	0	33.8	0	0	11.6	0	17	0.1	0	0	0	0	19.3	0	20.1	0.9	0	0.6
leaf_Control_GSM2282113_Sterile_Control3.3	leaf	GSM2282113	other	other	0.7	20.4	0	0	1.6	0	3.7	0	0	0	3	0	0	0	0	0.6	0	13.2	0	0	1.4	0	1.7	0	0	18.8	0	0.1	35.6	0.1	0.1	12.7	0	18.9	0	0	0	0	0	17.1	0	19.2	1.3	0	0
leaf_Control_GSM2282120_Depodding_Control2.1	leaf	GSM2282120	other	other	0.2	24.9	0	0.1	0.2	0	5.5	0	0.9	0	1.8	0	0	0	0	0.4	0.1	4.5	0	0	0.4	0	0.7	0	0	24.7	0	0	55.6	0	0	15.5	0	21.7	0	0	1.6	0.4	0	7.2	0.2	19.1	0	0	13.8
leaf_Control_GSM2282121_Depodding_Control2.2	leaf	GSM2282121	other	other	0.3	24.6	0	0.1	1.2	0	4.5	0	0	0	1.2	0	0	0	0	0.6	0.1	5.2	0	0	0.4	0	4.5	0	0	22.4	0	0	59.5	0.1	0.2	21.1	0	25.2	0	0.7	0.4	0.4	0	9.8	0	16.9	0	0	21.6
leaf_Control_GSM2282122_Depodding_Control2.3	leaf	GSM2282122	other	other	0.3	20.5	0	0	0	0	7.1	0	0	0	1.2	0	0	0	0	0.3	0	6.9	0	0	0	0	0	0	0	26.4	0	0	59.8	0.5	0	18.2	0	30.6	0	0	0	0	0	14.5	0	24.6	0	0	1.2
leaf_Control_GSM2282126_Depodding_Control3.1	leaf	GSM2282126	other	other	0.5	16.7	0	0	0.8	0	2.6	2.3	0	0.2	1.7	0	0	0	0	0.4	0	5.5	0	0	0	0	0	0	0	29.2	0	0	64.2	0.2	0	21.7	0	31.6	0	0.2	0	0.4	0	12.1	0	24.9	0	0	1.7
leaf_Control_GSM2282127_Depodding_Control3.2	leaf	GSM2282127	other	other	0.9	16.5	0	0	0.6	0	3.1	0	0	0	2	0	0	0	0	0.6	0	7.6	0	0	0.3	0	0.5	0	0	28.2	0	0	61.9	0.3	0	17	0	33.2	0	0	0.2	0.2	0	6.9	0	29.2	0	0	5.6
leaf_Control_GSM2282128_Depodding_Control3.3	leaf	GSM2282128	other	other	0.9	14.7	0	0	0.2	0	3.4	1.7	0.4	0	2.3	0	0	0	0	1.3	0.3	7.9	0	0	0.1	0	1	0	0	27.4	0	0	52.6	0.5	0.3	18.1	0	26.5	0	0	0	0.5	0	12.3	0	24.3	0	0	1.4
leaf_Control_GSM2282132_Depodding_Control4.1	leaf	GSM2282132	other	other	0.4	13.5	0	0	0.7	0	1.9	0.3	0	0	2.9	0	0	0	0	1.1	0	6.5	0	0	0.2	0	0.3	0	0	21.4	0	0	53.4	0.4	0.4	11.9	0	25.2	0	0.2	0	0.7	0	7.8	0	20.7	0	0	0.7
leaf_Control_GSM2282133_Depodding_Control4.2	leaf	GSM2282133	other	other	0.6	15.8	0	0	1.2	0	2	0	0	0.2	2.3	0	0	0	0	1.1	0	4.9	0	0	1.1	0	0.9	0	0	17.1	0	0	51.4	0.1	0.4	18.6	0	27.5	0	0.3	0	0.6	0	8.4	0	22.6	0	0	0.8
leaf_Control_GSM2282134_Depodding_Control4.3	leaf	GSM2282134	other	other	0	16.8	0	0	0.1	0	4.9	0	0	0	4.2	0	0	0	0	0.8	0	5.1	0	0	0.4	0	1.1	0	0	17.5	0	0	47.4	1.1	0.2	19.1	0	23.1	0	0.3	0.2	0.8	0	7.3	0	17.7	0	0	1.8
leaf_Control_GSM2282138_Depodding_Control5.1	leaf	GSM2282138	other	other	0.7	25.9	0	0	0.3	0	9	0	0.5	0	0.7	0	0	0	0	0.9	0	5.5	0	0	0.2	0	0	0	0	21.8	0	0	56.1	0.3	0	11.1	0	18.1	0	0	0	0	0	16.3	0	12.5	0	0	0.1
leaf_Control_GSM2282139_Depodding_Control5.2	leaf	GSM2282139	other	other	0.4	27.1	0	0	0.7	0	5.4	0	0	0	1.9	0	0	0	0	0.6	0	3.1	0	0	0.2	0	0.4	0	0	27.2	0	0	63.8	0	0.1	14.4	0	25.1	0	0.8	0.2	0.9	0	8.4	0	21.9	0	0	6.4
leaf_Control_GSM2282140_Depodding_Control5.3	leaf	GSM2282140	other	other	0	28.8	0	0	0.6	0	10	0	0	0	3.4	0	0	0	0	1	0	9	0	0	0.8	0	0.2	0	0	20	0	0	57.3	0.1	0.1	12.8	0	19.3	0	0	0	0.4	0	9.8	0	18.5	0.6	0	5.3
leaf_control_GSM4137628_Mock treated with MgCl2, replicate 1	leaf	GSM4137628	other	other	0	18.6	0	0	0.6	0	9.6	0.1	0	0	0.2	0	0	0	0	0.3	0	1	0	0	0	0	0	0	0	0.2	0	0	15.4	0.1	0	12.4	0	16.9	0	0.1	0	0	0	13.4	0.1	0	0.1	0	0.2
leaf_control_GSM4137629_Mock treated with MgCl2, replicate 2	leaf	GSM4137629	other	other	0	22.7	0	0	0	0	0	0	0	0	0	0	0	0	0	0	0	0	0	0	0	0	0	0	0	0	0	0	0	0	0	0	0	0	0	0	0	0	0	0	0	0	0	0	0
leaf_control_GSM4137630_Mock treated with MgCl2, replicate 3	leaf	GSM4137630	other	other	0	19.1	0	0	0.6	0	9	0.1	0	0.1	0.3	0	0	0	0.5	0.5	0	0.5	0	0	0	0	0.4	0	0	0.1	0	0	14.5	0	0	9.1	0	14.1	0	1.3	0.1	0	0.1	8.6	0.8	0	0	0.1	1.7
leaf_control_SRX100854_Gmax_W82_0dai	leaf	SRX100854	other	other	0	13.7	0	0	0	0	0	4.3	0	2.1	8.9	0	0	0	2.2	0	0	3.8	3.4	0	0	0	0	0	0	0	0	0	0	0	0	3.2	0	14.4	0	0	0	2.1	0	12.3	0	0	0	0	0
leaf_control_SRX1821031_control1	leaf	SRX1821031	other	other	0.2	20.1	0	0	0	0	22.4	0.6	0	0.2	1.1	0	0	0	0	0.4	0.2	0.4	0	0	0.4	0	0.4	0	0	0	0	0	3.6	0	0	11.7	0	18.6	0.7	0	0	0.1	0	14.3	0.2	1.5	0	0	0.1
leaf_control_SRX1821032_control2	leaf	SRX1821032	other	other	0.2	18.2	0	0	0.2	0.1	19.8	0	0	0.4	1.5	0	0	0	0	1.4	0.1	2.1	0	0	0	0	0.3	0.1	0	0.3	0	0	4.7	0	0	13.5	0	11	0.3	0.1	0	0	0	11	0	1.7	0	0	0.3
leaf_control_SRX1821033_control3	leaf	SRX1821033	other	other	0	16.5	0	0	0.2	0.5	17.5	0	0	0.2	0.5	0	0	0	0	1.2	0.1	1.8	0	0	0.8	0	1.1	0	0	0	0	0	4.4	0	0	12.3	0	13.1	0.3	0	0.1	0.1	0.1	15	0	0.1	0	0	0.3
leaf_control_SRX2585504_B20_Leaves+P	leaf	SRX2585504	other	other	0	17.7	0	0	0.1	0.1	0.5	0	0.2	0.3	0.4	0	0	0	0	1.4	0	1.9	0	0	0	0	2.9	0	0	0	0	0	1	0	0.1	19.8	0	6.7	0	0	0	0.7	0.3	24.9	0.2	0	0	0	0
leaf_control_SRX2830869_CSH-2-1	leaf	SRX2830869	other	other	0.2	2.6	0	0	0.5	0	0	0	0.2	0.2	0.5	0	0	0	0	0.2	0	16.6	0	0	0.1	0	0	0	0	21	0	0	51.5	0.5	0	16	0	23.4	0	0	0.2	0	0	5.1	0	12.9	0	0	0.7
leaf_control_SRX2830870_CSH-2-2	leaf	SRX2830870	other	other	0.1	2.3	0	0	0.9	0	0	0	0	0.2	0.3	0	0	0	0	0.2	0	15.9	0	0	0.1	0	0	0	0	20.9	0	0	56.3	0.5	0	12.3	0	25.2	0	0	0.2	0	0	5.5	0	13.5	0	0	0.8
leaf_control_SRX2830871_CSH-1-1	leaf	SRX2830871	other	other	0.2	5.5	0	0	0.3	0	0.4	1.5	0	0.4	0.5	0	0	0	0	0.1	0	11.2	0	0	0	0	0	0	0	12.7	0	0	49	0.2	0	11.9	0	23.7	0	0	0	0	0	5.5	0	10	0	0	0.1
leaf_control_SRX2830872_CSH-1-2	leaf	SRX2830872	other	other	0.3	4.7	0	0	0.4	0	0.3	1.4	0	0.4	0.3	0	0	0	0	0.1	0	11.9	0	0	0	0	0	0	0	13.4	0	0	50.1	0.2	0	12.4	0	21.7	0	0	0	0	0	5.6	0	9.4	0	0	0.1
leaf_control_SRX3094976_CSH-3-1	leaf	SRX3094976	other	other	0.4	6.7	0	0	0.8	0	0.8	0	0	0.2	0.2	0	0	0	0	0.7	0.2	10.1	0	0	0	0	0	0	0	6.3	0	0	42	0.9	0	17.1	0	29.5	0.1	0	0	0	0	14.5	0	2.3	0.1	0	0.2
leaf_control_SRX3235648_mRNA-leaf-KC	leaf	SRX3235648	other	other	0.1	18.3	0	0	0	0	8.4	0.4	0	0	0	0	0	0	0	0.4	0	0.6	0	0	0	0	1.2	0	0	0	0	0	0.9	0	0	0.3	0	3.9	0.3	0	0	0.3	0.1	16.1	0.2	0	0	0	0
leaf_control_SRX3235651_mRNA-leaf-KA	leaf	SRX3235651	other	other	0.2	20	0	0	0.1	0	9.3	0.2	0	0.7	0.1	0	0	0	0	0.5	0	0.3	0	0	0	0	1.4	0	0	0	0	0	0.7	0	0	0.2	0	8	0.1	0	0	0	0.6	15.3	0.2	0	0	0	0
leaf_control_SRX3235654_mRNA-leaf-KB	leaf	SRX3235654	other	other	0	15.4	0	0	0	0	3.9	0	0	0	0.2	0	0	0	0	0	0	0	0	0	0	0	1.3	0	0	0	0	0	1	0	0	0	0	3.6	0	0	0	0	0	1.5	0	0	0	0	0
leaf_Control_SRX3646143_C08_Salt_Transcriptome_Leaf_0h_r3	leaf	SRX3646143	other	other	0.7	23.1	0	0	0	0	6.7	0	0	0	0.3	0	0	0	0	0	0	5.4	0	0	0	0	0.5	0	0	0.1	0	0	1.5	0	0	0	0	9.5	0	0	0	2.4	0	30.5	0.6	0	0	0	0
leaf_Control_SRX3646144_C08_Salt_Transcriptome_Leaf_0h_r2	leaf	SRX3646144	other	other	0.3	19.1	0	0	0	0	5.6	0	0	0	0.6	0	0	0	0	1.1	0	1.8	0	0	0	0	1.7	0	0	0	0	0	0.5	0	0	0.8	0	7.9	0	0	0	5	0	27.1	0.2	0	0	0	0
leaf_Control_SRX3646145_C08_Salt_Transcriptome_Leaf_0h_r1	leaf	SRX3646145	other	other	1.6	24.7	0	0	0	0	6.9	0	0	0	0.7	0	0	0	0	0.2	0	2.5	0	0	0	0	2.2	0	0	0.1	0	0	1.2	0	0	0.2	0	10	0	0	0	1.7	0	29.4	0.7	0	0	0	0
leaf_control_SRX3923430_CK_1	leaf	SRX3923430	other	other	0.2	6.3	0	0	0.8	0	0.2	2.2	0.2	0	2.5	0	0	0	0	0	0	8.2	0	0	0	0	0.4	0	0	17.3	0	0	55.7	0.5	0.1	13.9	0	28.6	0.1	0	0	0	0	1.5	0	14.3	0	0	1
leaf_control_SRX3923431_Xu_CK_3	leaf	SRX3923431	other	other	0.1	6.5	0	0	0.5	0	0	0.3	0	0	2	0	0	0	0	0	0	9.2	0	0	0	0	1	0.1	0	18.6	0	0	51.5	0.9	0.2	17.3	0	33	0	0.9	0	0.2	0	1.8	0	17.4	0	0	3
leaf_control_SRX3923432_Xu_CK_4	leaf	SRX3923432	other	other	0.2	10.4	0	0	0.5	0	3	0	0.2	0	1.4	0	0	0	0	0.2	0	7.3	0	0	0	0	0.8	0	0	15.8	0	0	53.5	1	0.6	18.9	0	32.4	0	1.2	0	0.2	0	2.4	0	13.8	0	0	0.5
leaf_control_SRX4652230_Gly_HP_leave1	leaf	SRX4652230	other	other	0.2	8.8	0	0	0	0	2.1	0	0	0	0	0	0	0	0	0	0	1.7	0	0	0.4	0	0.5	0	0	1.7	0	0	30.6	0	0	9.8	0	18.5	0	0	0	0	0	15.1	0	0	0	0	0
leaf_control_SRX4652231_Gly_HP_leave2	leaf	SRX4652231	other	other	0.3	15.3	0	0	0	0	2.6	0	0	0	0	0	0	0	0	0	0	2.3	0	0	0.4	0	2.7	0	0	1	0	0	34.3	0	0	10.4	0	20.2	0	0	0	0	0	12.5	0	0	0	0	0
leaf_control_SRX4652232_Gly_HP_leave3	leaf	SRX4652232	other	other	0	12.3	0	0	0	0	2.5	0	0	0	0	0	0	0	0	0	0	0.8	0	0	0	0	0.5	0	0	1.6	0	0	30.8	0	0.2	9.4	0	21.3	0	0	0	0.2	0	11.9	0	0	0	0	0
leaf_Control_SRX5246941_Soybean_control_biological_replicate_3	leaf	SRX5246941	other	other	0.4	11.3	0	0	0.4	0	1.7	0.2	0	0	0.5	0	0	0	0	0.2	0	4.5	0	0	0	0	0.7	0	0	12	0	0	47.1	0	0	14.8	0	21.2	0	0	0	0	0.3	20.6	0	9.8	0	0	0
leaf_Control_SRX5246943_Soybean_control_biological_replicate_1	leaf	SRX5246943	other	other	0.3	15.2	0	0	1.2	0	1.6	0.2	0	0	0.6	0	0	0	0	0.4	0	1.1	0	0	0	0	0.4	0	0	11.4	0	0	49.3	0	0	16	0	11.9	0	0	0	0	0.4	11.9	0.6	7.2	0	0	0.2
leaf_Control_SRX5246944_Soybean_control_biological_replicate_2	leaf	SRX5246944	other	other	0	9.9	0	0	0	0	1.2	0	0	0	0.2	0	0	0	0	0.4	0	7.5	0	0	0	0	0	0	0	10.1	0	0	41.2	0.8	0.5	14.9	0	17.2	0	0	0	0	0	22.2	0.3	7.9	0	0	0.3
leaf_control_SRX5635785_11C_Control_ Susceptible_Day11	leaf	SRX5635785	other	other	0	22.9	0	0	0	0	1.9	0	0	0.3	4	0	0	0	0.3	0	0	8.4	0	0	0	0	0.8	0	0	16.2	0	0	46.2	0	0	22.5	0	14	0	0	0	0.8	0	4.9	0	13.7	0	0	2.8
leaf_control_SRX5635786_11A_Control_ Susceptible_Day1	leaf	SRX5635786	other	other	0.3	20	0	0	0	0	7.3	0	0	0	1.8	0	0	0	0	0	0	6.1	0	0	0	0	2	0	0	7.5	0	0	51.3	0	0	17.9	0	16.9	0	0	0.2	0.3	0	5.4	0.9	2.9	0	0	0.3
leaf_control_SRX5635787_12C_Control_ Resistant_Day11	leaf	SRX5635787	other	other	0	25.4	0	0	0.8	0	4	0	0	0	7.1	0	0	0	0	0	0	9.2	0	0	0.8	0	1.4	0	0	16.5	0	0	49.4	0.5	0	21.8	0	13.3	0	0.6	0.3	0	0	4.5	0	14.1	0	0	5.4
leaf_control_SRX5635788_12A_Control_ Resistant_Day1	leaf	SRX5635788	other	other	0.2	16.3	0	0	1.7	0	4.5	0	0	0	2.1	0	0	0	0.3	0.2	0	14.6	0	0	0.7	0	0.8	0	0	19.8	0	0	42.1	0.2	0	20	0	15.3	0	0	0	0.8	0	7.6	0	10.3	0	0	3.7
leaf_control_SRX6967877_WW1	leaf	SRX6967877	other	other	0.2	11.7	0	0	1.2	0	0	0.2	2.4	0	2.7	0	0	0	0	0.8	0	11.2	0	0	0.6	0	0.8	0	0	24.3	0	0	58.5	0.9	0.3	12.5	0	40.3	0	0.6	0.3	0	0	3.2	0	20	0	0	0.8
leaf_control_SRX6967878_WW2	leaf	SRX6967878	other	other	0	14.9	0	0	1.5	0	0.5	0.4	2.7	0	2.5	0	0	0	0	0.9	0	10	0	0	0.3	0	1	0	0	24.6	0	0	54.1	2.6	0.1	14.6	0	37.3	0	0.6	0.2	0	0	4.4	0	22.5	0	0	0.6
leaf_control_SRX6967879_WW3	leaf	SRX6967879	other	other	0.2	14.1	0	0	0.6	0	0.5	0.1	0.8	0.1	1.6	0	0	0	0	0.5	0.3	14.6	0	0	1.4	0	0.9	0.1	0	23.1	0	0	52.1	1	0.2	13.4	0	39.6	0	1.5	0	0.2	0	3.1	0	22.2	0	0	0.6
leaf_control_SRX7897838_SB1	leaf	SRX7897838	other	other	0.3	22.7	0	0	0	0.3	2.1	0	0	0	0.1	0	0	0	0	0.5	0	0	0	0	0	0	0	0	0	0	0	0	1.1	0	0.1	0.1	0	8.2	0	0.1	0	0.4	1.8	4	0.2	0	0	0	0
leaf_control_SRX7897839_SB2	leaf	SRX7897839	other	other	0.6	15.9	0	0	0	0	5.3	0	0	0	0	0	0	0	0	0.3	0	1.1	0	0	0.2	0	0	0	0	0	0	0	2.4	0	0.1	0.2	0	8.2	0	0.3	0	0	0.4	5.3	0.2	0.1	0	0	0
leaf_control_SRX7897840_SB3	leaf	SRX7897840	other	other	0.2	20.2	0	0	0	0	4.7	0	0	0	0	0	0	0	0	0.9	0	7.1	0	0	0	0	0	0	0	0.1	0	0	4.2	0	0.1	0.4	0	13	0	0.2	0	0	0.4	5.5	0.7	0	0	0	0
leaf_control_SRX7897841_SB4	leaf	SRX7897841	other	other	0.3	21.9	0	0	0	0	4.8	0.2	0	0	0.3	0	0	0	0	1.1	0	0.3	0	0	0	0	0	0	0	0	0	0	1.6	0	0.1	0.3	0	11.2	0	0	0	0	1.4	4.3	0.5	0	0	0	0
leaf_Control_SRX8121575_SiC_19_R3	leaf	SRX8121575	other	other	0	14.9	0	0	0.1	0	0.1	0.2	0	0.1	0.1	0	0	0	0	0.4	0	3.8	0	0	0.4	0	0	0	0	0.2	0	0	9	0.8	0.3	7.8	0	28.6	0.1	0	0	0	0.1	4.9	0.6	0	0	0	0
leaf_Control_SRX8121579_StC_2_R1	leaf	SRX8121579	other	other	0	16.6	0	0	0	0	0.2	0.1	0	0	0.4	0	0	0	0	0.3	0.3	9.7	0	0	0	0	1.2	0	0	3	0	0	33.5	0.7	0.3	12.3	0	23.1	0	0	0	0.7	0.2	9.1	0.2	0.6	0	0	0.2
leaf_Control_SRX8121580_StC_11_R2	leaf	SRX8121580	other	other	0	21.8	0	0	0	0	2.2	0.1	0	0	0.9	0	0	0	0.1	0.3	0	8.1	0	0	0	0	0.3	0	0	1.3	0	0	16.8	0	0.4	10	0	23.7	0	0	0	0.3	0	5.8	0	0.4	0	0	0.2
leaf_Control_SRX8121581_StC_20_R3	leaf	SRX8121581	other	other	0	14.1	0	0	0	0	0.6	1.4	0	0	0.9	0	0	0	0	0	0	13.7	0	0	0.2	0	0.7	0	0	7	0	0	38.2	1.3	0.6	8.8	0	25.5	0	0.1	0.2	0.3	0.4	7.9	0.2	1.4	0	0	1
leaf_Control_SRX8121583_SiC_1_R1	leaf	SRX8121583	other	other	0	16.1	0	0	0	0	0.6	0.4	0	0	0.1	0	0	0	0	0	0	2.5	0	0	0	0	0	0	0	0	0	0	9.1	0.4	0.2	10.9	0	26.3	0	0.1	0	0	0.4	7.7	0.2	0	0	0	1.1
leaf_Control_SRX8121584_SiC_10_R2	leaf	SRX8121584	other	other	0.1	19.6	0	0	0.1	0	1.1	0.2	0	0.2	0.3	0	0	0	0	0.4	0	3.4	0	0	0	0	0	0	0	0.2	0	0	21.9	1.1	0.1	15.3	0	27.3	0	0	0	0	0.2	9.7	0.2	0.3	0	0	0
leaf_control_SRX8134566_TL1-LF-1	leaf	SRX8134566	other	other	0	15.2	0	0.8	0	0	1.3	1	0	0	1.2	0	0	0	0	0.7	0	2.3	0	0	0.6	0	0.5	0	0	0	0	0	20.5	0.3	0.3	8.6	0	15.7	0	0.3	0	0	0	24.6	0	0	0	0	0
leaf_control_SRX8134567_TL1-LF-2	leaf	SRX8134567	other	other	0	18.1	0	0.7	0.3	0	2	0	0	0.3	0	0	0	0	0	0.3	0	4.2	0	0	0	0	0	0	0	0	0	0	11.4	0	0	4.6	0	14.6	0	0.1	0	0	0.2	18	0	0	0	0	0.1
leaf_control_SRX8134573_TL1-LF-3	leaf	SRX8134573	other	other	0	13.4	0	0	0	0	0.6	0.1	0.2	0	1	0	0	0	0	0.2	0	2.5	0	0	0.7	0	0	0	0	0	0	0	10.6	0.2	0	4.8	0	16.2	0	0	0	0	0	21.1	0	0	0	0	0
leaf_control_SRX9347625_JD-0peg-1	leaf	SRX9347625	other	other	0.9	16.8	0	0	0	0.5	17.3	0	0	0	0.1	0	0	0	0	10.7	0	2.3	0	0	0	0	0	0	0.1	0.1	0.8	0	12.3	0	0	10.6	0	2.5	0.6	0	0.2	0	1.1	25.1	0.2	1.8	0	0.1	0
leaf_control_SRX9347626_JD-0peg-2	leaf	SRX9347626	other	other	1.2	17.8	0	0	0.1	0.5	18.7	0	0	0	0.4	0	0	0	0	12	0	1.5	0	0	0	0	0	0.1	0.2	0.1	0.6	0	12.1	0.2	0	9.3	0	2.5	0.3	0.1	0	0	1.3	25.3	0.2	1.4	0.2	0	0
leaf_control_SRX9347629_W82-0peg-1	leaf	SRX9347629	other	other	2.2	13.5	0	0.1	0	0.8	13.3	0.1	0	0.5	0.3	0	0	0	0	12.9	0.2	0.2	0	0	0.2	0	0.1	0	0.5	0.1	0.2	0	5.3	0.1	0	5	0	6.2	1.4	0.9	0.9	0	0.7	13	0.3	1	0	0	0
leaf_control_SRX9347630_W82-0peg-2	leaf	SRX9347630	other	other	1.9	14.9	0	0	0	0.5	12.5	0	0	0.9	0.7	0	0	0	0	15.9	0.3	0.4	0	0	0.2	0	0	0.1	0.6	0	0	0	5.3	0	0.1	5.9	0	5	1.1	0.6	0.9	0.3	1	13.3	0	0.9	0	0	0
leaf_control_SRX9347631_W82-0peg-3	leaf	SRX9347631	other	other	2.5	13.8	0	0	0	0.5	14.9	0	0.1	0.4	0.6	0	0	0	0	12.3	0.1	0.5	0	0	0.3	0	0.1	0	0.6	0	0.2	0	5.1	0.2	0.2	5.6	0	4.1	0.7	0.5	0.6	0	1.8	15	0	1.3	0	0	0
leaf_control_SRX9347635_JD-0peg-3	leaf	SRX9347635	other	other	1.3	15.2	0	0	0	0.7	16.2	0	0	0	1.1	0	0	0	0	10.5	0.2	1.9	0	0	0.3	0	0	0.1	0	0	0.9	0.1	9.8	0	0.1	9.8	0	2.1	0.5	0.3	0.3	0	1.2	26.1	0	1.4	0	0	0
leaf_control_SRX9347639_LX-0peg-1	leaf	SRX9347639	other	other	1	15.4	0	0.2	0	0.6	14.9	0	0	0.7	0.3	0	0	0	0	9.6	0.1	0.8	0	0	0	0	1.2	0	0.1	0	4.7	0	9.6	0	0.1	9.7	0	3.5	0	0	0.2	0	0.3	19.5	0	0.3	0	0	0
leaf_control_SRX9347640_LX-0peg-2	leaf	SRX9347640	other	other	0.9	14.2	0	0.1	0	0.3	16.2	0	0	0.2	0	0	0	0	0	7.9	0.4	0.3	0	0	0	0	1.6	0	0	0	4.7	0	9	0	0	8.8	0	4.6	0.3	0.2	0	0	0.2	18.2	0.3	0.4	0	0	0
leaf_control_SRX9347641_LX-0peg-3	leaf	SRX9347641	other	other	0.4	16.6	0	0.1	0.1	0.2	16.2	0	0	0.3	0.5	0	0	0	0	7.9	0	0	0	0	0	0	1.1	0.1	0	0	5.5	0	8.3	0	0.1	8.7	0	3.2	0.4	0.2	0.2	0	0	19.1	0	0.5	0	0	0
leaf_control-no aphid infestation_SRX1888163_aphid_res_Pre_rep2	leaf	SRX1888163	other	other	0.3	14.2	0	0	0	1.2	1.7	0	0	0.4	1	0	0	0	0	0.5	0.2	4.5	0	0	0.3	0	5.6	0	1.1	2.8	0	0	22.1	0.2	0	18.5	0	23.1	0.3	0.1	0.1	0	1.9	10.3	0	0.5	0	0	0
leaf_control-no aphid infestation_SRX1888166_aphid_sus_pre_rep1	leaf	SRX1888166	other	other	0	11.3	0	0	0	0.6	2.1	0	0	0	1.3	0	0	0	0	0.3	0	5.9	0	0	0	0	3.8	0	0.3	6.8	0	0	31.7	0	0	11.5	0	27.1	0	0	0	0	1	7.7	0	2	0	0	0
leaf_control-no aphid infestation_SRX1888167_aphid_sus_pre_rep2	leaf	SRX1888167	other	other	0.2	13.3	0	0	0	0.4	4.3	0.6	0	0	1.1	0	0	0	0	1	0.3	3.9	0	0	0.2	0	6	0	0	4.8	0	0	21	0	0.2	15.1	0	23.2	0.3	0	0	0	1.6	12.9	0	1.5	0	0	0
leaf_control-no aphid infestation_SRX1888168_aphid_sus_pre_rep3	leaf	SRX1888168	other	other	0.2	15.9	0	0	0	0.7	5.3	0	0	0.5	0.8	0	0	0	0	0.7	0.3	2.3	0	0	0.3	0	5.4	0.4	0.3	3	0	0	19.7	0	0	9.3	0.1	21.5	0	0	0	0	2.3	8.6	0	0.1	0	0	0.2
leaf_control-no aphid infestation_SRX1888174_aphid_res_pre_rep3	leaf	SRX1888174	other	other	0.3	17.1	0	0	0	0.9	2.2	0	0	0.3	0.9	0	0	0	0	0.7	0.3	3.4	0	0	0	0	2.3	0	0.6	2.6	0	0.1	23.6	0.2	0.1	20.3	0	21.2	0.5	0	0	0.4	1.5	10.8	0	0	0	0	0.1
leaf_control-no aphid infestation_SRX1936318_aphid_res_pre_rep1	leaf	SRX1936318	other	other	0.3	14.1	0	0	0	1	1.1	0	0	0	0.4	0	0	0	0	0	0	0.5	0	0	0.6	0	0	0	0	1.7	0	0	20.7	0	0	18.4	0	19.5	0	0	0.2	0	1.9	7.2	0	0.4	0	0	0.1
leaf_COR-treated_SRX9809094_COR-treated	leaf	SRX9809094	other	other	0.5	20	0	0.5	0	0	0.4	0.9	0	0	1.4	0	0	0	0	0.6	0	1.9	0	0	0.6	0	1.3	0	0	0	0	0	0.3	0.2	0	15.3	0	18.3	0	0.4	0	0.2	0	16.1	0	0	0	0	0.6
leaf_dehydrated_GSM2628302_D-Null replicate 1	leaf	GSM2628302	Dehydration	Abiotics stress	0.7	18.3	0	0	0.5	0	3.3	0	0	0	3	0	0	0	0	2	0	7.7	0	0	1.4	0	0.7	2.8	0	3.5	0	0	24	0.4	0	11.4	0	19.1	0	0	3.2	1.9	0	9.5	0	1.3	0	0	36
leaf_dehydrated_GSM2628303_D-Null replicate 2	leaf	GSM2628303	Dehydration	Abiotics stress	0.4	19.2	0	0	0.5	0	4.3	0.5	0	0	2.5	0	0	0	0	2.2	0	9.4	0	0	2.2	0	1.8	3.1	0	4.8	0	0	26	0.9	0.1	10.2	0	17.3	0.2	0.3	3.5	1.8	0.1	10.7	0	1.2	0	0	33.4
leaf_dehydrated_GSM2628304_D-A004A replicate 1	leaf	GSM2628304	Dehydration	Abiotics stress	0	14.6	0	0.2	0.8	0.2	2.9	1.1	1.1	0.2	4.6	0	0	0	0	2.1	0.1	4.2	0	0	2.8	0	2.8	1.5	0.1	5.5	0.1	0	21.3	0.2	0.1	10.9	0	20.6	0	0.1	4.1	0.8	0.1	14.2	0	5.3	0.1	0	47.6
leaf_dehydrated_GSM2628305_D-A004A replicate 2	leaf	GSM2628305	Dehydration	Abiotics stress	0	13.4	0	0	0.4	0	1.6	0.5	1.1	0.3	2.8	0	0	0	0	3.1	0	4	0	0	2.2	0	3.1	1.3	0	4.1	0	0	20.1	0	0.2	7.9	0	19.1	0	0.3	3.1	2	0	13.1	0	5.4	0	0	56.5
leaf_dehydrated_GSM2628306_D-A005B replicate 1	leaf	GSM2628306	Dehydration	Abiotics stress	0.2	12.9	0	0	0.8	0	2.4	0.7	0.3	0.4	3.7	0	0	0	0.3	2	0	10.7	0	0	2.2	0	3.6	3.7	0	4.3	0	0	24.4	0.5	0.5	12.1	0	19.8	0.1	0.1	6.1	3.3	0	16.8	0	3.1	0	0	38.4
leaf_dehydrated_GSM2628307_D-A005B replicate 2	leaf	GSM2628307	Dehydration	Abiotics stress	0	15.2	0	0	0.5	0	2.4	0.1	1	0	3.2	0	0	0	0	1.5	0	10.7	0.3	0	4	0	2.6	3	0	5.6	0	0	24	0.3	0	8.5	0	22	0	0	6.1	1.9	0	16.7	0	4.8	0	0	38.4
leaf_dehydrated_GSM2628308_D-B010C replicate 1	leaf	GSM2628308	Dehydration	Abiotics stress	0.2	18.7	0	0	0.3	0.1	2.9	2.1	0	0	2.9	0	0	0	0.2	2	0	6.5	0	0	3.1	0	2.8	3.5	0.1	3.9	0	0	24.8	0.1	0	9.2	0	17.1	0	0.1	2.7	2.5	0	10.8	0	0.9	0	0	42.2
leaf_dehydrated_GSM2628309_D-B010C replicate 2	leaf	GSM2628309	Dehydration	Abiotics stress	0	18.5	0	0.1	0.5	0	3.6	2.3	0.1	0.2	3	0	0	0	0.3	3.5	0	8	0	0	3.3	0	3.7	3.4	0	3.9	0	0.1	24.4	0.3	0.1	10.1	0	18.7	0.2	0	2.5	3	0.1	11.3	0	1	0	0	41.9
leaf_Depodded_GSM2282123_Depodding2.1	leaf	GSM2282123	other	other	0.2	22.4	0	0	0	0	3.7	0.2	0.5	0	1.4	0	0	0	0	0	0	5.8	0	0	0	0	1.1	0	0	26.1	0	0	63.7	0	0	17.3	0	21.5	0	0	0.1	0	0	9.6	0	20.7	0	0	9.6
leaf_Depodded_GSM2282124_Depodding2.2	leaf	GSM2282124	other	other	0.7	27.5	0	0	0	0	1.5	0.3	0	0	0.9	0	0	0	0	0.5	0	13.3	0	0	0	0	0.6	0.6	0	31.5	0	0	61.7	0	0	23.2	0	28.2	0	0	6.4	0.2	0	9.2	0	17.1	0	0	2.6
leaf_Depodded_GSM2282125_Depodding2.3	leaf	GSM2282125	other	other	0.6	20.2	0	0	0	0	1.8	0	0	0	0	0	0	0	0	0.2	0.2	5.9	0	0	0.3	0	0.8	0.2	0	23	0	0	61.4	0.4	0	22.6	0	23.7	0	0	0.7	0	0	8.5	0	17.7	0	0	28.2
leaf_Depodded_GSM2282129_Depodding3.1	leaf	GSM2282129	other	other	0.8	15.5	0	0	0	0	2.8	0.7	0	0	1.9	0	0	0	0	0.3	0.4	7	0	0	0.6	0	0.2	0	0	26.3	0	0	60.1	0.5	0.3	13.2	0	33.7	0.1	0.3	0.2	1	0	4.1	0	27.2	0	0	0.8
leaf_Depodded_GSM2282130_Depodding3.2	leaf	GSM2282130	other	other	1	13.8	0	0	0	0	2.6	0	0	0	1.9	0	0	0	0	0	0	7.2	0	0	0	0	1.2	0	0	34.1	0	0	70.9	0.2	0.4	19.9	0	34.8	0	0	0	0.4	0	4.7	0	29.2	0	0	0.5
leaf_Depodded_GSM2282131_Depodding3.3	leaf	GSM2282131	other	other	0.6	10.9	0	0	0.3	0	2.1	0.3	0.2	0	1.4	0	0	0	0	0.2	0	7.3	0	0	0.2	0	0	0	0	33.4	0	0	66.2	0.4	0.6	20.7	0	36.7	0	0.3	0	0.6	0	6.7	0.4	31.5	0	0	0.4
leaf_Depodded_GSM2282135_Depodding5.1	leaf	GSM2282135	other	other	0.9	13.3	0	0	0.5	0	1.1	0	0	0	1.5	0	0	0	0	0.4	0	6.4	0	0	0	0	0	0	0	31.3	0	0	62	1.4	0.6	18.8	0	34.4	0	0	0.3	0.6	0	1.1	0.2	29.3	0	0	0
leaf_Depodded_GSM2282136_Depodding5.2	leaf	GSM2282136	other	other	1	12.4	0	0	0	0	3.6	0	0	0	1.7	0	0	0	0	0	0	7	0	0	0.3	0	0.7	0	0	33	0	0	72.9	1.5	0.2	20.5	0	34.2	0	0.3	0	0.9	0	3.1	0	37	0	0	2
leaf_Depodded_GSM2282137_Depodding5.3	leaf	GSM2282137	other	other	0.4	13.8	0	0	0	0	2.9	0	0	0.2	2.9	0	0	0	0	0.5	0	4.8	0	0	0.2	0	0	0	0	29	0	0	54.3	0.6	0.2	19.4	0	21.8	0	0.1	0	0.9	0	2.3	0	29.2	0	0	2
leaf_Depodded_GSM2282141_Depodding4.1	leaf	GSM2282141	other	other	1.1	20.2	0	0	0	0	4.6	0	0.2	0	3.2	0	0	0	0	0.5	0.2	5	0	0	0.2	0	0.6	0	0	35.8	0	0	73.9	0.6	0.4	23.6	0	26.9	0	1.7	0.2	0	0	1.4	0	33.9	0	0	11.9
leaf_Depodded_GSM2282142_Depodding4.2	leaf	GSM2282142	other	other	0.7	26.6	0	0	0.8	0	3.2	0	0.2	0	1.6	0	0	0	0	1.1	0	5.4	0	0	0	0	1.5	0	0	29.1	0	0	60.6	0.4	0.4	20.9	0	21.7	0	1.3	0.5	0.4	0	4.8	0	27.7	0	0	2.2
leaf_Depodded_GSM2282143_Depodding4.3	leaf	GSM2282143	other	other	1.3	20.4	0	0	0	0	1.5	0	0	0	2.8	0	0	0	0	0.5	0	5.1	0	0	0.2	0	0.7	0	0	34	0	0	63.6	0.2	0.6	20.9	0	20.9	0	2	0.4	0.4	0	3.3	0	30.6	0	0	4.7
leaf_drought and heat*_SRX3104576_DH_8_1	leaf	SRX3104576	other	other	0	27.6	0	0	0	0	14.6	0	0	0.4	0	0	0	0	0	0.2	0	2.6	0	0	0	0	0	0	0	0	0	0	19.5	0	0	8.5	0	19.6	0	0	0	0	0	12.2	0	0	0	0	0.1
leaf_drought and heat*_SRX3104577_DH_8_2	leaf	SRX3104577	other	other	0.3	25	0	0	0	0	15.6	0	0	0.2	0.4	0	0	0	0	0	0	6.2	0	0	0	0	0	0	0	0.2	0	0	21.9	0	0	7.5	0	16.6	0	0	0	0	0	11.3	0	0	0	0	0.1
leaf_drought and heat*_SRX3104578_DH_8_3	leaf	SRX3104578	other	other	0.3	28.9	0	0	0	0	14.1	0	0	0	0.8	0	0	0	0	0	0	3.7	0	0	0	0	0	0	0	0.1	0	0	28.2	0	0.2	12.9	0	18.9	0	0	0.4	0	0	11	0	0	0	0	0.1
leaf_drought and heat*_SRX3105523_DH_24_1	leaf	SRX3105523	other	other	0	35.2	0	0	0	0	19.6	0	0	0	1.4	0	0	0	0.2	0.5	0	2.5	0	0	0.7	0	0	0	0	0	0	0	14.1	0	0.2	9.1	0	16.6	0	0	0.3	0	0	7.2	0	0	0	0	1.9
leaf_drought and heat*_SRX3105524_DH_24_2	leaf	SRX3105524	other	other	0.2	36.6	0	0	0	0	21.6	0	0	0	0.7	0	0	0	0	0.3	0	2.3	0	0	0.5	0	0	0	0	0.2	0	0	13.4	0	0	9.7	0	16.4	0.2	0	0.4	0	0	9	0	0	0	0	3.3
leaf_drought and heat*_SRX3105525_DH_24_3	leaf	SRX3105525	other	other	0	17.1	0	0	0	0.3	1.8	0	0	0.5	2.5	0	0	0	0	0	0	10.4	0	0	0	0	0	0	0	5.5	0	0	33.1	0.3	0	13.5	0	37.3	0	0	3.4	0	0	10.7	0	0.7	0	0	3.7
leaf_drought and heat*_SRX3115478_DH_24_4	leaf	SRX3115478	other	other	0.3	24.5	0	0	0	0	5.9	0	0	0.7	1.2	0	0	0	0	0	0	9.3	0	0	0	0	0	0	0	1.3	0	0	21.1	0	0	14.8	0	19.2	0	0	0.6	0	0	16.8	0	0	0	0	3.6
leaf_drought control*_SRX6922642_DRO_CT_L_1	leaf	SRX6922642	other	other	0.3	20.2	0	0	0.5	0	14.4	0.5	0	0	0.2	0	0	0	0	3.1	0	0.3	0	0	0	0	1.3	0	0	0.9	0	0	19.1	0	0	11.9	0	25.1	0	0	0.4	0	0	6	0.8	1.1	0.1	0	0.2
leaf_drought control*_SRX6922643_DRO_CT_L_2	leaf	SRX6922643	other	other	0.2	20.5	0	0	0.5	0	13.6	0	0	0	0.5	0	0	0	0	3.6	0	0.4	0	0	0	0	1.8	0	0	0.5	0	0	19.2	0	0	11.6	0	23.7	0	0.4	0	0.9	0	5.4	0	1.3	0	0	0
leaf_drought control*_SRX6922644_DRO_CT_L_3	leaf	SRX6922644	other	other	0	20.2	0	0	0.9	0	13.3	1.2	0.4	0	0.4	0	0	0	0	4.2	0	0.2	0	0	0	0	1.9	0	0	0.7	0	0	17.2	0	0	10.3	0	26	0	0	0.2	0	0	5.7	0.7	0.1	0	0	0.3
leaf_drought plus water*_SRX6967883_DM1	leaf	SRX6967883	Drought	Abiotics stress	0.1	9.9	0	0	0.4	0	0	0	0.6	0.5	3.5	0	0	0	0	1.2	0	15	0	0	0.2	0	0.3	0.6	0	38.3	0	0	57	5.7	0	10.3	0	37.9	0	0.4	0.2	0	0	2	0	27.7	0	0	2
leaf_drought plus water*_SRX6967884_DM2	leaf	SRX6967884	Drought	Abiotics stress	0.4	13.1	0	0	0.4	0	5.8	0.3	0.5	0.4	2.9	0	0	0	0	1.5	0.1	13.4	0	0	0.4	0	0	0.3	0	30.2	0	0	54.3	0.1	0.2	18.6	0	32.9	0	2	0.2	0	0	5	0	36.3	0	0	1.8
leaf_drought plus water*_SRX6967885_DM3	leaf	SRX6967885	Drought	Abiotics stress	0.2	10.9	0	0	0.4	0	0	0.1	0.8	0	3.1	0	0	0	0	1.3	0	15.6	0	0	0.4	0	0	0.2	0	34.3	0	0	56.2	3.4	0	12.9	0	34.1	0	0.8	0	0	0	3.2	0	29.9	0	0	0.8
leaf_Drought stressed for 15 days_GSM1723542_Pana-Drought	leaf	GSM1723542	Drought	Abiotics stress	0.5	12.3	0	0.3	0.3	0	0.9	1.9	0.3	0.6	4.7	0	0	0	0	0.6	0	18.4	0	0	0.2	0	0.1	0	0	18.6	0	0	37.1	2.4	0.1	16	0	29.4	0	0	2.2	0.2	0.1	12.2	0	13.5	0	0	4.5
leaf_Drought stressed for 15 days_GSM1723544_PI 567690-Drought	leaf	GSM1723544	Drought	Abiotics stress	0.3	7	0	0	0	0	0.1	0	0	0.1	3.5	0	0	0	0	0.7	0	17.6	0	0	1.1	0	1.6	0	0	8.7	0	0	35.9	0.8	0	16.9	0	29.6	0	0.8	1.7	0	0	4.5	0	2.8	0	0	7.1
leaf_drought treated_DRX137671_Leaf drought treated	leaf	DRX137671	other	other	1.3	21.7	0	2.2	1.9	0	4.3	10.6	2.6	0	5.8	0	0	0	2.1	0	0	2.4	0	0	2.1	0	0	0.6	0	23.9	1.9	0	54	1.4	0	27.5	0.7	18.8	0	0	6.3	1.2	2.2	6.9	0	17.4	0	0	0.7
leaf_drought*_SRX1821034_drought1	leaf	SRX1821034	Drought	Abiotics stress	0.1	19.2	0	0	0	0.9	14.8	0	0.2	0	1.1	0	0	0	0	1.8	0	2.8	0	0	2	0	1.3	0	0.4	0.2	0	0	3.1	0.2	0.1	13.5	0	10.1	0.3	0.1	1.2	1	0	16.7	0	1.2	0	0.2	1.7
leaf_drought*_SRX1821035_drought2	leaf	SRX1821035	Drought	Abiotics stress	0.2	16	0	0	0	0.3	14.1	0	0	0	0.8	0	0	0	0	1.1	0.2	0.8	0	0	1.3	0	1.3	0	0	0.1	0	0	2.5	0.2	0	11.7	0	10.2	0.2	0	0.7	1.1	0	15.7	0	0	0	0.2	1
leaf_drought*_SRX1821036_drought3	leaf	SRX1821036	Drought	Abiotics stress	0.3	18.7	0	0	0	0	15.4	0.5	0	0	1.1	0	0	0	0	1.7	0	1	0	0	1.2	0	0.8	0	0	0	0	0	3.1	0	0	10.9	0	11	0.4	0	1.3	0.2	0	13.5	0	0.2	0	0	1.2
leaf_drought*_SRX3104570_D_8_1	leaf	SRX3104570	Drought	Abiotics stress	0.3	23	0	0	0	0	10.6	0	0	0	0.2	0	0	0	0	0	0	6.3	0	0	0	0	0	0	0	0.1	0	0	34.5	0	0	13.9	0	18.5	0	0	0	0	0	20	0	0	0	0	1.1
leaf_drought*_SRX3104571_D_8_2	leaf	SRX3104571	Drought	Abiotics stress	0.1	11.3	0	0	0	0.2	6.4	0	0	0.2	1	0	0	0	0	0	0	14.1	0	0	0	0	0	0	0	4.4	0	0	50.6	0.3	0	13.7	0	29.4	0	0	0	0	0.2	17.8	0	0.5	0	0	2.6
leaf_drought*_SRX3104572_D_8_3	leaf	SRX3104572	Drought	Abiotics stress	1.1	20.7	0	0	0	0	16.1	0	0	0.2	0	0	0	0	0	0	0	6	0	0	0	0	0	0	0	0.1	0	0	38.8	0	0	11.1	0	25.4	0	0	0	0	0	25.1	0	0	0	0	0.1
leaf_drought*_SRX3104573_D_24_1	leaf	SRX3104573	Drought	Abiotics stress	1.2	18.6	0	0	0	0	14	0	0	1.4	1.3	0	0	0	0	0	0	10.5	0	0	0	0	0	0	0	2.1	0	0	41.1	0	0	16.2	0	37.7	0	0	0	0	0	19.2	0	0.5	0	0	0
leaf_drought*_SRX3104574_D_24_2	leaf	SRX3104574	Drought	Abiotics stress	1.5	20.5	0	0	0	0	5	0	0	0.4	1.9	0	0	0	0.2	0	0	4.6	0	0	0	0	0	0.8	0	1.7	0	0	27.1	0	0	16.3	0	30.7	0	0	0.1	0	0	12.5	0	0	0	0	0.1
leaf_drought*_SRX3104575_D_24_3	leaf	SRX3104575	Drought	Abiotics stress	0.5	32.8	0	0	0	0	10.1	0	0	0.5	0.3	0	0	0	0	0	0	1.9	0	0	0.5	0	0	0	0	0.1	0	0	22.7	0	0	13.2	0	19	0	0	0	0	0	16.9	0	0	0	0	0
leaf_drought*_SRX3923424_Xu_Drought_4	leaf	SRX3923424	Drought	Abiotics stress	0.4	8.5	0	0	0.2	0	0.4	0	0	0	1.5	0	0	0	0	0	0	11.8	0	0	0	0	0.4	0	0	23.5	0	0	64.5	0.5	0	11.9	0	30.6	0	0	1	0.2	0	1.1	0	20.6	0	0	1.8
leaf_drought*_SRX3923428_Xu_Drought_2	leaf	SRX3923428	Drought	Abiotics stress	0.2	14.1	0	0	0.8	0	0.1	0	0	0	3.3	0	0	0	0	0	0	11.9	0	0	0	0	0	0.8	0	29.7	0	0	71.4	0.2	0.2	22.5	0	42.8	0	0	0.8	0	0	1.2	0	28.8	0	0	2
leaf_drought*_SRX3923429_Xu_Drought_5	leaf	SRX3923429	Drought	Abiotics stress	0.5	14.3	0	0	1	0	0.6	0	0	0	2	0	0	0	0	0	0	13.4	0	0	0	0	0	1.4	0	28.5	0	0	67.2	0.3	0	25.4	0	35	0	0.1	2	0	0	2.1	0	24.1	0	0	1.6
leaf_drought*_SRX6967880_D1	leaf	SRX6967880	Drought	Abiotics stress	0.3	15.2	0	0	0.9	0	0	0	0.2	0	3.1	0	0	0	0	1.8	0	19.9	0	0	0	0	0.5	0	0	32.3	0	0	48.6	1	0	9.7	0	30.4	0	0.5	0.1	0.2	0	3.6	0	27.4	0	0	2
leaf_drought*_SRX6967881_D2	leaf	SRX6967881	Drought	Abiotics stress	0	15.4	0	0	1	0	0	0	0.6	0	2.8	0	0	0	0	1.4	0	17.1	0	0	0.3	0	0.3	0.2	0	35.9	0	0	50.7	3.7	0.1	11	0	33.8	0	0.1	0	0	0	2.5	0	24.9	0	0	1.9
leaf_drought*_SRX6967882_D3	leaf	SRX6967882	Drought	Abiotics stress	0.2	16.1	0	0	0.2	0	8.8	0	1.3	0.2	2.3	0	0	0	0	1.8	0.7	18	0	0	0.3	0	0.1	0	0	31.4	0	0	50.8	2	0.1	12	0	31.8	0	0.6	0	0	0	4.5	0	29.7	0.1	0	2.6
leaf_Fe-deficient_SRX367900_1CLDB	leaf	SRX367900	Nutrient deficiency	Abiotics stress	0.1	13.5	0	0	0	0	3.2	0	0	0	0.2	0	0	0	0	0	0	4.6	0	0	0	0	0	0	0	3.7	0	0	23.7	0	0	18.1	0	28	0	0	0	0	2	13.2	0	1	0	0	0
leaf_Fe-deficient_SRX391665_1CLDA	leaf	SRX391665	Nutrient deficiency	Abiotics stress	0	14.5	0	0	0	0	4.3	0	0	0.4	0.6	0	0	0	0	0.3	0	3	0	0	0.5	0	0	0	0	3	0	0	25.9	0.3	0	16.5	0	41.8	0	0	0	0	4.8	14	0	0	0	0	0
leaf_Fe-deficient_SRX448715_6CLDA	leaf	SRX448715	Nutrient deficiency	Abiotics stress	0	19.9	0	0	0	0	4.4	0	0	0.1	0.7	0	0	0	0	0	0	3.3	0	0	0	0	0	0.3	0	3.6	0	0	35.8	0	0	14.4	0	43.6	0	0	0	0.3	2.6	11.4	0	0.8	0	0	0
leaf_Fe-deficient_SRX448716_6CLDB	leaf	SRX448716	Nutrient deficiency	Abiotics stress	0	19.2	0	0	0	0	10.2	0	0	0.7	0	0	0	0	0	0	0	1	0	0	0	0	0	0	0	0.7	0	0	14.5	0	0	8	0	34	0	0	0	0	0.4	11.6	0	0	0	0	0.3
leaf_Fe-sufficient_SRX448711_1CLSA	leaf	SRX448711	other	other	0	12.1	0	0	0	0	1.6	0.2	0	0	0.5	0	0	0	0	0	0	2.9	0	0	0.5	0	0	0	0	4.5	0	0	35.9	0	0	15.8	0	42.2	0	0	0	0	2.7	22.4	0	0.8	0	0	0
leaf_Fe-sufficient_SRX448712_1CLSB	leaf	SRX448712	other	other	0	13.5	0	0	0	0.7	4.1	1.6	0	0.4	0.8	0	0	0	0	0	0	2.5	0	0	0.3	0	0	0	0	3.2	0	0	28	0	0	19.4	0	43	0	0	0	0	2.5	18.2	0	0.9	0	0	0
leaf_Fe-sufficient_SRX448717_6CLSA	leaf	SRX448717	other	other	0	18.2	0	0	0	0	3.6	0	0	0.3	1.1	0	0	0	0	0	0	2.2	0	0	0	0	0	0	0	1.9	0	0	26.6	0	0	17.1	0	38.4	0.2	0	0	0	2.4	9	0	0.2	0	0	0
leaf_Fe-sufficient_SRX448718_6CLSB	leaf	SRX448718	other	other	0.1	19.5	0	0	0	0	3.5	0	0	0.2	0.3	0	0	0	0	0	0	2.1	0	0	0	0	0	0	0	2.9	0	0	29	0	0	8.8	0	34.8	0	0	0	0	1.2	7.8	0	0.2	0	0	0
leaf_flooding*_SRX1821037_flooding1	leaf	SRX1821037	Flooding	Abiotics stress	0.6	18.8	0	0	0	0.1	19.5	0	0	0.8	1	0	0	0	0	0.2	0	1.2	0	0	3.4	0	0.7	2.8	0	0	0	0	3.9	0	0	9.1	0	10	0	0	0	0.6	0	19.7	0	0.1	0	0	0
leaf_flooding*_SRX1821038_flooding2	leaf	SRX1821038	Flooding	Abiotics stress	0.7	15.8	0	0	0	0.2	23.4	0	0	0	1.6	0	0	0	0	0.5	0	0.2	0	0	2.3	0	2.1	1.6	0	0	0	0	5	0	0	12.7	0	10.1	0	0	0	0.1	0	20	0.4	0	0	0.3	0
leaf_flooding*_SRX1821039_flooding3	leaf	SRX1821039	Flooding	Abiotics stress	0.4	16.9	0	0	0	0	22.6	0.3	0	0.2	1.3	0	0	0	0	1	0	3.2	0	0	2.1	0	1.2	3.2	0	0.1	0	0	5.9	0.1	0.1	12.9	0	8.4	0	0	0	0.9	0.2	21.2	0	0.8	0	0	0
leaf_full sunlight_SRX316723_M_FS_rep1	leaf	SRX316723	other	other	0	1.5	0	0	1	0	0	0	0	0	0.3	0	0	0	0	0.5	0	13.1	0	0	0	0	0	0	0	5.2	0	0	36.4	1	0.2	14.4	0	0.3	0	0.1	0	0	0	4.2	0	2	0	0	0
leaf_full sunlight_SRX316724_M_FS_rep2	leaf	SRX316724	other	other	0	2.5	0	0	2.1	0	0.3	0	0	0	0.6	0	0	0	0	0.3	0.3	14.8	0	0	0	0	0	0	0	4.6	0	0	37.1	0.9	0.3	15.1	0	0.2	0	0.4	0.2	0	0	3	0	1.9	0	0	0.7
leaf_full sunlight_SRX316725_M_FS_rep3	leaf	SRX316725	other	other	0	2.6	0	0	1.5	0	0	0	0	0	0.2	0	0	0	0	0.2	0	9.6	0	0	0.5	0	0	0	0	3.8	0	0	40.5	1	0.3	15.5	0	0	0	0.3	0.3	0	0.2	6	0	1.1	0	0	0.9
leaf_full sunlight_SRX316729_Y_FS_rep1	leaf	SRX316729	other	other	0	0.8	0	0	0	0.9	0	0	0	0	0.6	0	0	0	0	0.9	0.2	12.4	0	0	0.3	0	0	0	0	7.2	0	0	34.1	1.6	0	16.8	0	0.1	0	0	0	0	0.3	6.7	0	2.1	0	0	0.2
leaf_full sunlight_SRX316730_Y_FS_rep2	leaf	SRX316730	other	other	0	0.4	0	0	0.6	0.7	0.2	0	0	0	0.4	0	0	0	0	0.4	0	13.3	0.2	0	0.8	0	0.1	0	0.2	7	0	0	34.6	1.2	0	17.9	0	0.4	1.1	0.3	0	0	0.6	6.7	0	2	0	0	0
leaf_full sunlight_SRX316731_Y_FS_rep3	leaf	SRX316731	other	other	0	0.6	0	0	0	0.3	0	0	0	0	0.5	0	0	0	0	0.8	0	12	0	0	0	0	0.5	0	0	7.8	0	0	31.8	1.2	0	18.9	0	0.2	0.4	0.3	0	0	1.3	6.2	0	2.9	0	0	0.7
leaf_GPAs (Myzus persicae聽Sulzer)*_SRX2830873_APSH-2-1	leaf	SRX2830873	Myzus persicae sulzer	Biotic stress	0.3	3.4	0	0	1.7	0	0.2	0	0	0	0.5	0	0	0	0	0.1	0	12	0	0	0	0	0	0	0	16.8	0	0	61.5	0.2	0	15.5	0	32.7	0	0	0	0.2	0	5.6	0	11	0	0	0
leaf_GPAs (Myzus persicae聽Sulzer)*_SRX2830874_APSH-2-2	leaf	SRX2830874	Myzus persicae sulzer	Biotic stress	0.4	3.3	0	0	1.5	0	0	0	0	0	0.4	0	0	0	0	0.2	0	12.1	0	0	0	0	0	0	0	17.7	0	0	62	0	0	14.5	0	34.1	0	0	0	0.2	0	5.1	0	10.5	0	0	0
leaf_GPAs (Myzus persicae聽Sulzer)*_SRX2830875_APSH-1-1	leaf	SRX2830875	Myzus persicae sulzer	Biotic stress	0.1	2.7	0	0	0.4	0	0.5	0	0	0.7	0.3	0	0	0	0	0	0	8	0	0	0	0	0	0	0	11.3	0	0	45.1	0.3	0	14.1	0	19.8	0	0	0	0	0	8.6	0	3.9	0	0	0
leaf_GPAs (Myzus persicae聽Sulzer)*_SRX2830876_APSH-1-2	leaf	SRX2830876	Myzus persicae sulzer	Biotic stress	0.1	3.5	0	0	0.7	0	0.4	0	0	0.5	0.3	0	0	0	0	1.3	0	10.6	0	0	0	0	0	0	0	10.4	0	0	46.2	0.5	0	15.3	0	18.4	0	0	0	0	0	8.9	0	3.6	0	0	0
leaf_GPAs (Myzus persicae聽Sulzer)*_SRX3094977_APSH-3-1	leaf	SRX3094977	Myzus persicae sulzer	Biotic stress	0.2	2.9	0	0	2.1	0	0.1	0	0	0.6	0	0	0	0	0	0.5	0	9.8	0	0	0.3	0	0.3	0	0	14.8	0	0	50.7	0.6	0	10.9	0	26.6	0.2	0	0	0	0	5.6	0.2	8.5	0.1	0	0
leaf_H2O_GSM1398727_H2O	leaf	GSM1398727	other	other	0.2	30.2	0	0	0	0	15.3	0	0	0	1.1	0	0	0	0	1.5	0.9	0	0	0	8.6	0	2.1	0	0	0.6	0	0	8.3	0	0	4.3	0	7.5	0	2.3	0.1	0	0.3	15.2	0.7	3.5	0	0.1	0.7
leaf_heat and drought*_SRX3923426_Xu_DH_3	leaf	SRX3923426	other	other	0.5	12.1	0	0	0.2	0	0	0	0	0.1	1.9	0	0	0	0	1	0	14.5	0	0	0	0	0	0	0	14.2	0	0	62.6	0	0	12.5	0	20.3	0	0	0.2	0	0	0.8	0	10.7	0	0	10.9
leaf_heat and drought*_SRX3923427_Xu_DH_4	leaf	SRX3923427	other	other	0.1	10.3	0	0	0	0	0	0.6	0	0.1	4.1	0	0	0	0	1.8	0	14.3	0	0	0	0	0	1.5	0	17.6	0	0	57	0.7	0	14.1	0	23.5	0	0.4	1.5	0	0	0	0	16.9	0	0	14.4
leaf_heat and drought*_SRX3923433_Xu_DH_1	leaf	SRX3923433	other	other	0.1	10.3	0	0	0	0	0	0.6	0	0.1	4.1	0	0	0	0	1.8	0	14.3	0	0	0	0	0	1.5	0	17.6	0	0	57	0.7	0	14.1	0	23.5	0	0.4	1.5	0	0	0	0	16.9	0	0	14.4
leaf_Heat stress_GSM4659047_HS55_Ch_Heat (HS)	leaf	GSM4659047	Heat	Abiotics stress	0	10.1	0	0	0.3	0	0	0	0	0.8	0.6	0	0	0	0	0	0	15.1	0	0	0	0	0	0	0	8.7	0	0	43.4	0	0.7	15.6	0	32.9	0	0	0	0	0	2.9	0	4.6	0	0	0
leaf_Heat stress_GSM4659048_HS56_Ch_Heat (HS)	leaf	GSM4659048	Heat	Abiotics stress	0	11.8	0	0	0	0	0	0	0	0	0	0	0	0	0	0	0	15.9	0	0	1.3	0	0	0.2	0	6.4	0	0	45.7	1	0.2	13	0	32.8	0	0	0	0	0	1.3	0	2.1	0	0	1.6
leaf_Heat stress_GSM4659049_HS57_Ch_Heat (HS)	leaf	GSM4659049	Heat	Abiotics stress	1.5	13.1	0	0	0	0	1.5	0	0.4	0.2	1.5	0	0	0	0	0	0	14.1	0	0	0	0	0	0	0	16.2	0	0	50.3	0.8	0.1	20.2	0	30.8	0	0	0	0.2	0	11.2	0	12	0	0	0
leaf_heat*_SRX3105526_H_8_1	leaf	SRX3105526	Heat	Abiotics stress	0.3	15.7	0	0	0	0	1.9	0	0	0.2	1.1	0	0	0	0.2	0	0	2.4	0	0	0	0	1	0	0	0.6	0	0	19.8	0.2	0	12.9	0	14.6	0	0	0	0	0	12.4	0	0	0	0	0
leaf_heat*_SRX3105527_H_8_2	leaf	SRX3105527	Heat	Abiotics stress	0.2	17	0	0	0	0	1.7	0	0	0.5	0.3	0	0	0	0	0	0	8.3	0	0	0	0	0	0	0	0.8	0	0	24.5	0	0	10.1	0	18.1	0	0	0	0	0	12.9	0	0	0	0	0
leaf_heat*_SRX3105528_H_8_3	leaf	SRX3105528	Heat	Abiotics stress	0	16	0	0	0	0	9.7	0	0	0.2	0.3	0	0	0	0.2	0.5	0	4.6	0	0	0	0	6.4	0	0	0.6	0	0	20.3	0	0	10.8	0	13.6	0	0	0.3	0	0	15.7	0	0	0	0	0
leaf_heat*_SRX3105529_H_24_2	leaf	SRX3105529	Heat	Abiotics stress	0.5	26	0	0	0	0	12.6	0	0	0.7	0.7	0	0	0	0	0	0	5.4	0	0	0.4	0	0	0	0	2.3	0	0	25.1	0	0	14	0	27.1	0	0	0	0	0.3	25.7	0	0	0	0	0
leaf_heat*_SRX3105530_H_24_3	leaf	SRX3105530	Heat	Abiotics stress	1.2	21.3	0	0	0	0.2	14.7	0	0	2.2	1.1	0	0	0	0	0	0	10.1	0	0	0.6	0	0.4	0	0	1.2	0	0	22.2	0	0	8	0	33.8	0	0	0	0.2	0	23.6	0	0	0	0	0
leaf_heat*_SRX3105531_H_24_4	leaf	SRX3105531	Heat	Abiotics stress	1.4	22.7	0	0	0	0	15.6	0	0	1.5	0.5	0	0	0	0.2	0	0	8.2	0	0	0.7	0	0.6	0	0	2	0	0	23.3	0	0	9.7	0	34.5	0.4	0	0	0	0	24.8	0	0	0	0	0
leaf_heat*_SRX3115477_H_24_1	leaf	SRX3115477	Heat	Abiotics stress	0.2	27	0	0	0	0	12.1	0	0	0.3	2.5	0	0	0	0	0	0	3.5	0	0	0.6	0	11.2	0.1	0	1	0	0	10.3	0	0	9	0.1	23.2	0	0	0	0.8	0	22.1	0	0.4	0	0	0.3
leaf_heat*_SRX3923422_Xu_Heat_2	leaf	SRX3923422	Heat	Abiotics stress	0.3	11.9	0	0	0.8	0	0.2	0	0	0.2	4.6	0	0	0	0	0	0	9.1	0	0	0	0	0	0	0	15.8	0	0	44.5	0.5	0.2	14.5	0	26.7	0	0.5	0	0	0	1	0	14	0	0	2.4
leaf_heat*_SRX3923423_Xu_Heat_3	leaf	SRX3923423	Heat	Abiotics stress	0.2	13	0	0	0.2	0	0.2	0	0	0	3.5	0	0	0	0	0	0	8.6	0	0	0	0	0.3	0.1	0	15.1	0	0	48	0	0	12.9	0	24.9	0	0.7	0	0	0	1.1	0	16.1	0	0	3.2
leaf_heat*_SRX3923425_Xu_Heat_1	leaf	SRX3923425	Heat	Abiotics stress	0.5	10.5	0	0	0	0	0.1	0	0	0	4.6	0	0	0	0	0	0	9.2	0	0	0	0	0.4	0.1	0	16.7	0	0	45	0.8	0.5	14.5	0	24.5	0	0.7	0	0	0	1.7	0	17.3	0	0	2.3
leaf_Herbicide treatment_SRX8121573_StT_17_R2	leaf	SRX8121573	other	other	0	15.2	0	0	0	0	0.2	1.7	0.1	0	0.8	0	0	0	0	0.2	0	9.7	0	0	0.3	0	0.6	0	0	4.5	0	0	32	0.3	0.6	12.9	0	14.8	0	0.1	0.2	0	0.1	9.5	0.2	1.2	0	0	1.3
leaf_Herbicide treatment_SRX8121574_StT_26_R3	leaf	SRX8121574	other	other	0	15.4	0	0	0	0	0.5	6.6	0.1	0	0.4	0	0	0	0	0.1	0	12.1	0	0	0	0	0.1	0	0	4.9	0	0	35.3	0.2	0.3	10.8	0	19.1	0	0	0	0.7	0.1	7.7	0.2	1.6	0	0	0.6
leaf_Herbicide treatment_SRX8121576_SiT_7_R1	leaf	SRX8121576	other	other	0	18.2	0	0	0	0	1.4	0	0	0	1.1	0	0	0	0	0.2	0	3	0	0	0	0	0	0	0	0.1	0	0	11.6	0.1	0.2	11.4	0	22.6	0	0	0	0	0.1	9.7	0.2	0.1	0	0	0.9
leaf_Herbicide treatment_SRX8121577_SiT_16_R2	leaf	SRX8121577	other	other	0	16.8	0	0	0	0	1.3	0.3	0	0	1.3	0	0	0	0	0.1	0	1.9	0	0	0	0	0	0.1	0	0.3	0	0	14.3	0	0.1	12	0	18.7	0	0	0.4	0	0	7.2	0.5	0.3	0	0	1.4
leaf_Herbicide treatment_SRX8121578_SiT_25_R3	leaf	SRX8121578	other	other	0	15.6	0	0	0.1	0	0.1	0	0	0	0.6	0	0	0	0	0.1	0	2.7	0	0	0	0	0	0	0	0.1	0	0	9.7	0.1	0.2	7	0	19.9	0	0	0	0	0	9.3	0.3	0	0	0	0.3
leaf_Herbicide treatment_SRX8121582_StT_8_R1	leaf	SRX8121582	other	other	0	14.1	0	0	0	0	0.2	0.4	0	0	1.3	0	0	0	0	0	0	8.3	0	0	0.5	0	0.6	0	0	2.9	0	0	27	0	0.1	8.4	0	19.9	0	0	0	0	0	6	0.2	0.5	0	0	0.6
leaf_high vapor pressure_GSM1193705_Hutchesen High VPD sample 1	leaf	GSM1193705	High vapor	Abiotics stress	0.4	9.3	0	0	0	0	4.6	0	0	0	0	0	0	0	0	0	0	3.9	0	0	0	0	0	0	0	0	0	0	14.1	0	0	15.9	0	33.3	0	0	0	0.4	0	11.8	0	0	0	0	0.5
leaf_high vapor pressure_GSM1193706_PI471938 High VPD sample 1	leaf	GSM1193706	High vapor	Abiotics stress	0.3	16.2	0	0	0	0	3.7	0	0	0	0.2	0	0	0	0	0	0	9.8	0	0	0	0	0	0	0	0.2	0	0	31.1	0	0	8.6	0	28.6	0	0	0	0.2	0.2	19.2	0	0	0	0	0
leaf_high vapor pressure_GSM1193707_PI416937 High VPD sample 1	leaf	GSM1193707	High vapor	Abiotics stress	0	9.2	0	0	0	0	0.8	0	0	0	0	0	0	0	0	0	0	5	0	0	3.3	0	0	0	0	0	0	0	9.9	0	0	14.5	0	25.4	0	0	0.2	0	0	5.9	0	0.3	0	0	0
leaf_high vapor pressure_GSM1193708_PI416937 High VPD sample 2	leaf	GSM1193708	High vapor	Abiotics stress	1.1	19.4	0	0	0	0	3.7	0	0	0	0	0	0	0	0	0	0	4.1	0	0	14.6	0	0	0	0	0	0	0	17.8	0	0	19.7	0	11.7	0	0.2	0	0	0	14.2	0	0	0	0	0
leaf_high vapor pressure_GSM1193709_PI471938 High VPD sample 2	leaf	GSM1193709	High vapor	Abiotics stress	0.4	16.4	0	0	0	0	7.3	0	0	0	0	0	0	0	0	0	0	10.4	0	0	0	0	0	0	0	0	0	0	36.5	0	0	7.9	0	33.9	0	0	0	0	0	17.7	0	0	0	0	0.3
leaf_high vapor pressure_GSM1193710_Hutchesen High VPD sample 2	leaf	GSM1193710	High vapor	Abiotics stress	0	16.7	0	0	0	0	5.8	0	0	0.1	0.3	0	0	0	0	0	0	7.3	0	0	0	0	0	0	0	0	0	0	21.8	0	0	9.5	0	29.1	0.3	0	0	0.3	0	18.2	0	0	0	0	0
leaf_Imidacloprid + Tetranychus cinnabarinus_SRX5246927_Soybean_Imidacloprid_Spider_mite_biological_replicate_3	leaf	SRX5246927	other	other	0.1	17.7	0	0	0.9	0	1.5	0.3	0	0	0	0	0	0	0	0.5	0	3.3	0	0	0	0	1.7	0	0	16.5	0	0	53	0	0	19.4	0	19.1	0.1	0	0	0.3	0.5	7.3	0.2	9.1	0	0	0.6
leaf_Imidacloprid + Tetranychus cinnabarinus_SRX5246933_Soybean_Imidacloprid_Spider_mite_biological_replicate_1	leaf	SRX5246933	other	other	0	13.4	0	0	1.2	0	0.5	0	0	0	0.3	0	0	0	0	0.4	0	2.2	0	0	0	0	0	0	0	13.2	0	0	44.2	0	0	15.5	0	18.3	0	0	0	0	0	21.1	0.5	9.9	0	0	0
leaf_Imidacloprid + Tetranychus cinnabarinus_SRX5246934_Soybean_Imidacloprid_Spider_mite_biological_replicate_2	leaf	SRX5246934	other	other	0.1	13.7	0	0	0.2	0	2.3	0.3	0	0	0	0	0	0	0	0	0	3.9	0	0	0	0	0.4	0	0	10.9	0	0	39.5	0	0	10.2	0	13	0	0	0	0	0.6	19.8	0	8.5	0	0	0.2
leaf_Imidacloprid_SRX5246935_Soybean_Imidacloprid_biological_replicate_3	leaf	SRX5246935	other	other	0.3	11.9	0	0	1	0	0.8	0.3	0	0	0.3	0	0	0	0	0.2	0	2.4	0	0	0	0	0	0	0	11.4	0	0	45.5	0	0	13.3	0	23.2	0	0	0	0	0.3	22	0.5	9.4	0	0	0
leaf_Imidacloprid_SRX5246937_Soybean_Imidacloprid_biological_replicate_1	leaf	SRX5246937	other	other	0.2	9.6	0	0	0.9	0	0.3	1	0	0.3	0.3	0	0	0	0	0.5	0	2.9	0	0	0	0	0.9	0	0	12.7	0	0	46.2	0	0.4	18.4	0	22.9	0	0	0	0	0.6	26.2	0	10.3	0	0	0
leaf_Imidacloprid_SRX5246938_Soybean_Imidacloprid_biological_replicate_2	leaf	SRX5246938	other	other	0.3	11.4	0	0	1.2	0	0.4	0	0.9	0	0.3	0	0	0	0	0.7	0	6	0	0	0	0	1	0	0	11.9	0	0	41.8	0	0.1	16.9	0	23.1	0	0.3	0	0	0.9	24.1	1.1	10.9	0	0	0
leaf_infected MS06-1 10day_SRX100853_Gmax_W82_10dai	leaf	SRX100853	other	other	0.8	13.6	0	0	0	0	9.3	0	0	0	0.8	0	0	0	0	0	0	0	0	0	4.3	0	1	0	0	0	0	0	0	0	0	4.1	0	10.1	0	0	0	0	0	6.6	0	0	0	0	0
leaf_infected MS06-1 48h_SRX283500_Gmax_W82_48hai	leaf	SRX283500	other	other	0	0	0	0	0	0	0	0	0	0	3.6	0	0	0	0	0	0	3.9	0	0	0	0	0	0	0	0	0	0	0	0	0	6.6	0.9	6	0	2	0	0	0	0	0	0	0	0	0
leaf_infected MS06-1 7h_SRX283450_W82_7hai	leaf	SRX283450	other	other	0	10.1	0	0	0	0	11.9	3.4	0	0	10	0	0	0	2.2	0	0	2.2	2.5	0	0	0	0	0	0	0	0	0	0	0	0	6.3	0	0	0	9.1	0	0.2	0	6.2	0	0	0	0	1.5
leaf_Infected_SRX6057417_Leaf_Inf_36H	leaf	SRX6057417	other	other	0.3	21.4	0	0	0	0.7	14.2	0	0	0.4	1	0	0	0	0	0.2	0	1.1	0	0	0.8	0	0.1	0	0	0	0	0	0.7	0.2	0	18.9	0	19.8	0.5	0	0.1	0	2.2	12.3	0	0	0	0	0.2
leaf_Infected_SRX6057425_Leaf_Inf_24H	leaf	SRX6057425	other	other	0.5	21.6	0	0	0	0.5	18	0.2	0	1	1.4	0	0	0	0.3	0	0	1.1	0.1	0	1.2	0	0.2	0	0.2	0	0	0	1.2	0	0.2	20.9	0	19.7	0.5	0.1	0	0	2.5	10.5	0	0.2	0	0	0.1
leaf_Infected_SRX6057427_Leaf_Inf_12H	leaf	SRX6057427	other	other	0.3	20.2	0	0	0	0.6	11.2	0	0	0.4	0.9	0	0	0	0	0.1	0	1.1	0	0	0.7	0	0.2	0	0	0	0	0	0.8	0	0.1	20	0	17.8	0.3	0	0	0	2	8.4	0	0	0	0	0
leaf_infestation_GSM4212370_Dongnong47 24HAI infestation rep1	leaf	GSM4212370	soybean aphids	Biotic stress	0.2	20.1	0	0	0	0.2	4.1	0	0	0	0.3	0	0	0	0	0.5	0	0	0	0	0	0	0	0	0	0.5	0	0	13.2	0.1	0.1	11.1	0	16.6	0	0.1	0	0	0.6	11.5	0.2	0.1	0	0	1.1
leaf_infestation_GSM4212371_Dongnong47 24HAI infestation rep2	leaf	GSM4212371	soybean aphids	Biotic stress	0	16.8	0	0	0	0.3	2.1	0	0	0	0.7	0	0	0	0	0.4	0.5	0.6	0	0	0	0	0.3	0	0	2.9	0	0	27.3	0	0.1	19.3	0	16.1	0	0	0.1	0	3	9.2	0	0.4	0	0.1	0.7
leaf_infestation_GSM4212372_Dongnong47 24HAI infestation rep3	leaf	GSM4212372	soybean aphids	Biotic stress	0.1	17.3	0	0	0.2	0.6	2	0	0	0	0.7	0	0	0	0	0.6	0.2	1	0	0	0.4	0	0.5	0.1	0	2.4	0	0	29.5	0	0	19.2	0	17.5	0	0.1	0.1	0.2	3.1	8.4	0.1	0.8	0	0	0.7
leaf_infestation_GSM4212376_Dongnong47 48HAI infestation rep1	leaf	GSM4212376	soybean aphids	Biotic stress	1.3	13.8	0	0	0.3	0.5	4.6	0.7	0	1	0.7	0	0	0	0	0.8	0	0.3	0	0	0.8	0	0	0	0	0	0	0	9.5	0.3	0	22.6	0	44	0	0	0	0.3	0.6	39.8	0.2	0	0	0	0
leaf_infestation_GSM4212377_Dongnong47 48HAI infestation rep2	leaf	GSM4212377	soybean aphids	Biotic stress	1.3	14	0	0	0	1.3	1.1	0	0	1.7	0.7	0	0	0	0	0.9	0	1.8	0	0	0.6	0	0	0	0	0.6	0	0	37.5	0.1	0	19.4	0	48.7	0	0	0.2	0.3	0.8	44.3	0	0	0	0	0
leaf_infestation_GSM4212378_Dongnong47 48HAI infestation rep3	leaf	GSM4212378	soybean aphids	Biotic stress	1.1	16.7	0	0	0	1.1	4.8	0.2	0	0.4	0.6	0	0	0	0	0.9	0	0.3	0	0	0.3	0	0.1	0	0.1	0	0	0	8.9	0	0	26.6	0	31.1	0	0	0	0	0.8	30.1	0	0	0	0	0
leaf_infestation_GSM4212382_Dongnong47 96HAI infestation rep1	leaf	GSM4212382	soybean aphids	Biotic stress	0	21.1	0	0	0.1	2.2	13	0	0	0	0.7	0	0	0	0	0.2	0	6.5	0	0	0.4	0	1.5	0	0	0	0	0	0.5	0	0	27.7	0	28.1	0	0	0.2	0	0.1	39.2	0	0	0	0	0
leaf_infestation_GSM4212383_Dongnong47 96HAI infestation rep2	leaf	GSM4212383	soybean aphids	Biotic stress	0.6	17.4	0	0	0	1	5.7	0.8	0	0	0.6	0	0	0	0	1.1	0	3.4	0	0	0.1	0	0	0	0	2.3	0	0.1	36.2	0.1	0	17.8	0	42.6	0	0	0	0	1.2	56	0	0.3	0	0	0
leaf_infestation_GSM4212384_Dongnong47 96HAI infestation rep3	leaf	GSM4212384	soybean aphids	Biotic stress	0.9	15.6	0	0	0	0	8.3	0.6	0	0.2	0.2	0	0	0	0	0.3	0	2.6	0	0	0	0	0	0	0	0.4	0	0	50.3	0.2	0	19.1	0	32.9	0	0	0	0.5	0	60.2	0	0.2	0	0	0
leaf_infestation_GSM4212388_P203 24HAI infestation rep1	leaf	GSM4212388	soybean aphids	Biotic stress	0.3	23.4	0	0	0.1	0.2	7.1	0.5	0	0.2	0.3	0	0	0	0	0.6	0	1.7	0	0	1.5	0	1.6	0	0	0	0	0	1.5	0	0	13	0	5.4	0	0	0	0	0.7	9.1	0.3	0	0	0	0
leaf_infestation_GSM4212389_P203 24HAI infestation rep2	leaf	GSM4212389	soybean aphids	Biotic stress	0.1	21.5	0	0	0	0.2	2.4	0	0	0	0.2	0	0	0	0	0.6	0	2.6	0	0	0	0	5.4	0	0	0	0	0	1.3	0	0	17.2	0	10.4	0.1	0.1	0	0.2	0.3	24.8	0	0	0	0	0
leaf_infestation_GSM4212390_P203 24HAI infestation rep3	leaf	GSM4212390	soybean aphids	Biotic stress	0	26.5	0	0	0.4	0.1	4.8	0	0	0	0.3	0	0	0	0	0.3	0	1.9	0	0	0.6	0	4.1	0	0	0	0	0	0.3	0	0	16.5	0	7.4	0	0.1	0	0	0.9	11.9	0	0	0	0	0.2
leaf_infestation_GSM4212394_P203 48HAI infestation rep1	leaf	GSM4212394	soybean aphids	Biotic stress	0.8	18.5	0	0.1	0	0.7	12.1	0	0	0.6	0.5	0	0	0	0	0.7	0	4	0	0	1	0	7.3	0	0	0	0	0	3	0.4	0.1	15	0	22.6	0	0	0	0	0	41.3	0	0	0	0	0
leaf_infestation_GSM4212395_P203 48HAI infestation rep2	leaf	GSM4212395	soybean aphids	Biotic stress	0.8	18.3	0	0	0	0.2	11.1	0	0	0.3	1	0	0	0	0	0.6	0	2.4	0	0	12.1	0	5.7	0	0	0	0	0	9.2	0.1	0	17.3	0	16.2	0	0	0	0	0	27.1	0.2	0	0	0	0
leaf_infestation_GSM4212396_P203 48HAI infestation rep3	leaf	GSM4212396	soybean aphids	Biotic stress	2.4	21.1	0	0	0.3	0	12.7	0	0	0.6	0.8	0	0	0	0	0.5	0	3.2	0	0	0	0	2.3	0	0	0	0	0	7.1	0	0	19.2	0	39.2	0	0	0	0.8	0	44.4	0	0	0	0	0
leaf_infestation_GSM4212400_P203 96HAI infestation rep1	leaf	GSM4212400	soybean aphids	Biotic stress	0.6	22.8	0	0	0	0.3	21.3	0	0	0.3	0.3	0	0	0	0	0.8	0	2.2	0	0	0.7	0	5.8	0	0	0	0	0	3.6	0	0	9.6	0	24.6	0	0	0	0	0.1	31.5	0.5	0	0	0	0
leaf_infestation_GSM4212401_P203 96HAI infestation rep2	leaf	GSM4212401	soybean aphids	Biotic stress	0.2	24.2	0	0	0.1	0.1	15.1	0.2	0	0.6	1.3	0	0	0	0	0.8	0	5	0	0	1.6	0	2.4	0	0	0	0	0	9.6	0	0	16.2	0	28.5	0	0	0	0	0.3	32.7	0.2	0.1	0	0.3	0
leaf_infestation_GSM4212402_P203 96HAI infestation rep3	leaf	GSM4212402	soybean aphids	Biotic stress	0.9	23.9	0	0	0	0	11.7	0	0	0.3	1	0	0	0	0	0.6	0	3.2	0	0	13.5	0	5.9	0.2	0	0	0	0	20.9	0	0.1	19.5	0	19.6	0	0	0	0.1	0.2	27	0.2	0.1	0	0	0
leaf_infestation_GSM4212406_P746 24HAI infestation rep1	leaf	GSM4212406	soybean aphids	Biotic stress	0.1	21.8	0	0.1	0	0.2	26.5	3.9	0	0	0.8	0	0	0	0	0.5	0.2	1.5	0	0	0.5	0	2.1	0	0	0	0	0	2.3	0	0.1	11.1	0	8.4	1.7	0	0	0	0.2	16	0.2	0.1	0	0	0
leaf_infestation_GSM4212407_P746 24HAI infestation rep2	leaf	GSM4212407	soybean aphids	Biotic stress	0.2	23.9	0	0	0	0.2	9.6	0	0	0	0.3	0	0	0	0	0.6	0	0.2	0	0	0.2	0	0.1	0	0	0	0	0	0.5	0.2	0	9	0	5.6	0	0	0	0	2.7	7.2	0	0	0	0	0
leaf_infestation_GSM4212408_P746 24HAI infestation rep3	leaf	GSM4212408	soybean aphids	Biotic stress	0.1	23.2	0	0.1	0	0	26	1.2	0.1	0	0.8	0	0	0	0	0.5	0.8	0.9	0	0	3.7	0	0.1	0	0.3	0	0	0	3.1	0.1	0.1	15.9	0	9.6	0.7	0.2	0	0	0	13.5	0.1	0	0	0	0
leaf_infestation_GSM4212412_P746 48HAI infestation rep1	leaf	GSM4212412	soybean aphids	Biotic stress	0.4	17.4	0	0	0	0.8	10.2	0	0	0.8	0.9	0	0	0	0	0.8	0.1	4.2	0	0	0.3	0	2.2	0	0	0	0	0.1	4.2	0.2	0.1	21.1	0	18.1	0	0	0	0	0.6	24	0.2	0	0	0	0
leaf_infestation_GSM4212413_P746 48HAI infestation rep2	leaf	GSM4212413	soybean aphids	Biotic stress	0.3	18.2	0	0	0.1	0	10.3	0	0	0	0.5	0	0	0	0	0.6	0	1.6	0	0	7.7	0	6.4	0	0	0	0	0	13.3	0	0.2	17.7	0	17	0	0	0	0	0	25.5	0.5	0	0	0	0
leaf_infestation_GSM4212414_P746 48HAI infestation rep3	leaf	GSM4212414	soybean aphids	Biotic stress	0.8	17.3	0	0	0	0.4	7.4	0	0	1.1	2.2	0	0	0	0	0.4	0	2	0	0	0.2	0	0	0	0	0	0	0	21.5	0.2	0	23.8	0	41.4	0	0	0	0	0.5	36.9	0	0.1	0	0	0
leaf_infestation_GSM4212418_P746 96HAI infestation rep1	leaf	GSM4212418	soybean aphids	Biotic stress	1.1	19.5	0	0	0	1	17	0	0.3	0	0.2	0	0	0	0	0.8	0	4.3	0	0	0.5	0	1.7	0	0	0	0	0	2	0.2	0	17.1	0	28.2	0	0.1	0	0.8	0	53.7	0	0	0	0	0
leaf_infestation_GSM4212419_P746 96HAI infestation rep2	leaf	GSM4212419	soybean aphids	Biotic stress	0	21.5	0	0	0	1.6	8.4	0	0	0.5	0.6	0	0	0	0	0.4	0	5.4	0	0	0.4	0	0.2	0	0	0	0	0	2.9	0.1	0	17	0	26.3	0	0.1	0	0	0.8	35.5	0	0	0	0	0
leaf_infestation_GSM4212420_P746 96HAI infestation rep3	leaf	GSM4212420	soybean aphids	Biotic stress	0	16.5	0	0.1	0.3	0.5	7.1	0	0	0	0.4	0	0	0	0	1.1	0	6.4	0	0	0	0	2.9	0	0	0	0	0	1.2	0	0	18.3	0	22.4	0	0	0	0	0.4	51	0	0	0	0	0
leaf_Initial timepoint_GSM2282102_SterileAP1.1	leaf	GSM2282102	other	other	0.1	12.9	0	0	1	0	1.6	0	0	0	0.3	0	0	0	0	0	0	10.4	0	0	0	0	0.4	0	0	14.2	0	0	43.6	0.2	0.5	20.7	0	22.9	0	0	0	0	0.8	37.1	0	7.2	0	0	0
leaf_Initial timepoint_GSM2282103_SterileAP1.2	leaf	GSM2282103	other	other	0.8	11	0	0	1.1	0.3	0.7	0	0	0	0.3	0	0	0	0	0	0	6.8	0	0	0	0	0	0	0	14.8	0	0	40.3	0	0	20.8	0	18.6	0	0	0	0	0.6	21.6	0	5.5	0	0	0
leaf_Initial timepoint_GSM2282104_SterileAP1.3	leaf	GSM2282104	other	other	1	11.3	0	0	1.6	0	1.1	0	0	0	0.6	0	0	0	0	0.3	0	9.4	0	0	1.5	0	1.8	0	0	17.5	0	0	42.3	0	0.1	18.3	0	26.2	0	0.1	0	0	0	33.8	0.8	11.4	0	0	0
leaf_Initial timepoint_GSM2282117_AP1.1	leaf	GSM2282117	other	other	0	24	0	0	0.8	0	1.8	0.6	0.4	0	0	0	0	0	0	0.4	0	3.3	0	0	0.6	0	1.7	0	0	17.6	0	0	62	0.2	0.2	27.2	0	25.2	0	0	0.4	0	0	20	0	9.8	0	0	0
leaf_Initial timepoint_GSM2282118_AP1.2	leaf	GSM2282118	other	other	0.2	22.1	0	0	0.5	0	3.9	0	0	0	0.6	0	0	0	0	0.2	0	9.7	0	0	0.3	0	0.2	0	0	25.9	0	0	58.6	0	0	21.7	0	23.1	0	0	7.9	0	0	8.1	0	11.5	0.4	0	8
leaf_Initial timepoint_GSM2282119_AP1.3	leaf	GSM2282119	other	other	0	18.8	0	0	0.2	0	1.1	5.3	0	0	0.5	0	0	0	0	0.2	0	4.2	0	0	0.5	0	0.5	0	0	20.9	0	0	55.9	0.6	0	17.7	0	21.9	0	0	0	0	0	17.9	0.4	13	0	0	3.8
leaf_low phosphate_SRX4652233_Gly_LP_leave1	leaf	SRX4652233	Nutrient deficiency	Abiotics stress	0	15.1	0	0	0	0	2.7	0	0	0	0.3	0	0	0	0	0	0	5.3	0	0	0.5	0	1	0	0	2.8	0	0	54.8	0.5	0	16.7	0	25.4	0	0	0	0	0	14	0	0.3	0	0	7.2
leaf_low phosphate_SRX4652234_Gly_LP_leave2	leaf	SRX4652234	Nutrient deficiency	Abiotics stress	0	24.1	0	0	0	0	10.4	0	0	0	0	0	0	0	0	0	0	3.1	0	0	0	0	1.9	0	0	2.4	0	0	44.3	0	0	15.6	0	30.1	0	0	0	0	0	9.4	0	0	0	0	21
leaf_low phosphate_SRX4652235_Gly_LP_leave3	leaf	SRX4652235	Nutrient deficiency	Abiotics stress	0	20.4	0	0	0	0	4.7	0	0	0.3	0.2	0	0	0	0	0	0	2.5	0	0	0	0	2.4	0	0	0.9	0	0	36.9	0	0	12.9	0	29	0	0	0	0	0	7.4	0	0	0	0	15.2
leaf_low Pi_SRX2585503_B20_Leaves-P	leaf	SRX2585503	other	other	0	14.8	0	0	0	0.5	0.1	0	0	0	0.5	0	0	0	0	0.4	0	2.1	0.2	0	0	0	5.7	0	0	0	0	0.2	1.1	0	0.1	27	0	6.3	0	0	0	0.4	0	20.5	0.2	0	0	0	5.2
leaf_low vapor pressure_GSM1193711_Hutchesen Low VPD sample 1	leaf	GSM1193711	other	other	0	11.6	0	0	0	0	3.7	0	0	0	0	0	0	0	0	0	0	5.5	0	0	0	0	0	0.2	0	0	0	0	25.5	0	0	19.3	0	28.9	0.3	0	0.2	0	0	17	0	0	0	0	0
leaf_low vapor pressure_GSM1193712_PI471938 Low VPD sample 1	leaf	GSM1193712	other	other	0	20.2	0	0	0	0	4.3	0	0	0	0	0	0	0	0	0	0	7.8	0	0	0.6	0	0	0.2	0	0	0	0	37.8	0	0	7.7	0	19	0	0	0	0	0	15.3	0	0	0	0	0.1
leaf_low vapor pressure_GSM1193713_PI416937 Low VPD sample 1	leaf	GSM1193713	other	other	0	8.2	0	0	0	0	1.2	0	0	0.3	0	0	0	0	0	0.3	0	7.8	0	0	0.2	0	0	0	0	0.5	0	0	20.1	0	0	19.8	0	7.9	0	0	0	0.3	0	13.6	0	0.2	0	0	0.2
leaf_low vapor pressure_GSM1193714_Hutchesen Low VPD sample 2	leaf	GSM1193714	other	other	0	10.2	0	0	0	0	2.6	0	0	0	0	0	0	0	0	0	0	7.6	0	0	0	0	0	0	0	0.2	0	0	23	1.1	0	29.1	0	34.3	1.4	0	0	0	0	11.3	0	0.2	0	0	0
leaf_low vapor pressure_GSM1193715_PI416937 Low VPD sample 2	leaf	GSM1193715	other	other	0	12	0	0	0	0	1.5	0	0	0	0	0	0	0	0	0	0	4.9	0	0	0	0	0	0	0	0	0	0	13.5	0.3	0	25.9	0	23.6	0	0	0	0	0	10.7	0	0	0	0.5	0
leaf_low vapor pressure_GSM1193716_PI471938 Low VPD sample 2	leaf	GSM1193716	other	other	0	11.6	0	0	0	0	1.6	0	0	0	0	0	0	0	0	0	0	7.7	0	0	0.4	0	0	0.3	0	0	0	0	27.6	0	0	1	0	23.3	0	0	0	0	0	11.1	0	0	0	0	0.2
leaf_mild water deficit*_SRX8026953_GRJ-1_R1.fastq.gz	leaf	SRX8026953	other	other	0	11.4	0	0	0	0	2.4	0	0	0	0	0	0	0	0	0	0	2.2	0	0	0	0	0	0	0	0	0	0	17.5	0	0	0	0	15.2	0	0	0	0	0	14.7	0	0	0	0	0.7
leaf_mild water deficit*_SRX8026968_GRJ-10_R1.fastq.gz	leaf	SRX8026968	other	other	0	9.1	0	0	0	0	6.6	0	0	0	0	0	0	0	0	0	0	0.5	0	0	0	0	0	0	0	0.8	0	0	18.6	0	0	3.5	0	21.3	0	0	0	0	0	13.5	0	0	0	0	0
leaf_Mock_GSM2029561_Williams82_Mock_RNA-seq	leaf	GSM2029561	other	other	0	0	0	0	0	0	0	0	0	0	0	0	0	0	0	0.5	0	4.1	0	0	0	0	0	0	0	3.5	0	0	13.9	0	0	19.5	0	4.1	0	0	0	0	0	0	0	1.5	0	0	0
leaf_Mock_GSM2059583_Rsv1_Mock_RNA-seq	leaf	GSM2059583	other	other	0	0	0	0	0	0	0	0	0	0	0	0	0	0	0	1.2	0	1.2	0	0	0	0	0	0	0	5.3	0	0	15.8	0	0	17.8	0	6.2	0	0	0	0	0	0	0	0	0	0	0
leaf_mock_GSM4212367_Dongnong47 24HAI mock rep1	leaf	GSM4212367	other	other	0	18.7	0	0	0.5	0.4	0.5	0.1	0	0	0.1	0	0	0	0	0.6	0	1.2	0	0	0.4	0	0.3	0	0	2.2	0	0	34.8	0.4	0	18.1	0	20	0	0	0	0	1.3	26.2	0	0.5	0	0	0
leaf_mock_GSM4212368_Dongnong47 24HAI mock rep2	leaf	GSM4212368	other	other	0.2	14.7	0	0.1	0.1	0.6	6.4	0.1	0.1	0	0.4	0	0	0	0	0.3	0	0.5	0	0	1.3	0	0.2	0.3	0	2	0	0	20.5	0	0.2	12	0	16.2	0	0.2	0	0	2.4	10.9	0	0.3	0	0	0
leaf_mock_GSM4212369_Dongnong47 24HAI mock rep3	leaf	GSM4212369	other	other	0.3	18.4	0	0	0	0.8	1.6	0	0.4	0.2	0.5	0	0	0	0	0.4	0.1	0.4	0	0	0.4	0	0.1	0	0	2.1	0	0	27.8	0	0	17.3	0	20.9	0.1	0	0	0.3	1.8	12.6	0	0.2	0	0	0.2
leaf_mock_GSM4212373_Dongnong47 48HAI mock rep1	leaf	GSM4212373	other	other	0.3	17.7	0	0	0	0.9	7.7	2.2	0.3	0	0	0	0	0	0	0.3	0	0	0	0	0.2	0	0	0	0.2	0.1	0	0	21.5	0.1	0	18.4	0	23.1	0	0	0	0.3	1.5	38.4	0	0.4	0	0	0
leaf_mock_GSM4212374_Dongnong47 48HAI mock rep2	leaf	GSM4212374	other	other	0.7	17.5	0	0	0	0.4	6.7	0.3	0	0	0.2	0	0	0	0	0.3	0.1	0	0	0	0	0	0	0	0	0.4	0	0	14.8	0.1	0	4.3	0	17.1	0	0	0	0	1.1	32.1	0.4	0	0	0	0
leaf_mock_GSM4212375_Dongnong47 48HAI mock rep3	leaf	GSM4212375	other	other	1.3	17.3	0	0	0.2	0.4	6.1	0.1	0	0	0	0	0	0	0	0.7	0	0.4	0	0	0.3	0	0	0	0	0.7	0	0	26.4	0	0.1	11.9	0	24.9	0	0	0	0	0.3	49.6	0	0	0	0	0
leaf_mock_GSM4212379_Dongnong47 96HAI mock rep1	leaf	GSM4212379	other	other	0	16.6	0	0	0.2	0.4	0.7	0.1	0	0	1	0	0	0	0	0.9	0.5	1.9	0	0	0	0	0.1	0	0.2	2	0	0	21.6	0.1	0	21	0	20.1	0	0	0	0	1.1	9.7	0	1.2	0	0	0.1
leaf_mock_GSM4212380_Dongnong47 96HAI mock rep2	leaf	GSM4212380	other	other	0	19.4	0	0	0	0	5.6	0.2	0	0	0.8	0	0	0	0	0.3	0	0.2	0	0	0.4	0	0	0	0	1.1	0	0	24.5	0	0	14.5	0	16.6	0	0	0	0	0.5	9.8	0	0.4	0	0	0.2
leaf_mock_GSM4212381_Dongnong47 96HAI mock rep3	leaf	GSM4212381	other	other	0	16.3	0	0	0	0.5	2.2	0.4	0	0	0.8	0	0	0	0	0.7	0	0.7	0	0	1.1	0	0	0.2	0	1.4	0	0	26.6	0.1	0	16.2	0	21	0	0	0	0	1	16.4	0.3	0.4	0	0	0
leaf_mock_GSM4212385_P203 24HAI mock rep1	leaf	GSM4212385	other	other	0.2	26.5	0	0	0	0	7.2	0	0	0	0	0	0	0	0	0.2	0	1.1	0	0	3.5	0	3.2	0	0	0	0	0	5.1	0	0	12	0	8.6	0	0	0	0	0.1	10.1	0.6	0	0	0	0.2
leaf_mock_GSM4212386_P203 24HAI mock rep2	leaf	GSM4212386	other	other	0.2	18.9	0	0	0.3	1	4.2	0	0	0	0.6	0	0	0	0	0.2	0	2.9	0	0	0.2	0	3.1	0	0	0	0	0	1.5	0.4	0	14.5	0	15	0	0.1	0	0	0.4	19.5	0	0	0	0	0
leaf_mock_GSM4212387_P203 24HAI mock rep3	leaf	GSM4212387	other	other	0.1	23.6	0	0	0.1	0.4	2.8	0	0	0	0.1	0	0	0	0	0.1	0	2.2	0	0	0.2	0	3.3	0	0	0	0	0.1	1.2	0	0.1	19.5	0	11.7	0.2	0	0.2	0.3	0.3	14.9	0	0	0	0	0
leaf_mock_GSM4212391_P203 48HAI mock rep1	leaf	GSM4212391	other	other	0.7	19.3	0	0	0.1	0.1	8.8	0	0	0.3	0.4	0	0	0	0	1	0	0.7	0	0	7.6	0	4.1	0.2	0	0	0	0	9.1	0	0	17.3	0	8.7	0	0.4	0	0	0.1	21	0.3	0.4	0	0	0
leaf_mock_GSM4212392_P203 48HAI mock rep2	leaf	GSM4212392	other	other	1.3	22.7	0	0	0.1	0.5	19	0	0	0.3	0.4	0	0	0	0	0.5	0	2.1	0	0	2.8	0	5.6	0.1	0	0	0	0	7	0	0.2	11.3	0	11.8	0.1	0.1	0	0	0.8	34.5	0.1	0	0	0	0
leaf_mock_GSM4212393_P203 48HAI mock rep3	leaf	GSM4212393	other	other	0.5	15.6	0	0	0.1	1.9	3.1	0	0	0.4	0	0	0	0	0	0.4	0	5.2	0	0	0.7	0	3.1	0	0	0	0	0	3.6	0.2	0	13.5	0	17.1	0.5	0	0	0.3	0	44.4	0	0	0	0	0
leaf_mock_GSM4212397_P203 96HAI mock rep1	leaf	GSM4212397	other	other	0	21.8	0	0	0.1	0.3	7.8	0	0	0	0.1	0	0	0	0	0.5	0.1	1.7	0	0	0.2	0	1.5	0	0	0	0	0	1.8	0.2	0	20.1	0.1	17.8	0	0	0	0.3	0.1	18.1	0	0	0	0	0
leaf_mock_GSM4212398_P203 96HAI mock rep2	leaf	GSM4212398	other	other	0	22	0	0	0.2	0	7.6	0.7	0	0	0.8	0	0	0	0	0.6	0	3.2	0	0	0.4	0	3.1	0	0	0	0	0	3.3	0	0.1	16.7	0	7.9	0	0	0	0	0.1	14.1	0	0	0	0	0.2
leaf_mock_GSM4212399_P203 96HAI mock rep3	leaf	GSM4212399	other	other	0	22.8	0	0	0.3	0.3	13	0	0	0.1	1.8	0	0	0	0	0.6	0	2.5	0	0	0.4	0	3.9	0	0	0	0	0	3.1	0.1	0.2	11.3	0	10.2	0	0	0	0.2	0.2	9.4	0	0	0	0	0.2
leaf_mock_GSM4212403_P746 24HAI mock rep1	leaf	GSM4212403	other	other	0.1	25.7	0	0	0	0.4	1.5	0	0	0	0.1	0	0	0	0	0.3	0	1.1	0	0	0	0	0	0	0.2	0	0	0	0.6	0.1	0	13.8	0	8.6	0	0	0	0	2.9	18.1	0.2	0	0	0	0
leaf_mock_GSM4212404_P746 24HAI mock rep2	leaf	GSM4212404	other	other	0.8	25.5	0	0	0.7	0.1	7.4	0	0	0	0	0	0	0	0	0.9	0	0.4	0	0	14.5	0	0	0	0	0	0	0	1.9	0.1	0.2	15.6	0	6.2	0	0.4	0	0	0.1	16.6	0.2	0.4	0	0	0
leaf_mock_GSM4212405_P746 24HAI mock rep3	leaf	GSM4212405	other	other	0.2	21.9	0	0.4	0	0.1	7.6	0	0	0	0.3	0	0	0	0	0.1	0	1.1	0	0	0.2	0	0	0	0	0	0	0	1	0.2	0	13.6	0	10.5	0.1	0.1	0	0.3	3	14.6	0.2	0	0	0	0.1
leaf_mock_GSM4212409_P746 48HAI mock rep1	leaf	GSM4212409	other	other	0.6	20.8	0	0	0.2	0	4.1	0	0	0	0.4	0	0	0	0	0.6	0	2	0	0	0.6	0	14.2	0.2	0	0	0	0	9.5	0	0	16.2	0	9.7	0	0.3	0	0	0.3	28	0	0	0	0	0
leaf_mock_GSM4212410_P746 48HAI mock rep2	leaf	GSM4212410	other	other	0.8	20.3	0	0	0.7	0.2	6.8	0	0	0	0.2	0	0	0	0	0.5	0	1.2	0	0	1.7	0	10.8	0.1	0	0	0	0	8.8	0.1	0	16.3	0	13.6	0	0	0	0	0.4	23	0	0	0	0	0.2
leaf_mock_GSM4212411_P746 48HAI mock rep3	leaf	GSM4212411	other	other	0.9	17.6	0	0	0.3	0.1	9	0	0	0.3	0.1	0	0	0	0	0.3	0	2.9	0	0	0.2	0	5.2	0.1	0	0	0	0	8.5	0.1	0	9.1	0	18.5	0.1	0	0	0.3	0.3	48.8	0	0	0	0	0
leaf_mock_GSM4212415_P746 96HAI mock rep1	leaf	GSM4212415	other	other	0	20.4	0	0	0.1	0.4	9	0	0	0	0.2	0	0	0	0	0.6	0	2	0	0	0.6	0	1.8	0	0	0	0	0	1.9	0.2	0	14.5	0	10.7	0	0	0	0.3	0	14.2	0	0	0	0	0
leaf_mock_GSM4212416_P746 96HAI mock rep2	leaf	GSM4212416	other	other	0	23.2	0	0	0.5	0.4	12.7	0	0	0	0.4	0	0	0	0	0.3	0	2.8	0	0	1.5	0	3.5	0	0	0	0	0	4.3	0	0	12.1	0	13.8	0	0.5	0	0	0.1	16.1	0	0	0	0.1	0
leaf_mock_GSM4212417_P746 96HAI mock rep3	leaf	GSM4212417	other	other	0	26.1	0	0	0	0	7.7	0.1	0	0	1	0	0	0	0	0.6	0	3.3	0	0	0	0	1.7	0	0	0	0	0	1.6	0	0	19.4	0.2	24.3	0	0	0	0.4	0	12.4	0	0	0	0	0
leaf_Mock_SRX6057418_Leaf_Mock_36H	leaf	SRX6057418	other	other	0.3	22.4	0	0	0	0.8	17.1	0	0	0.3	0.8	0	0	0	0.3	0.4	0	0.7	0	0	1.5	0	0.2	0	0.2	0	0	0	0.2	0	0	19.9	0	22.8	0.4	0.1	0	0	2.9	11.6	0	0.3	0	0	1.1
leaf_Mock_SRX6057426_Leaf_Mock_24H	leaf	SRX6057426	other	other	0.4	21.8	0	0	0	0.4	12.4	0	0	0.2	0.9	0	0	0	0	0.1	0	0.4	0	0	0.7	0	0.3	0	0	0.1	0	0	0.2	0	0	19.4	0	20.9	0.4	0	0	0	2.9	9.6	0	0.1	0	0	0
leaf_Mock_SRX6057428_Leaf_Mock_12H	leaf	SRX6057428	other	other	0.3	24.9	0	0	0	0.6	18.3	0	0	0.4	1.4	0	0	0	0.1	0	0	0.6	0	0	0.9	0	0.3	0	0	0	0	0	1	0.1	0.1	20.1	0	25.5	0.4	0	0	0	2.2	11.4	0	0.2	0	0	0
leaf_moderate water deficit*_SRX8026955_GRJ-11_R1.fastq.gz	leaf	SRX8026955	other	other	0	12.4	0	0	0	0	6.6	0	1.5	0	0	0	0	0	0	1.1	0	1.1	0	0	0	0	0	0	0	0	0	0	19.9	0	0	2.1	0.3	20.9	0	0	0.7	0	0	21.5	0	0	0	0	0
leaf_moderate water deficit*_SRX8026961_GRJ-3_R1.fastq.gz	leaf	SRX8026961	other	other	0.6	11.5	0	0	0	0	4	0	0	0	0	0	0	0	0	0	0	1.1	0	0	0	0	0	0	0	0	0	0	29.5	0	0	0	0	20.6	0	0	0	0	0	16.6	0	0	0	0	0
leaf_No aphids_GSM1655665_rag2 0h replicate 1	leaf	GSM1655665	other	other	0.2	11.3	0	0	0	0.9	10.9	0	0	0.1	1.6	0	0	0	0	0.2	0	2.4	0	0	0.6	0	0	0	0	0	0	0	12.3	0	0	13.5	0	24.7	0	0	0	0	0.4	16.1	0	0	0	0	0.3
leaf_No aphids_GSM1655670_rag2 0h replicate 2	leaf	GSM1655670	other	other	0.2	8.4	0	0	0	0.4	11.6	0	0	0.2	1.4	0	0	0	0	0	0	2.7	0	0	0.4	0	0.1	0	0	0.1	0	0	10.3	0	0	12.5	0	23.4	0.9	0	0	0	0.5	15.1	0	0.2	0	0	0.1
leaf_No aphids_GSM1655675_Rag2 0h replicate 1	leaf	GSM1655675	other	other	0.2	6.7	0	0	0	0.3	7.1	0.3	0	0	1.1	0	0	0	0	0	0	2.1	0	0	0.6	0	0	0	0	0	0	0	11.3	0.2	0.2	15.6	0	26	0	0	0	0	1.2	18.2	0	0	0	0	0
leaf_No aphids_GSM1655680_Rag2 0h replicate 2	leaf	GSM1655680	other	other	0	4	0	0	0	0	5.9	0	0	0	0	0	0	0	0	0	0	2.7	0	0	0	0	0	0	0	0	0	0	5.9	0	0	10.8	0	10.4	0	0	0	0	0.5	7.6	0	0	0	0	0.5
leaf_No treatment_GSM4659041_CT49_Ch_control (CT)	leaf	GSM4659041	other	other	0.1	11	0	0	0.2	0	2.2	0	0	0	0.7	0	0	0	0	0.3	0	15.3	0	0	0	0	0	0	0	19.7	0	0	51.1	0	0.4	16.4	0	35.2	0	0.2	0	0	0	7.2	0	13.4	0	0	0.3
leaf_No treatment_GSM4659042_CT50_Ch_control (CT)	leaf	GSM4659042	other	other	0.2	15.3	0	0	1.4	0	2	0	0.6	0.6	0.1	0	0	0	0	0.3	0	15.1	0	0	0	0	0	0	0	18.7	0	0	44.1	0.2	0.5	15.4	0	34.4	0	0.1	0	0.2	0	11	0	15.6	0	0	0.3
leaf_No treatment_GSM4659043_CT51_Ch_control (CT)	leaf	GSM4659043	other	other	0	12.5	0	0	0.4	0	1.7	0	0	0	0.5	0	0	0	0	0	0	14.9	0	0	0	0	0	0.6	0	18.5	0	0	55.1	0.3	0	13.3	0	46	0	0.3	0	0	0	9.8	0	10.7	0	0	0.2
leaf_nodC-*_SRX7205053_LBC1	leaf	SRX7205053	other	other	0	17.4	0	0	0	0	3.3	0	0	0	0	0	0	0	0	2.6	3.2	7.8	0	0	0	0	0	0	0	0	0	0	10.9	0	0	3.3	0	7.5	0	0	0	0.2	0	4.3	0	0	0	0	0.4
leaf_nodC-*_SRX7205054_LBC2	leaf	SRX7205054	other	other	0.5	18.9	0	0	0	0	4.5	0	0	0.6	0.5	0	0	0	0	5.7	5.8	5.8	0	0	0	0	0	0	0	0	0	0	8	0	0	6.1	0	5.5	0	0	0	0	0	4.4	0	0	0	0	0.8
leaf_Phakopsora pachyrhizi(0dai)_SRX129967_Gmax_W82_0dai_NonMap	leaf	SRX129967	other	other	0	128.2	0	0	0	0	0	0	0	0	0	0	0	0	0	0	0	0	0	0	0	0	0	0	0	0	0	0	0	0	0	0	0	0	0	0	0	0	0	0	0	0	0	0	0
leaf_Phakopsora pachyrhizi(10dai)_SRX129959_Gmax_W82_10dai_NonMap	leaf	SRX129959	other	other	0	78.9	0	0	0	0	72.9	0	0	0	0	0	0	0	0	0	0	0	0	0	0	0	0	0	0	0	0	0	0	0	0	0	0	0	0	0	0	0	0	84	0	0	0	0	0
leaf_Phakopsora pachyrhizi(7hai)_SRX202140_Gmax_W82_7hai_NonMap	leaf	SRX202140	other	other	0	109.9	0	0	0	0	0	0	0	0	0	0	0	0	0	0	0	0	0	0	0	0	0	0	0	0	0	0	0	0	0	0	0	0	0	0	0	0	0	0	0	0	0	0	0
leaf_Phakopsora pachyrhizi(7hai)_SRX202150_Gmax_W82_48hai_NonMap	leaf	SRX202150	other	other	0	28	0	0	0	0	68.1	0	0	0	0	0	0	0	0	0	0	0	0	0	0	0	0	0	0	0	0	0	0	0	0	0	0	0	0	0	0	0	0	0	0	0	0	0	0
leaf_Phakopsora pachyrhizi*_DRX145685_BRS184_ASR24_1	leaf	DRX145685	Phakopsora pachyrhizi	Biotic stress	0	11.3	0	0	0	0	3.4	0	0	0	0	0	0	0	0	0	0	2	0	0	0	0	0	0	0	0	0	0	5.3	1.2	0	4.4	0	3.4	0	0	0	0	0	5.2	0	0	0	0	0
leaf_Phakopsora pachyrhizi*_DRX145686_BRS184_ASR24_2	leaf	DRX145686	Phakopsora pachyrhizi	Biotic stress	0	18.7	0	0	0	0	2.2	0	0	0	0	0	0	0	0	0	0	2.2	0	0	0	0	0	0	0	0	0	0	4	1.6	0	8.7	0	3	0	0	0	0	0	8	0	0.8	0	0	1
leaf_Phakopsora pachyrhizi*_DRX145687_BRS184_ASR24_3	leaf	DRX145687	Phakopsora pachyrhizi	Biotic stress	0	14.9	0	0	0	0	2.6	0	0	0	0	0	0	0	0	0	0	0	0	0	0	0	0	0	0	0	0	0	2.2	0.4	0	4.6	0	0	0	0	0	0	0	9.8	0	0	0	0	0
leaf_Phakopsora pachyrhizi*_DRX145691_B3-12_ASR24_1	leaf	DRX145691	Phakopsora pachyrhizi	Biotic stress	0	16	0	0	0	0	3.3	0	0	0	0	0	0	0	0	0	0	0	0	0	0	0	0	0	0	0	0	0	0	0	0	8	0	11.6	0	0	0	0	0	0	0	0	0	0	0
leaf_Phakopsora pachyrhizi*_DRX145692_B3-12_ASR24_2	leaf	DRX145692	Phakopsora pachyrhizi	Biotic stress	0	15.4	0	0	0	0	2.9	0	0	0	0	0	0	0	0	0	0	0	0	0	0	0	0	0	0	0	0	0	0	0	0	10.4	0	7.7	0	0	0	0	0	1.8	0	0	0	0	0
leaf_Phakopsora pachyrhizi*_DRX145693_B3-12_ASR24_3	leaf	DRX145693	Phakopsora pachyrhizi	Biotic stress	0	14.3	0	0	0	0	0	0	0	0	0	0	0	0	0	0	0	2.6	0	0	0	0	0	0	0	0	0	0	4.2	0	0	9.1	0	5.1	0	0	0	0	0	2.9	0	0	0	0	0
leaf_Resistant infected_SRX2322188_RIL	leaf	SRX2322188	other	other	0	19.3	0	0	0	0	6.7	0	0	0.2	0.5	0	0	0	0.2	0.4	0	1.6	0	0	0.2	0	1	0	0	0	0	0	0	0	0	18.8	0.1	25.8	0.5	0	0	0.2	4.8	16	0	0.1	0	0	0
leaf_Resistant Mock_SRX2322182_RML	leaf	SRX2322182	other	other	0.3	18.2	0	0	0	0.6	7	2.8	0	0	0.3	0	0	0	0.2	0.7	0	1.2	0	0	0.5	0	1	0	0	0	0	0	0	0	0	19.3	0	20.2	0.3	0	0	0	2.7	10.1	0	0	0	0	0
leaf_salt plus 100碌M melatonin_GSM1398730_Mt plus salt	leaf	GSM1398730	other	other	0.4	25.5	0	0	0.5	0	7.5	0	0	0.1	1.2	0	0	0	0	1.2	0.1	0	0	0	6.4	0	2.5	0.3	0	0.4	0	0	9.4	0.3	0	10.6	0	9.4	0.4	1.9	1.9	0.2	0.1	12.7	0.9	2	0	0	3.3
leaf_salt stress_GSM1704043_GEK39a	leaf	GSM1704043	Salt	Abiotics stress	1.2	21.5	0	0	0	0.3	19.8	0	0	1.2	0.7	0	0	0	0	0	0.1	5.4	0.1	0	0.6	0	7	0	0	0	0	0	4.6	0	0	0.9	0	18	0.2	0	0	0.2	0.3	30.1	0	0	0	0	0
leaf_salt stress_GSM1704044_GEK39b	leaf	GSM1704044	Salt	Abiotics stress	1.2	21.5	0	0	0	0.3	19.8	0	0	1.2	0.7	0	0	0	0	0	0.1	5.4	0.1	0	0.6	0	7	0	0	0	0	0	4.6	0	0	0.9	0	18	0.2	0	0	0.2	0.3	30.1	0	0	0	0	0
leaf_salt stress_GSM1704045_GEK40a	leaf	GSM1704045	Salt	Abiotics stress	0.5	19	0	0	0	0.5	18.6	0	0	2.7	0.9	0	0	0	0.2	0.4	0	3.9	1.1	0	0.8	0	1.1	0	0	0	0	0.1	8.5	0.6	0	0.4	0	15.3	0	0	0.1	0	0.5	27.9	0	0	0	0	0
leaf_salt stress_GSM1704046_GEK40b	leaf	GSM1704046	Salt	Abiotics stress	0.5	19	0	0	0	0.5	18.6	0	0	2.7	0.9	0	0	0	0.2	0.4	0	3.9	1.1	0	0.8	0	1.1	0	0	0	0	0.1	8.5	0.6	0	0.4	0	15.3	0	0	0.1	0	0.5	27.9	0	0	0	0	0
leaf_severe water deficit*_SRX8026956_GRJ-12_R1.fastq.gz	leaf	SRX8026956	other	other	1	8.8	0	0	0	0	4.6	0	0	0	0	0	0	0	0	0	0	2.4	0	0	0	0	0	0	0	0	0	0	31.8	0	0	0	0	18.4	0	0	0	0	0	19.5	0	0	0	0	0
leaf_severe water deficit*_SRX8026962_GRJ-4_R1.fastq.gz	leaf	SRX8026962	other	other	1.2	12.6	0	0	0	0	1.4	0	0	0	0	0	0	0	0	0	0	1	0	0	0	0	1.6	0	0	0	0	0	31.3	0	0	0	0	9.9	0	0	0	1.1	0	21.5	0	0	0	0	0
leaf_shade_SRX316726_M_SH_rep1	leaf	SRX316726	Shade	Abiotics stress	0	4.8	0	0	1.6	0	0.2	0	0	0.2	0.4	0	0	0	0	0.6	0	12.7	0	0	0	0	0	0	0	3.6	0	0	43.7	0	0	16.2	0	0	0	0	0	0	0	5.8	0	2	0	0	0
leaf_shade_SRX316727_M_SH_rep2	leaf	SRX316727	Shade	Abiotics stress	0	3.2	0	0	1.5	0	0.6	0	0	0.3	0	0	0	0	0	0.1	0	9.8	0	0	0.2	0	0	0	0	3.7	0	0	42.4	0.6	0	11.5	0	0	0	0.3	0	0	0	7.2	0	1.4	0	0	0
leaf_shade_SRX316728_M_SH_rep3	leaf	SRX316728	Shade	Abiotics stress	0	3.3	0	0	2.8	0	0.1	0	0	0	0.8	0	0	0	0	0.4	0	15.1	0	0	0	0	0.1	0	0	4.8	0	0	42.6	0.1	0.1	16.5	0	0.1	0	0	0	0	0	7.8	0.2	1.3	0	0	0.2
leaf_shade_SRX316732_Y_SH_rep1	leaf	SRX316732	Shade	Abiotics stress	0	1.8	0	0	0.3	0.2	0.8	0	0	0.1	0.4	0	0	0	0	0.5	0	10.3	0	0	0.2	0	0	0	0	6.5	0	0	37	1.1	0	12.5	0	0	0.2	0	0	0	1.1	8.8	0	1.5	0	0	0.1
leaf_shade_SRX316733_Y_SH_rep2	leaf	SRX316733	Shade	Abiotics stress	0	1.3	0	0	0.8	0.2	0.4	0.1	0	0	0.2	0	0	0	0	0.4	0.1	8.2	0	0	0	0	0	0	0	6.1	0	0	32.2	0.4	0	14.2	0	0.1	0.5	0	0	0	0.6	9.1	0	0.8	0	0	0.1
leaf_shade_SRX316734_Y_SH_rep3	leaf	SRX316734	Shade	Abiotics stress	0	0.9	0	0	0.5	0.2	0	0	0	0.1	0.4	0	0	0	0	0	0	16.1	0	0	0.4	0	0.3	0	0	4.8	0	0.1	35.4	1.1	0	14.1	0	0.3	0.3	0	0	0	0.3	9.3	0	0.6	0	0	0.2
leaf_SMV 0h_SRX3471052_5041_1_0h	leaf	SRX3471052	Soybean mosaic virus	Biotic stress	0.1	17.3	0	0	0.9	0	1.1	0.4	0	0	0.3	0	0	0	0	1.2	0	0.7	0	0	0.3	0	0	0	0	7.8	0	0	31	0.1	0	14.5	0	22.5	0	0	0	0.4	0.9	9.4	1.2	6.6	0	0	0.6
leaf_SMV 0h_SRX3471053_5041_2_0h	leaf	SRX3471053	Soybean mosaic virus	Biotic stress	0.1	18.4	0	0	0.3	0	1.9	0.2	0	0	0.6	0	0	0	0	0.6	0	0.4	0	0	0	0	0	0	0	3.5	0	0	26	0.3	0.5	14.7	0	22.4	0.2	0	0	0.4	0.3	12.2	1.2	4.6	0	0	3
leaf_SMV 0h_SRX3471056_5031_1_0h	leaf	SRX3471056	Soybean mosaic virus	Biotic stress	0.3	18.6	0	0.1	0.5	0	4.4	0.2	0	0	0	0	0	0	0	1.3	0	0.1	0	0	0	0	0	0	0	1.5	0	0	17.1	0.7	0.1	15.4	0	20.8	0.1	0	0	0.2	0	15.8	0.9	1.2	0.1	0	1
leaf_SMV 0h_SRX3471057_5031_2_0h	leaf	SRX3471057	Soybean mosaic virus	Biotic stress	0	16.8	0	0	0.1	0	0.5	0.1	0	0	0.3	0	0	0	0	1.1	0	1.4	0.1	0	0.1	0	0.1	0	0	0.7	0	0	29.5	0	0.1	14	0	17.7	0	0	0	0.2	0	3.7	0.4	0.1	0	0	0.8
leaf_SMV 12h_SRX3471046_5041_1_12h	leaf	SRX3471046	Soybean mosaic virus	Biotic stress	0.1	9.5	0	0	0.5	0.1	0.4	0.1	0	0.4	0.8	0	0	0	0.2	1.7	0	4.4	0	0	1.1	0	4.1	0	0	5.4	0	0.1	24.4	0.3	0.1	12.4	0	22.9	0.1	0	0	1.6	1.5	13.9	0.1	2.9	0	0.1	1.2
leaf_SMV 12h_SRX3471047_5041_2_12h	leaf	SRX3471047	Soybean mosaic virus	Biotic stress	0.1	19	0	1	0.6	0	2	0.4	0	0.1	0.2	0	0	0	0.4	1.2	0	2.2	0	0	0.5	0	0.8	0	0	2.4	0	0	23.5	0.4	0	12	0	20.8	0	0	0.1	0.5	0.6	13.5	0.6	0.8	0	0	1.2
leaf_SMV 12h_SRX3471054_5031_1_12h	leaf	SRX3471054	Soybean mosaic virus	Biotic stress	0.1	14	0	0	0.3	0	2.5	0.1	0	0	0.2	0	0	0	0	1.6	0	0.9	0	0	0.3	0	2.3	0	0	1.1	0.1	0.1	15.8	0.4	0	13.5	0	18.9	0.1	0	0.2	0.7	0.4	13.4	0.4	0.6	0	0	0.9
leaf_SMV 12h_SRX3471055_5031_2_12h	leaf	SRX3471055	Soybean mosaic virus	Biotic stress	0	7.8	0	0	0.4	0.1	0.1	0.1	0	0	0.4	0	0.1	0	0	1.5	0	5.2	0	0	0.3	0	0.2	0	0	4.1	0	0	26.4	0.2	0.1	19.6	0	21	0	0.1	0	0.2	0.1	7.1	0	0.5	0	0	0.1
leaf_SMV 24h_SRX3471048_5041_1_24h	leaf	SRX3471048	Soybean mosaic virus	Biotic stress	0.1	9.2	0	0	0.9	0.1	0.6	0.1	0	0	0.2	0	0	0	0	1.4	0	2.9	0	0	0.5	0	4	0.1	0	7.2	0	0	25.5	0.4	0.2	20.2	0	26.2	0	0	0	1.4	2.3	13.1	0.1	3.2	0.1	0	1.9
leaf_SMV 24h_SRX3471049_5041_2_24h	leaf	SRX3471049	Soybean mosaic virus	Biotic stress	0.1	13.3	0	0	0.5	0	0.3	0.1	0	0	0.5	0	0	0	0	1.3	0	2.6	0	0	0	0	1.3	0	0	2.7	0	0	22.6	0	0	11.8	0	21.4	0	0	0.4	0.8	0.8	11.1	0.8	1.3	0.3	0	1
leaf_SMV 24h_SRX3471050_5031_1_24h	leaf	SRX3471050	Soybean mosaic virus	Biotic stress	0	14.9	0	0	0.1	0	4.9	0	0	0	0.5	0	0	0	0	1.3	0	0.8	0	0	0	0	4.5	0	0.1	1.3	0	0.1	15	0.2	0.1	12.2	0	20.2	0.1	0	0.1	0.4	0.1	10.6	1	0.6	0.1	0.1	1
leaf_SMV 24h_SRX3471051_5031_2_24h	leaf	SRX3471051	Soybean mosaic virus	Biotic stress	0.1	6.4	0	0	0.4	0.1	0.5	0.1	0	0	0.5	0	0	0	0	1.6	0	3.2	0	0	0.3	0	0.9	0.1	0	3.8	0	0	25.2	0.1	0.2	17.7	0	19.6	0.2	0.1	0	0.6	0.1	5.9	0.1	0.3	0	0	0.2
leaf_SMV-G7 0 hpi_GSM4074067_L29-0hpi-rep1	leaf	GSM4074067	other	other	0.9	18.3	0	0	0	0	7	0.2	0	0	0.3	0	0	0	0	1	0	0.2	0	0	0	0	1.8	0	0	0.1	0	0.1	0	0	0.2	1	0	10.8	0.1	0	0.3	0.3	0.2	19.1	0.8	0	0	0	0
leaf_SMV-G7 0 hpi_GSM4074068_L29-0hpi-rep2	leaf	GSM4074068	other	other	1.3	13.5	0	0	0	0.2	4.4	0	0	0	0.2	0	0	0	0	1.8	0	0	0	0	0	0	2.3	0	0	0	0	0	0.2	0	0.1	0.5	0	14.5	0	0.1	0	0.5	0.2	11.9	0.9	0	0	0	0
leaf_SMV-G7 0 hpi_GSM4074077_Williams82-0hpi-rep1	leaf	GSM4074077	other	other	1.4	17.3	0	0	0	0.2	4.2	0	0	0	0.4	0	0	0	0	1.6	0	0	0	0	0.3	0	2.1	0	0.1	0	0	0	0.1	0	0.2	1	0	10	0.1	0	0	0.4	0.5	17.1	0.9	0	0	0	0
leaf_SMV-G7 0 hpi_GSM4074078_Williams82-0hpi-rep2	leaf	GSM4074078	other	other	1	16.6	0	0	0	0	5.3	0	0	0	0.3	0	0	0	0	1.5	0	0	0	0	0.3	0	3.1	0	0	0	0	0	0.1	0.2	0.5	0.7	0	8.4	0	0	0	0.4	0.1	16.5	0.7	0.1	0	0	0
leaf_SMV-G7 2 hpi_GSM4074069_L29-2hpi-rep1	leaf	GSM4074069	Soybean mosaic virus	Biotic stress	0.1	13.7	0	0	0	0	3.4	0.1	0	0	0.2	0	0	0	0	0.8	0.1	0	0	0	0	0	1.6	0	0	0	0	0	0.1	0.1	0.1	0.8	0	10.4	0	0	0	0.3	0.2	12.4	0	0	0	0	0.9
leaf_SMV-G7 2 hpi_GSM4074070_L29-2hpi-rep2	leaf	GSM4074070	Soybean mosaic virus	Biotic stress	0	15.7	0	0	0.2	0.1	5.7	0	0	0	0.2	0	0	0	0	0.5	0	0.3	0	0	0.2	0	1.8	0	0	0	0	0	0.5	0	0.1	1.1	0	11.4	0.5	0	0	0.7	0	13.5	0.5	0	0	0	1.2
leaf_SMV-G7 2 hpi_GSM4074079_Williams82-2hpi-rep1	leaf	GSM4074079	Soybean mosaic virus	Biotic stress	0.1	14.9	0	0	0.2	0	5.2	0	0.1	0	0.2	0	0	0	0	0.7	0	0	0	0	0.3	0	3.2	0	0	0	0	0	0.3	0	0.1	0.6	0	12.5	0.1	0.1	0	1.3	0.3	15.4	0.8	0	0	0	0.5
leaf_SMV-G7 2 hpi_GSM4074080_Williams82-2hpi-rep2	leaf	GSM4074080	Soybean mosaic virus	Biotic stress	0	15.2	0	0	0	0	5.1	0	0	0	0	0	0	0	0	0.9	0	0.2	0	0	0	0	2	0	0	0	0	0	0.1	0.6	0.1	0.9	0	10.6	0.2	0	0	0.7	0.1	15	0	0	0.1	0	0.6
leaf_SMV-G7 4 hpi_GSM4074071_L29-4hpi-rep1	leaf	GSM4074071	Soybean mosaic virus	Biotic stress	0	15.7	0	0	0	0.2	2.7	0	0	0	0.3	0	0	0	0	0.6	0	0.1	0	0	0.3	0	2.3	0	0	0	0	0	0.2	0.2	0.1	0.9	0	9.7	0.2	0.1	0	0.9	0	11.3	0.2	0	0	0	0
leaf_SMV-G7 4 hpi_GSM4074072_L29-4hpi-rep2	leaf	GSM4074072	Soybean mosaic virus	Biotic stress	0.1	16.6	0	0	0.1	0	4.4	0	0	0	0.3	0	0	0	0	0.8	0	0	0	0	0	0	0.7	0	0	0	0	0.1	0.3	0.1	0.1	0.3	0	12.9	0.4	0	0	0	0	9.1	0.5	0	0	0	0
leaf_SMV-G7 4 hpi_GSM4074081_Williams82-4hpi-rep1	leaf	GSM4074081	Soybean mosaic virus	Biotic stress	0.1	17.4	0	0	0.4	0	4.4	0.2	0	0	0.3	0	0	0	0	0.9	0	0	0	0	0.3	0	3.1	0	0	0.1	0	0	0	0	0.2	0.5	0	12.6	0.2	0	0	0.5	0.4	15.3	0.3	0	0	0	0.2
leaf_SMV-G7 4 hpi_GSM4074082_Williams82-4hpi-rep2	leaf	GSM4074082	Soybean mosaic virus	Biotic stress	0	15	0	0	0	0	3.7	0	0	0	0.3	0	0	0	0	0.7	0	0	0	0	0	0	1.2	0	0	0	0	0	0	0	0.1	0.7	0	12.1	0.3	0.1	0	0.9	0.1	13.8	0.4	0	0	0	0.1
leaf_SMV-G7 6 hpi_GSM4074073_L29-6hpi-rep1	leaf	GSM4074073	Soybean mosaic virus	Biotic stress	0	20.4	0	0	0.1	0	3.3	0.1	0	0.2	0.6	0	0	0	0	0.4	0	0.1	0	0	0	0	0.8	0	0	0	0.2	0	0.7	0	0.1	0.1	0	9.6	0.2	0	0	0	0	6.1	0.7	0	0	0	0
leaf_SMV-G7 6 hpi_GSM4074074_L29-6hpi-rep2	leaf	GSM4074074	Soybean mosaic virus	Biotic stress	0	18.8	0	0	0	0.1	5.2	0	0	0	0.7	0	0	0	0	0.4	0	0	0	0	0	0	1	0	0.2	0	0	0	0	0.1	0.1	0.6	0	7.9	0	0	0	0.2	0.1	5.5	0.3	0	0	0	0
leaf_SMV-G7 6 hpi_GSM4074083_Williams82-6hpi-rep1	leaf	GSM4074083	Soybean mosaic virus	Biotic stress	0	18	0	0	0	0	6.8	0.1	0	0	0.7	0	0	0	0	0.7	0	0	0	0	0	0	1.9	0	0	0	0	0	0.2	0.1	0.2	0.4	0	5.6	0.1	0	0	0	0.1	5.4	0.2	0	0	0	0
leaf_SMV-G7 6 hpi_GSM4074084_Williams82-6hpi-rep2	leaf	GSM4074084	Soybean mosaic virus	Biotic stress	0	15.5	0	0	0	0	3.8	0.1	0	0.1	0.2	0	0	0	0	0.3	0	0	0.3	0	0	0	1.3	0	0	0	0	0	0.4	0.1	0.2	0.2	0	8.6	0.3	0	0	0	0	9.1	0	0	0	0	0.2
leaf_SMV-G7 8 hpi_GSM4074075_L29-8hpi-rep1	leaf	GSM4074075	Soybean mosaic virus	Biotic stress	0	16.1	0	0	0.1	0	5.2	0.1	0	0	0.2	0	0	0	0	0.5	0	0.2	0	0	0.3	0	0.3	0	0	0	0	0	0.2	0.1	0.1	0.7	0	6.2	0.2	0	0	0	0	7	0	0	0	0	0
leaf_SMV-G7 8 hpi_GSM4074076_L29-8hpi-rep2	leaf	GSM4074076	Soybean mosaic virus	Biotic stress	0	16.7	0	0	0	0	5	0	0	0	0.5	0	0	0	0	0.5	0	0.1	0	0	0.3	0	1.7	0	0	0	0	0	0.4	0	0.1	1	0	8	0.2	0.1	0	0.5	0.3	9.7	0	0	0	0	0
leaf_SMV-G7 8 hpi_GSM4074085_Williams82-8hpi-rep1	leaf	GSM4074085	Soybean mosaic virus	Biotic stress	0	15.8	0	0	0.1	0.1	4.6	0	0	0	0.5	0	0	0	0	0.4	0	0	0	0	0	0	1.5	0	0	0	0	0	0.2	0	0.1	0.7	0	6.8	0.1	0	0	0.3	0	10.8	0.6	0	0	0	0.4
leaf_SMV-G7 8 hpi_GSM4074086_Williams82-8hpi-rep2	leaf	GSM4074086	Soybean mosaic virus	Biotic stress	0.2	15.5	0	0	0.4	0.2	3.8	0.1	0	0	1.5	0	0	0	0	0.4	0	0.1	0	0	0	0	2.5	0	0.3	0	0	0	0.2	0	0.1	0.4	0	12.6	0.4	0.2	0	0.3	0.5	8.6	0.4	0.1	0	0	0.1
leaf_SMV-G7_GSM2029564_Williams82_SMV-G7_RNA-seq	leaf	GSM2029564	Soybean mosaic virus	Biotic stress	0	0	0	0	0	0	0	0	0	0	0	0	0	0	0	0	0	4.9	0	0	0	0	0	0	0	2.8	0	0	18.1	0	0	13.3	0	8.9	0	0	0	0	3.4	0	0	0	0	0	0
leaf_SMV-G7_GSM2059585_Rsv1_SMV-G7_RNA-seq	leaf	GSM2059585	Soybean mosaic virus	Biotic stress	0	0	0	0	0	0	0	0	0	0	0	0	0	0	0	0	0	13.2	0	0	0	0	0	0	0	0	0	0	10.1	0	0	0	0	19	0	0	0	0	0	0	0	2.8	0	0	0
leaf_SMV-L_GSM2029562_Williams82_SMV-L_RNA-seq	leaf	GSM2029562	Soybean mosaic virus	Biotic stress	0	0	0	0	0	0	0	0	0	2.2	0	0	0	0	0	0	1.8	0	0	0	0	0	0	0	0	0	0	0	31.8	0	0	7.5	0	10.2	0	0	0	0	0	4.5	0	0	0	0	0
leaf_SMV-L_GSM2059584_Rsv1_SMV-L_RNA-seq	leaf	GSM2059584	Soybean mosaic virus	Biotic stress	0	0	0	0	0	0	0	0	0	0	0	0	0	0	0	0	0	0	0	0	0	0	0	0	0	0	0	0	22.6	0	0	5.7	0	6.6	0	0	0	0	0	0	0	0	0	0	0
leaf_SMV-LRB_GSM2029563_Williams83_SMV-LRB_RNA-seq	leaf	GSM2029563	Soybean mosaic virus	Biotic stress	0	0	0	0	0	0	0	1.8	0	0	4.1	0	0	0	0	4.6	0	0	0	0	0	0	0	0	0	1.8	0	0	35.5	0	0	9.6	0	5.7	0	0	0	8.1	0	4.2	0	0	0	0	0
leaf_soybean aphid_SRX5635781_4A_50 biotype 2_ 15 biotype1_Day1	leaf	SRX5635781	other	other	0	14.6	0	0	0	0	3.6	0	0	0	0.4	0	0	0	0	0	0	9.2	0	0	0	0	2.2	0	0	12.5	0	0	45.4	0	0	19.5	0	10.2	0	0	0	1.2	0	7.8	0.4	3.4	0	0	1.5
leaf_soybean aphid_SRX5635782_1C_No Inducer_ 15 biotype1_Day11	leaf	SRX5635782	other	other	0	22.9	0	0	0	0	3.7	2	0.3	0	2.6	0	0	0	0.3	0	0	9.1	0	0	0	0	1.9	0	0	13.4	0	0	39.1	0.2	0	21.8	0	10.1	0	0.5	0	0	0	4.7	0	10.4	0	0	9.8
leaf_soybean aphid_SRX5635783_5C_No Inducer_ 15 biotype1_Day11	leaf	SRX5635783	other	other	0	22.3	0	0	0	0	5.2	0	0	0	2.9	0	0	0	0.3	0	0	9.1	0	0	0.5	0	1.1	0	0	12.3	0	0	40.3	0.2	0	22	0	10.7	0	0	0	0.3	0	4.2	0.7	12.8	0	0	4.6
leaf_soybean aphid_SRX5635784_4C_50 biotype 2_ 15 biotype1_Day11	leaf	SRX5635784	other	other	0	19.8	0	0	1.4	0	2.3	0.3	0	0	2.6	0	0	0	0	0	0	7.9	0	0	0.3	0	0	0	0	8.9	0	0	43.2	0	0.5	13.9	0	18.4	0	0	0	0.7	0	5.1	0.4	6.8	0	0	4.6
leaf_soybean aphid_SRX5635789_8C_50 biotype 2_ 15 biotype1_Day11	leaf	SRX5635789	other	other	0	21.8	0	0	0.8	0	1.5	2.7	0	0	3.4	0	0	0	0	0	0	6.5	0	0	0	0	1.6	0	0	13	0	0	45.4	0	0.4	18.5	0	17.9	0	0.5	0	0	0	3.3	0	11.9	0	0	2.2
leaf_soybean aphid_SRX5635790_8A_50 biotype 2_ 15 biotype1_Day1	leaf	SRX5635790	other	other	0.2	15.8	0	0	0.8	0	3.4	0	0	0	1.4	0	0	0	0	1.4	0	14.3	0	0	0	0	3.9	0	0	21.4	0	0	44.7	0.4	0	23.3	0	16.1	0	0	0	0.3	0	7.9	0	7.8	0	0	1.8
leaf_Sterile_GSM2282108_Sterile2.1	leaf	GSM2282108	other	other	1.1	15.3	0	0	0.2	0	2.4	0	0.1	0.3	1.6	0	0	0	0	0.2	0	15.3	0	0	0	0	0.3	0	0	15.3	0	0	30.8	0.5	0.8	17.8	0	25	0	0.3	0	0	0	14.5	0	15.7	0	0	0
leaf_Sterile_GSM2282109_Sterile2.2	leaf	GSM2282109	other	other	0.7	12.9	0	0	0.9	0	2.5	0	0	0	1.1	0	0	0	0	0.5	0	11.2	0	0	0	0	1.4	0.1	0	18.3	0	0	39.8	0.3	0.4	17	0	27.8	0	0	0	0	0	13.1	0	14.6	0	0	0
leaf_Sterile_GSM2282110_Sterile2.3	leaf	GSM2282110	other	other	0.1	14	0	0	0.7	0	1.8	1.3	0.6	0.3	0.7	0	0	0	0	0.4	0	13	0	0	0	0	1	0	0	13.7	0	0	35.8	0.2	0.4	23.1	0	22.6	0	0	0	0	0.5	17.3	0.2	11.8	0	0	0
leaf_Sterile_GSM2282114_Sterile3.1	leaf	GSM2282114	other	other	1	18.9	0	0	1.9	0	2.8	0	0	0	2.5	0	0	0	0	1	0	7.7	0	0	0.3	0	0.9	0.8	0	32.8	0	0	48.7	0.1	0	20.1	0	17.5	0	0.2	0	0	0	3.5	0	31.1	0	0	0
leaf_Sterile_GSM2282115_Sterile3.2	leaf	GSM2282115	other	other	1.2	18.8	0	0	1.1	0	2.8	0	1	0	2.8	0	0	0	0	0.5	0.1	13	0	0	0	0	0.2	0	0	25.8	0	0	44.8	0.2	0	17.8	0	24.9	0	0	0.4	0.2	0	5	0	29	0	0.2	2.4
leaf_Sterile_GSM2282116_Sterile3.3	leaf	GSM2282116	other	other	1.1	18.1	0	0	0.8	0	2	0	0	0	2.5	0	0	0	0	0.7	0.1	14	0	0	0	0	1.2	0.2	0	29.2	0	0	41.4	0	0.1	15.8	0	25.7	0	0.2	0	0	0	6.6	0	31.6	0	0	0.4
leaf_Submergence control*_SRX6922630_SUB_CT_L_3	leaf	SRX6922630	other	other	0.3	16.4	0	0	0	0	6	0.2	0	0.4	0	0	0	0	0	1.9	0	0	0	0	0	0	0.9	0	0	0	0	0	5.2	0	0.5	9.9	0	23.9	0	0	0.2	1.3	0	12.6	0	0	0	0	0
leaf_Susceptible infected_SRX2322184_SIL	leaf	SRX2322184	other	other	0.4	15.5	0	0	0	0.4	10	2.5	0	0	0.1	0	0	0	0	0.7	0.3	0.4	0	0	0	0	0.8	0	0	0	0	0	2.2	0	0	20	0	20.8	0	0	0.1	0	0.7	10.7	0.6	0	0	0	0.8
leaf_Susceptible Mock_SRX2322193_SML	leaf	SRX2322193	other	other	0.3	14.8	0	0	0	0.2	9.4	2.9	0	0.2	0.6	0	0	0	0	0.7	0.2	1.2	0	0	0.1	0	0.2	0.1	0	0	0	0	1.2	0	0	19.1	0.1	16.3	0	0	0	0.1	0.7	12.6	0	0	0	0	0.2
leaf_Tetranychus cinnabarinus_SRX5246928_Soybean_Spider_mite_biological_replicate_1	leaf	SRX5246928	Tetranychus cinnabarinus	Biotic stress	0.3	13.9	0	0	0.9	0	1.7	0.6	0	0	0.2	0	0	0	0	0.2	0	1.7	0	0	0.3	0	0.8	0	0	11.7	0	0	39.1	0	0	14.8	0	19.3	0	0	0	0	0.2	18.5	0	10.2	0	0	0
leaf_Tetranychus cinnabarinus_SRX5246929_Soybean_Spider_mite_biological_replicate_2	leaf	SRX5246929	Tetranychus cinnabarinus	Biotic stress	0.4	9.1	0	0	0.5	0	1.8	0	0	0	0	0	0	0	0	0.1	0	3.4	0	0	0	0	0.4	0	0	10.5	0	0	37	0	0	14.8	0	23	0	0	0	0	0.9	23.8	0	6.8	0	0	0
leaf_Tetranychus cinnabarinus_SRX5246930_Soybean_Spider_mite_biological_replicate_3	leaf	SRX5246930	Tetranychus cinnabarinus	Biotic stress	0.6	11.5	0	0	0.7	0	0.9	0	0	0	0	0	0	0	0	0.6	0.2	3.6	0	0	0	0	1.1	0	0	13.9	0	0	43.3	0	0	19.5	0	25.8	0	0	0	0	0	16	0	11.1	0	0	0
leaf_Thiamethoxam + Tetranychus cinnabarinus_SRX5246931_Soybean_Thiamethoxam_Spider_mite_biological_replicate_2	leaf	SRX5246931	other	other	0	10.5	0	0	0.9	0	0	0.3	0.2	0	0.8	0	0	0	0	0.9	0	4	0	0	0	0	0	0	0	11.5	0	0	35.5	0	0.2	15	0	16.2	0	0	0	0	0	17.5	0	7.5	0	0	0.5
leaf_Thiamethoxam + Tetranychus cinnabarinus_SRX5246932_Soybean_Thiamethoxam_Spider_mite_biological_replicate_3	leaf	SRX5246932	other	other	0.2	10.2	0	0	0	0	0	0	0	0	0.3	0	0	0	0	0.2	0	4.2	0	0	0	0	0.4	0	0	11.4	0	0	43.4	0.3	0	13.7	0	24.7	0	0	0	0	0.7	17.1	0	9.1	0	0	0
leaf_Thiamethoxam + Tetranychus cinnabarinus_SRX5246936_Soybean_Thiamethoxam_Spider_mite_biological_replicate_1	leaf	SRX5246936	other	other	0	12.8	0	0	0.3	0	1.3	0.3	0.3	0	0	0	0	0	0	0	0	0.9	0	0	0	0	0	0	0	10.8	0	0	33.9	0	0	16.4	0	16.1	0	0.2	0	0	0	16.7	0	7.8	0	0	0
leaf_Thiamethoxam_SRX5246939_Soybean_Thiamethoxam_biological_replicate_2	leaf	SRX5246939	Thiamethoxam	other	0.2	9.2	0	0.2	1.9	0	0.2	1.1	0	0	0.2	0	0	0	0	0.3	0	7.8	0	0	0	0	0	0	0	10.8	0	0	43.7	0	0	16.9	0	20.7	0	0	0	0	0.7	27.6	0	7.6	0	0	0
leaf_Thiamethoxam_SRX5246940_Soybean_Thiamethoxam_biological_replicate_3	leaf	SRX5246940	Thiamethoxam	other	0.1	11.4	0	0	1.3	0	0	0	0	0	0.3	0	0	0	0	0	0	5.3	0	0	0	0	0.2	0	0	12.3	0	0	53.7	0.3	0	13.5	0	23.2	0	0.2	0	0.3	0.6	34.3	0.5	7.7	0	0	0
leaf_Thiamethoxam_SRX5246942_Soybean_Thiamethoxam_biological_replicate_1	leaf	SRX5246942	Thiamethoxam	other	0.6	9.6	0	0	0.4	0	0	0.4	0	0	0	0	0	0	0	0.1	0	3.7	0	0	0.9	0	0	0.3	0	13.5	0	0	47.4	0	0	16.2	0	23	0	0	0	0	0	30	0	8.7	0	0	0
leaf_treat_SRX8134577_Myb14-lf-1	leaf	SRX8134577	other	other	0	21.7	0	0.2	0	0	2.9	0.3	0	0	0.8	0	0	0	0	0	0	2	0	0	0	0	0	0	0	0	0	0	5	0	0	3.8	0	15.8	0	0.2	0	0	0	7.5	0	0	0	0	0
leaf_treat_SRX8134578_Myb14-lf-2	leaf	SRX8134578	other	other	0	19	0	0	0.8	0	4.3	0.2	0	0	0.2	0	0	0	0	0.2	0	1.4	0	0	0	0	0	0	0	0	0	0	6.8	0	0.2	3.8	0	19.7	0	0	0	0	0	8.5	0	0	0	0	0.8
leaf_treat_SRX8134579_Myb14-lf-3	leaf	SRX8134579	other	other	0	23.2	0	0.5	0	0	1.9	0.4	0	0.2	1.2	0	0	0	0	0.2	0	1.8	0.2	0	0	0	0	0	0	0	0	0	5.5	0.3	0	6.4	0	22.8	0	0.7	0	0	0	13.8	0	0	0	0	0.2
leaf_USDA_122_GSM4137631_Sample treated with Bradyrhizobium japonicum USDA122, replicate 1	leaf	GSM4137631	Sinorhizobium fredii	Biotic stress	0	19.9	0	0	0.9	0	13.8	0	0	0	0.5	0	0	0	0.1	0.5	0.1	0.4	0	0	0.4	0	0.3	0	0	0	0	0	16.7	0	0.1	13.5	0	6.6	0	0.9	0	0	0	6.1	0.4	0.1	0	0	2.5
leaf_USDA_122_GSM4137632_Sample treated with Bradyrhizobium japonicum USDA122, replicate 2	leaf	GSM4137632	Sinorhizobium fredii	Biotic stress	0	20.5	0	0	1	0	12.5	0	0	0	1.3	0	0	0	0	0.7	0	0.3	0.1	0	0.1	0	0.7	0.1	0	0.1	0	0	17.1	0.3	0.5	17.2	0	3.1	0.1	0.4	0	0	0	6.8	0.9	0	0	0	2.1
leaf_USDA_122_GSM4137633_Sample treated with Bradyrhizobium japonicum USDA122, replicate 3	leaf	GSM4137633	Sinorhizobium fredii	Biotic stress	0	20	0	0	0.5	0	6.1	0.2	0	0	0.9	0	0	0	0.2	0.6	0	0.5	0	0	0.2	0	0	0.2	0	0.4	0	0	20.5	0.4	0	14.1	0	8.6	0	0.5	0.1	0	0	8.3	0.5	0.1	0	0	2.4
leaf_USDA_257_GSM4137634_Sample treated with Sinorhizobium fredii USDA257, replicate 1	leaf	GSM4137634	Sinorhizobium fredii	Biotic stress	0	21.3	0	0	0.2	0	8.1	0	0	0	0.4	0	0	0	0	0.2	0	1	0	0	0	0	1	0	0	0	0	0	6.3	0.2	0	7.7	0	11.7	0	0.4	0	0	0	7.7	0.1	0	0	0	0.3
leaf_USDA_257_GSM4137635_Sample treated with Sinorhizobium fredii USDA257, replicate 2	leaf	GSM4137635	Sinorhizobium fredii	Biotic stress	0	19	0	0	2.4	0	12.4	0	0	0	0.4	0	0	0	0.4	0.7	0	0.4	0	0	0	0	0.2	0.1	0	2.5	0	0	35.3	0.1	0.1	11.3	0	11.3	0.1	4.4	0.1	0.5	0	6.2	0	0.2	0	0.1	3.9
leaf_USDA_257_GSM4137636_Sample treated with Sinorhizobium fredii USDA257, replicate 3	leaf	GSM4137636	Sinorhizobium fredii	Biotic stress	0.1	18.8	0	0	0.6	0	7.4	0	0	0	0.4	0	0	0	0	0.1	0	1.6	0	0	0	0	0.4	0.1	0	0	0	0.1	13	0	0	16.3	0	3.2	0.1	0.5	0	0.2	0	10.6	0.3	0	0.1	0	1.2
leaf_USDA110_SRX7205055_LBU1	leaf	SRX7205055	Sinorhizobium fredii	Biotic stress	0	15.6	0	0	0	0	2.4	0	0	0	0.9	0	0	0	0	2.8	3.8	5.3	0.4	0	0	0	0	0	0	0	0	0	10.2	0	0.2	4.1	0	13.7	0	0	0	0.8	0	4.7	0	0	0	0	0
leaf_USDA110_SRX7205056_LBU2	leaf	SRX7205056	Sinorhizobium fredii	Biotic stress	0.5	17.5	0	0.4	0.5	0.2	2.4	0	0	0.6	0	0	0	0	0	2.1	4	6	0	0	0	0	0	0.2	0	0	0	0	7.1	0	0	5.6	0	8.6	0.5	0	0.2	0	0	5.5	0	0	0	0	0
leaf_USDA110_SRX7205057_L382U1	leaf	SRX7205057	other	other	0.4	17.8	0	0	0.4	0.4	1.2	0.4	0.6	1.2	0	0	0	0	0	2.8	3.5	6.5	0	0	0	0	0	0	0	0	0	0	16.9	0	0	5.6	0	12.1	0	0.3	0	0	0	7.8	0	0.2	0	0	0.4
leaf_USDA110_SRX7205058_L382U2	leaf	SRX7205058	other	other	0.8	14.2	0	0	0	0	2.3	0	0	0	0.5	0	0	0	0	3	1.5	4.5	0	0	0	0	0	0	0	0	0	0	9.7	0	0	2.9	0	14.9	0	0.5	0.4	0	0	5.5	0	0	0	0.3	0
leaf_USDA110_SRX7205059_L1007U1	leaf	SRX7205059	other	other	0.8	16.6	0	0	0	0	5.1	0	0	0	0.7	0	0	0	0	3.4	1.6	0	0	0	0	0	0	0	0	0	0	0	9.2	0	0	12.1	0	5.8	0	0	0	0	0	6.4	0	0	0.1	0	0.4
leaf_USDA110_SRX7205060_L1007U2	leaf	SRX7205060	other	other	0.6	15	0	0	0	0	5.8	0	0	0	1.2	0	0	0	0	2.9	2.1	0.3	0	0	0	0	0	0	0	0	0	0	5.8	0	0	13.1	0	8.1	0	0	0	0	0	7.5	0	0	0	0	0
leaf_virus-infected Sclerotinia_SRX7897842_SBV1	leaf	SRX7897842	Sclerotinia	Biotic stress	0	21	0	0	0	0	2.9	0	0	0	0.4	0	0	0	0	0.6	0	0	0	0	0	0	2.4	0	0	0.1	0	0	4.1	0.2	0	0.4	0	7.7	0	0	0	0.3	0.9	8.6	0.6	0	0.4	0	0
leaf_virus-infected Sclerotinia_SRX7897843_SBV2	leaf	SRX7897843	Sclerotinia	Biotic stress	0.6	20.8	0	0	0	0	1.7	0	0	0	0	0	0	0	0	0.7	0	0.2	0	0	0	0	0	0	0	0	0	0	2.6	0	0	0.4	0	9.1	0	0	0.3	0	0	9	0.5	0.2	0.3	0	0
leaf_virus-infected Sclerotinia_SRX7897844_SBV3	leaf	SRX7897844	Sclerotinia	Biotic stress	0.2	22.1	0	0	0	0	2.9	0.3	0	0	0	0	0	0	0	0.4	0	0	0	0	0	0	4.6	0	0	0	0	0	1.7	0	0.2	0.1	0	8.3	0	0	0	0	1.2	6.5	0.2	0.1	0.2	0	0.4
leaf_virus-infected Sclerotinia_SRX7897845_SBV4	leaf	SRX7897845	Sclerotinia	Biotic stress	0.2	19.3	0	0	0	0	6.2	0	0	0	0.1	0	0	0	0	0.4	0	1.6	0	0	0	0	0	0	0	0	0	0	3.6	0	0	0.1	0	10.6	0.2	0	0	0	1.4	6.6	0.4	0.1	0	0	0
leaf_water deficit and heat_GSM4659050_CS58_Ch_Combined stress (CS)	leaf	GSM4659050	Nutrient deficiency	Abiotics stress	0	15.4	0	0	1.7	0	1	0.7	0	0.8	1.3	0	0	0	0	0	0	17.4	0	0	0	0	0	0.9	0	17.9	0	0	58	0.5	0.2	21.2	0	32.4	0	0	0	0	0	4	0	15.7	0	0	2.8
leaf_water deficit and heat_GSM4659051_CS59_Ch_Combined stress (CS)	leaf	GSM4659051	Nutrient deficiency	Abiotics stress	0.8	13.7	0	0	0	0	1.4	0	0.5	0.2	2.6	0	0	0	0	0.1	0	12.7	0	0	0	0	0	0	0	17	0	0	41.2	0.6	0.2	15.7	0	24.1	0.2	0	0	0	0	5.7	0	15.3	0	0	1.8
leaf_water deficit and heat_GSM4659052_CS60_Ch_Combined stress (CS)	leaf	GSM4659052	Nutrient deficiency	Abiotics stress	2.3	17.2	0	0	0	0	1.5	0	0	0.1	2.1	0	0	0	0	0.6	0	12.7	0	0	0.6	0	0	0.1	0	15.8	0	0	43.3	0.6	0	16.1	0	24.8	0	0	0.1	0	0	7.4	0	10.7	0	0	0.7
leaf_Water deficit_GSM4659044_WD52_Ch_Water deficit (WD)	leaf	GSM4659044	Water	Abiotics stress	0.2	13.9	0	0	0.8	0	1.7	0	0	0	0.2	0	0	0	0	0.2	0	14.3	0	0	0	0	0	0.3	0	20	0	0	48	0.4	0	20.2	0	30.5	0	0.3	0	0	0	4.8	0	19.2	0	0	4.1
leaf_Water deficit_GSM4659045_WD53_Ch_Water deficit (WD)	leaf	GSM4659045	Water	Abiotics stress	0.3	14.3	0	0	1.9	0	1.6	0.1	0	0	0.8	0	0	0	0	0.2	0	15.7	0	0	0.2	0	0	0.3	0	18.7	0	0	43.9	0.2	0.3	18.3	0	34.5	0	0	0	0	0	5.6	0	15.1	0	0	1.9
leaf_Water deficit_GSM4659046_WD54_Ch_Water deficit (WD)	leaf	GSM4659046	Water	Abiotics stress	0.2	13.6	0	0	2.3	0	1.1	0	0.3	0	0.7	0	0	0	0	0	0	15.7	0	0	0.4	0	0	1.2	0	24.2	0	0	48.2	0.4	0.3	21	0	34.5	0	0.2	0	0	0	4.7	0	18.4	0	0	1.7
leaf_water_SRX9809095_water	leaf	SRX9809095	other	other	0.5	19.7	0	0.2	0	0.2	4.2	0.8	0	0	1.3	0	0	0	0.2	0	0	0.7	0	0	0.2	0	1.1	0	0	0	0	0	1.8	0	0	11	0.1	23.8	0	0	0	0.4	0.2	8.8	0	0	0	0	0
leaf_well watered_GSM2628294_A004A replicate 1	leaf	GSM2628294	other	other	0.1	20.5	0	0	0	0.2	15.5	0	0	0.3	1	0	0	0	0	0.2	0.1	1	0	0	1.7	0	0.4	0.2	0	1.3	0	0	19.3	0.2	0.2	18	0	17.8	0.3	0.2	0	0.3	0	13.5	0.3	0.4	0	0	3.6
leaf_well watered_GSM2628295_A004A replicate 2	leaf	GSM2628295	other	other	0.1	19.9	0	0	0.3	0.1	15.3	0.2	0.2	0	1.3	0	0	0	0	0.2	0.3	1.8	0	0	1.2	0	0.5	0.1	0.1	1.3	0	0	18.7	0.9	0	18.5	0	19.7	0.2	0.5	0	0.4	0.1	14.4	0.7	0.2	0	0	4.2
leaf_well watered_GSM2628296_A005B replicate 1	leaf	GSM2628296	other	other	0	23.1	0	0.1	0	0.2	11.1	0.3	0	0.1	1.3	0	0	0	0.2	0	0	5.9	0	0	1.1	0	0.9	0.4	0	2.6	0	0	24.7	0.7	0	17.2	0	20	0.4	0	0	0.6	0.1	10.4	0	1	0	0.1	6.6
leaf_well watered_GSM2628297_A005B replicate 2	leaf	GSM2628297	other	other	0	20.8	0	0	0	0.3	10.8	0	0	0	1.2	0	0	0	0	0.4	0.2	4.9	0	0	0.9	0	0.1	0.6	0	2.3	0	0	24.5	0	0.2	14.6	0	18.2	0.1	0	0	0.2	0	11.1	0.1	0.6	0	0	6.3
leaf_well watered_GSM2628298_Null replicate 1	leaf	GSM2628298	other	other	0	24.7	0	0	0	0.2	9.2	0	0	0	1.1	0	0	0	0	0	0	6	0	0	1.7	0	0.6	0.1	0	2.9	0	0	26.9	0.2	0	14.9	0	22.8	0	0	0	0.6	0	14	0	0.4	0	0	3.7
leaf_well watered_GSM2628299_Null replicate 2	leaf	GSM2628299	other	other	0.1	24	0	0.1	0.3	0	11.7	0.3	0	0.2	1.6	0	0	0	0	0.2	0.4	7.6	0	0	1.9	0	0.8	0	0	3.6	0	0	29.1	1.3	0.3	17.5	0	20.8	0.2	0.4	0	0	0.3	15.3	0	1.3	0	0	4.1
leaf_well watered_GSM2628300_B010C replicate 1	leaf	GSM2628300	other	other	0.3	21.5	0	0	0	0.2	10	0.2	0.2	0.2	1.6	0	0	0	0	0.4	0	7.2	0	0	1.2	0	0.9	0.1	0	2.2	0.1	0	28.5	0.6	0.4	15.6	0	21.7	0	0.1	0	0	0	12.1	0.3	0.7	0	0.1	5.8
leaf_well watered_GSM2628301_B010C replicate 2	leaf	GSM2628301	other	other	0	22.6	0	0	0	0.1	4.8	0	0	0	0.7	0	0	0	0	0	0	7.5	0	0	1.6	0	0.2	0.1	0	1.8	0	0	25.7	0.2	0.2	14.6	0	17.2	0	0.5	0	0.4	0	10.5	0	0.7	0	0	6.1
leaf_xylem sap minus_SRX130435_Q minus leaf	leaf	SRX130435	other	other	0.6	15.2	0	0	0	0	0.7	0	0	0.3	0	0	0	0	0.3	0	1.6	3.2	0	0	0	0	0	0	0	0	0	0	2.2	0	0	0	0	5.2	0	0	0.4	0	0	4.2	0	0	0	0	0
leaf_xylem sap plus_SRX130434_Q plus leaf	leaf	SRX130434	other	other	0.4	12.9	0	0	0	0	1.7	0	0	0	0	0	0	0	0	0.4	2	1.9	0	0	0	0	0	0	0	0	0	0	1.7	0	0	0	0	4.5	0.4	0	0.4	0	0	4.2	0	0	0	0	0.7
main stem_control_DRX160306_D-1-1-1	stem	DRX160306	other	other	0	7.2	0	0.9	0	0	12.1	0	6.7	0	0	0	0	0	0	10.1	5.6	18.1	0	0	0	0	0	0	0	41.6	0	0	119.2	0	0	8.2	0	0.8	0	0	0	0	0	3.7	0	109.7	0	0	0
main stem_control_DRX160308_D-2-1-1	stem	DRX160308	other	other	0	14.3	0	0	0	0	4.5	0	4	0	0	0	0	0	0	0	0	21.4	0	0	0	0	0	0	0	49.7	0	0	139.2	0	0	0	0	0	0	0	0	0	0	0	0	128.7	0	0	0
main stem_control_DRX160310_D-1-2-2	stem	DRX160310	other	other	0	12.1	0	0	0	0	6.4	0	12	0	0	0	0	0	0	5.7	5.9	15.5	0	0	0	0	0	0	0	51.4	0	0	87.1	0	0	6.7	0	0	0	0	0	0	0	10	0	85.7	3	0	0
main stem_control_DRX160312_D-2-2-2	stem	DRX160312	other	other	0	2.7	0	0	0	0	3	0	13.7	0	2.1	0	0	0	0	12.4	0	14.9	0	0	0	0	0	0	0	61.2	0	0	95.9	0	0	4.1	0	0	0	0	0	0	0	0	0	107.4	0	0	0
main stem_thinning_DRX160305_S-1-1-1	stem	DRX160305	other	other	0	11.1	0	0	0	0	13.8	1.1	10.5	0	0.5	0	0	0	0	3.4	3.4	18.8	0	0	0	0	0	0	0	37.1	0	0	70.6	0	0	8.4	0	0.8	1.1	0	0	0	0	4.5	0	89.6	2	0	0.7
main stem_thinning_DRX160307_S-2-1-1	stem	DRX160307	other	other	0	12.7	0	0	0	0	2.9	0	10.6	0	0	0	0	0	0	0	0	15.2	0	0	0	0	0	0	0	27	0	0	66.2	0	0	1.3	0	0	0	0	0	0	0	0	0	105.8	0	0	0
main stem_thinning_DRX160309_S-1-2-2	stem	DRX160309	other	other	0	6.4	0	0	0	0	10.9	5.1	12.7	0	0.8	0	0	0	0	9.6	1.7	17.6	0	0	0	0	0	0	0	47.5	0	0	82.3	1.3	0	8.6	0	4.6	0	0	0	0	0	1.8	0	115.8	2.9	0	0
main stem_thinning_DRX160311_S-2-1-2	stem	DRX160311	other	other	0	0	0	0	0	0	4.7	0	30.3	0	0	0	0	0	0	14.7	14.4	0	0	0	0	0	0	0	0	51.3	0	0	89.9	0	0	5.1	0	4.8	0	0	0	0	0	0	0	92.2	0	0	0
Meioyctes_--_SRX6102089_soybean meiocyte mRNA rep1	flower	SRX6102089	other	other	0.1	34	0	16.5	10.7	59.1	1.4	20.8	7.9	1.7	17.3	0	0	0	0	19.4	0	21.9	19.3	0	0	0	67.9	4	0	7.3	77.5	0	13.7	24.4	0.2	0	0	48.9	53.7	40.6	0	0	70.8	1	71.6	0.9	1.4	2.1	3.8
Meioyctes_--_SRX6102090_soybean meiocyte mRNA rep2	flower	SRX6102090	other	other	0.1	30.9	0	15.2	7.6	63	1.7	20.6	5.7	1.9	24.2	0	0	0	0	15.6	0.3	20.4	16.6	0	0	0	72.6	3	0	5.3	80.6	0.3	10.4	26.6	0.2	0	0.2	45.5	57.2	41.3	0	0	74.3	0.9	72.3	0.3	0.4	2.4	1.5
meristem_--_SRX9217176_W82-M-1	meristem	SRX9217176	other	other	0.1	30.3	0	0.2	0.6	0.5	43.6	0.8	2.8	0.5	1.6	0	0	0	0	0.2	0	3.6	0	0	0	0	0	0	0	1.8	0	0	14.6	0.5	0.1	12.2	0	23.5	0.4	0	0.2	0	0.4	21.6	0	4.5	0	0	0.7
meristem_--_SRX9217177_W82-M-2	meristem	SRX9217177	other	other	0.2	32.7	0	0	0	0.8	49.7	1.1	2.5	0.3	1.8	0	0	0	0	0.8	0	5.3	0	0	0.7	0	0	0	0	1.9	0	0.2	16	0.2	0.2	13.6	0	22.8	0	0	0	0	0.9	23.6	0	3.9	0	0	0.2
meristem_--_SRX9217183_Jack-M-1	meristem	SRX9217183	other	other	0	29.4	0	0	1	1.1	35.9	0.2	2.5	0	3.1	0	0	0	0	0.5	0	2.5	0	0	0.4	0	0	0	0.5	2.6	0	0.2	12.3	0.4	0	13.4	0	16.6	0.3	0	0	0	1	13.1	0	4.6	0	0	0
meristem_--_SRX9217184_Jack-M-2	meristem	SRX9217184	other	other	0.1	27.3	0	0.1	0.4	0.7	31.1	0.8	2.9	0.5	2.6	0	0	0	0	0.7	0.1	2.1	0	0	0.2	0	0	0.1	0.3	3.2	0	0	9	0.1	0.2	14.4	0	16.5	0	0.1	0	0	0.9	13	0	3.8	0	0	0
[truncated: 1,744 more rows]
[truncated: 121 more columns]

## Sheet: Table S3
Supplementary Table 3. List of primer sequences used in this study
[truncated: 15 more rows]

[truncated: 5 more sheets: TableS4, Table S5, Table S6, Table S7, Table S8]
